# Supplementary material for: A system-based analysis of the genetic determinism of udder conformation and health phenotypes across three French dairy cattle breeds
Source: PLoS One. 2018 Jul 2;13(7):e0199931. doi: 10.1371/journal.pone.0199931 (PMC6028091; doi:10.1371/journal.pone.0199931)
Supplement: S1 Table — (XZ) [file pone.0199931.s002.xz]

Archive with 1 entries (1 files):
- pone.0199931.s002
