# Supplementary material for: A system-based analysis of the genetic determinism of udder conformation and health phenotypes across three French dairy cattle breeds
Source: PLoS One. 2018 Jul 2;13(7):e0199931. doi: 10.1371/journal.pone.0199931 (PMC6028091; doi:10.1371/journal.pone.0199931)
Supplement: S1 Table — (XZ) [file pone.0199931.s002.xz › pone.0199931.s002]

rs	FUA	UDD	UC	UB	FTP	MY	FAT	PROT	FAT%	PROT%	CM	CS	Breed	source
rs42183383	0.834507	0.495291	0.0992424	0.474052	0.0828021	-0.750364	2.26585	-0.452055	0.298942	0.559715	0.690483	-0.23915	MONTBELIARDE	bvalues
rs109356705	-1.0773	0.541126	0.715162	-0.962953	0.67106	0.586584	0.988393	-0.203409	0.336973	-0.728829	-0.618735	0.145973	MONTBELIARDE	bvalues
rs42537526	-0.428569	0.0854976	0.410557	0.261643	-0.190208	1.61513	-0.591312	-0.159599	-0.136506	0.328782	0.585202	-0.542355	MONTBELIARDE	bvalues
rs42703571	-1.59593	-0.614426	-0.00823933	-1.25904	-1.07254	1.09588	-1.18211	-0.552366	-0.436381	-1.01148	0.412078	0.500557	MONTBELIARDE	bvalues
rs29020464	2.69183	0.829495	0.728983	0.612664	1.97841	-1.05927	-0.159653	-0.2762	-0.346797	-0.858446	0.688672	0.972919	MONTBELIARDE	bvalues
rs110823816	-1.13451	-0.64482	-0.153505	-0.00987848	0.735897	1.80229	-3.93188	-1.71764	-0.223658	-0.0768275	-1.14722	0.779276	MONTBELIARDE	bvalues
rs110328025	0.0175047	0.00534622	0.185326	-0.22864	-0.714565	0.0691593	0.108752	0.485606	1.36298	-0.613214	-0.85633	0.705758	MONTBELIARDE	bvalues
rs110362894	-0.283749	-1.44827	-0.616771	1.55494	-0.345546	-0.305037	-0.0854289	-0.995573	1.18293	0.142216	-1.23083	-1.081	MONTBELIARDE	bvalues
rs109526619	-0.013035	0.37938	-0.589993	0.558509	0.659285	2.4107	-0.668676	-1.33738	0.357857	0.0689934	0.565259	0.461279	MONTBELIARDE	bvalues
rs109896020	0.956613	1.05198	0.291933	0.672018	1.03796	0.108067	0.33146	0.00901936	-0.172874	0.22623	0.204505	1.15467	MONTBELIARDE	bvalues
rs42079049	-1.83518	0.194763	-1.09771	-0.345576	0.0949651	2.0738	-0.029837	-0.954285	-0.984741	-1.62529	-0.618226	0.00326991	MONTBELIARDE	bvalues
rs42433916	-0.491856	-0.577821	-0.295103	0.0576583	-0.5911	0.111329	-0.466701	-0.267746	-0.349434	0.357332	-0.828129	0.0444689	MONTBELIARDE	bvalues
rs109280617	0.209301	-0.834411	-0.220806	0.468711	-0.473982	0.44937	0.567924	0.293225	0.240129	0.85606	1.00493	-0.317503	MONTBELIARDE	bvalues
rs42528016	0.344996	-0.810756	-0.548419	-0.850862	-0.161426	-0.0532311	-0.352685	-1.34584	-0.877017	-0.899731	0.592973	-0.855504	MONTBELIARDE	bvalues
rs42605915	0.99576	0.248226	-0.442323	0.181443	0.749225	-0.190287	1.58297	-0.902188	0.159057	0.666943	0.087746	0.754633	MONTBELIARDE	bvalues
rs42615667	0.736523	1.26829	-0.0359887	-0.941216	1.21287	1.1539	0.049069	-0.242254	-1.54224	-0.618569	-0.182676	1.44586	MONTBELIARDE	bvalues
rs42633591	-0.863593	1.02364	-0.423834	-0.858955	-0.0463154	-2.14688	0.0983063	-0.411509	0.0938609	-1.4653	0.262098	0.25738	MONTBELIARDE	bvalues
rs109755671	-0.7281	0.227884	0.379864	-1.75262	-0.818942	-1.96878	-0.203528	-1.29376	-1.08351	1.00524	1.1551	-1.51108	MONTBELIARDE	bvalues
rs109355555	-0.737089	-2.46488	-1.13815	-0.744569	-0.970878	-1.86188	-0.613556	-0.328673	0.958334	-3.22888	-1.9334	-1.36528	MONTBELIARDE	bvalues
rs29016147	0.12907	0.615394	0.00562849	-0.23157	0.327228	0.702455	0.615051	-0.910024	-0.307572	0.0252132	-1.21822	1.12142	MONTBELIARDE	bvalues
rs42597538	-1.0654	-1.60516	-0.146686	-0.688159	-1.24066	0.622012	1.16634	-0.524004	-1.0833	-1.19007	-1.57632	-1.53171	MONTBELIARDE	bvalues
rs42595098	1.81969	0.641603	1.03247	0.244198	0.885769	-0.176607	-0.0979251	-0.461197	-1.62662	-0.989199	-1.03149	1.10739	MONTBELIARDE	bvalues
rs109878276	1.35883	1.01587	1.56036	-1.0584	1.29502	-0.258178	0.503499	0.21266	-0.203162	-0.477136	0.535381	0.937256	MONTBELIARDE	bvalues
rs42443435	-1.80361	-1.97614	-2.74238	0.0159139	0.626502	-0.930155	1.25816	-1.27599	1.06433	-1.33565	-0.346946	-0.697402	MONTBELIARDE	bvalues
rs42350342	0.443832	-0.426423	-0.853776	-0.604903	-0.725758	1.68289	-0.374852	0.499295	2.62927	-1.42686	-2.21568	-0.721984	MONTBELIARDE	bvalues
rs110600897	0.795897	0.229674	0.401622	0.156837	0.723598	2.20804	1.9997	0.335437	-0.480534	0.843323	0.430947	0.70192	MONTBELIARDE	bvalues
rs42453151	0.168468	0.55582	1.1843	-2.9603	-0.0695296	0.92863	-0.570743	-1.88386	0.372255	-1.57182	0.978084	-0.013753	MONTBELIARDE	bvalues
rs110659680	-0.93903	-2.18785	-1.9597	0.293746	-0.32115	0.0857539	-0.571385	-0.522979	0.0642227	0.101709	-0.237708	-0.68991	MONTBELIARDE	bvalues
rs110696007	-0.875643	-0.942576	0.018471	-0.802591	-1.33634	0.399535	-1.17945	-0.348173	0.267491	0.0619777	-0.375508	-1.48679	MONTBELIARDE	bvalues
rs43583519	-0.819699	0.438495	-0.615529	0.781029	0.0934161	-1.45827	3.3829	0.015875	0.234572	0.510971	-2.79617	1.18957	MONTBELIARDE	bvalues
rs41586483	-1.06172	0.79955	-0.900191	-1.08186	-0.049397	0.165244	0.799502	0.376229	1.25544	-0.114266	0.752941	0.250987	MONTBELIARDE	bvalues
rs41638008	0.753406	0.963851	0.213497	-0.826804	1.63104	0.710961	-0.632065	0.156464	-1.24634	-0.628276	0.408556	0.0534225	MONTBELIARDE	bvalues
rs41629412	0.230496	0.795114	-0.69013	-0.204228	0.376138	0.102081	-0.622416	0.217968	-0.831118	0.211451	0.813956	0.118858	MONTBELIARDE	bvalues
rs109805555	-0.587899	-1.39497	-0.459869	0.263041	-0.932928	-1.13605	0.464221	0.221404	0.277853	-0.733086	-0.281846	-1.47809	MONTBELIARDE	bvalues
rs41654031	0.758673	0.529237	0.292008	0.421609	0.724305	0.0862128	-0.150816	-0.359071	0.340038	0.0243625	0.94978	1.7998	MONTBELIARDE	bvalues
rs42494889	-0.56548	0.144555	-0.301799	0.75241	0.360098	1.89003	-0.137483	0.0890442	1.3413	-0.446312	-1.16204	0.453467	MONTBELIARDE	bvalues
rs42510633	0.461876	-0.22294	-0.273832	-0.265121	-0.0744336	0.223059	-0.362464	-0.52007	0.524728	-0.840363	1.25635	-0.0597539	MONTBELIARDE	bvalues
rs42510055	-0.528232	-0.18036	-1.18056	-0.574797	0.438814	-1.15979	0.350096	-0.467408	1.07432	-0.307958	-1.21798	0.0127313	MONTBELIARDE	bvalues
rs110480594	0.0212534	-0.778897	0.173973	0.542805	-0.837355	-1.05164	0.176959	0.386498	-0.190978	-0.838808	1.09747	-2.02531	MONTBELIARDE	bvalues
rs110806959	-0.469431	-0.499049	-0.331614	0.83116	-0.559436	1.0309	0.164615	0.80087	1.02755	0.893643	0.117562	-0.771663	MONTBELIARDE	bvalues
rs42473432	-0.183627	0.315618	-0.165472	-0.340508	0.454738	-0.993934	0.112298	-0.675299	0.02884	-0.26797	-0.540603	-0.242812	MONTBELIARDE	bvalues
rs42474398	0.127568	-0.49582	0.561911	-0.363971	0.676003	-0.427469	-0.583585	-0.44802	0.369697	-1.19753	-0.853796	0.25974	MONTBELIARDE	bvalues
rs110858411	0.418249	0.7402	-0.205968	0.633758	-0.368181	0.625976	0.4568	0.259222	1.25349	0.584774	1.55321	0.536481	MONTBELIARDE	bvalues
rs41610234	0.718296	-0.183677	0.205996	-1.49817	0.675121	2.44717	0.624355	-1.25358	0.781234	-1.20002	1.92911	-0.299562	MONTBELIARDE	bvalues
rs42467536	0.686486	-0.0224227	-0.817003	-0.168267	0.428937	-3.69583	3.77575	0.958751	0.169061	-0.0825201	-1.76764	0.120464	MONTBELIARDE	bvalues
rs42479978	-0.21459	1.01605	0.348638	-0.76189	0.723755	-0.581466	0.553813	-1.15322	-0.0138545	-2.66255	-0.523611	1.27565	MONTBELIARDE	bvalues
rs109575263	-1.20538	-0.0732736	-0.139626	-1.04712	-0.841146	0.531862	1.48675	0.729414	-1.31024	-0.117546	0.472964	-0.279921	MONTBELIARDE	bvalues
rs42207954	1.2401	0.376155	-0.391849	-0.359265	0.866705	0.822525	-1.94501	-1.68456	-0.268856	-2.06486	0.202442	-0.221131	MONTBELIARDE	bvalues
rs42767807	1.84705	1.23374	0.756588	-0.137028	0.724524	1.13067	-0.0207831	2.12486	-0.88365	0.186103	-0.27181	0.227567	MONTBELIARDE	bvalues
rs41633021	1.13572	-0.497744	0.478606	-0.115563	-0.895648	-1.38735	-0.386224	-0.335587	-0.65172	0.162607	1.01576	-1.08865	MONTBELIARDE	bvalues
rs41603764	0.356611	-1.19416	-0.321146	2.09719	-0.375569	-1.48097	0.217491	1.70203	1.35364	0.467936	-1.18439	-0.559384	MONTBELIARDE	bvalues
rs110780508	0.210461	-0.345408	0.00247227	-0.478736	-0.653076	1.55848	-0.586079	1.69494	-1.74082	-1.9165	-0.809194	-0.0907503	MONTBELIARDE	bvalues
rs43324963	0.197666	0.557559	-0.183	-0.114296	1.14888	-0.167141	0.47545	-0.0166913	0.251083	-1.70601	-0.113364	0.356403	MONTBELIARDE	bvalues
rs109452133	0.168307	0.309991	0.509976	0.116424	0.253065	0.329759	0.373543	0.665437	0.420121	0.134634	0.0860292	0.584886	MONTBELIARDE	bvalues
rs41582564	0.768297	1.19243	0.77124	0.841121	-0.192202	-0.686643	-0.436272	-0.851878	0.492454	-0.0103353	0.346268	0.815008	MONTBELIARDE	bvalues
rs42662260	-1.17518	-0.861735	-0.8685	-0.328113	-0.775799	0.82254	-0.878986	0.784944	1.20344	-1.20838	-0.0767464	-0.582165	MONTBELIARDE	bvalues
rs109774071	-0.331361	-0.608123	0.260589	0.289132	-0.714555	-0.658029	0.338028	-1.4016	-0.556117	0.634342	-0.480417	-0.305087	MONTBELIARDE	bvalues
rs109040728	-0.109461	0.394491	-0.547784	1.99841	0.456136	0.70684	-0.513645	0.603972	1.33822	-1.01148	-1.42607	0.103843	MONTBELIARDE	bvalues
rs42796554	0.61011	0.266855	-0.580885	-1.77169	0.115667	1.34197	-0.940093	1.08444	0.205057	-0.656082	1.65496	0.180677	MONTBELIARDE	bvalues
rs29024619	0.640929	-0.180499	0.445508	1.31353	-0.615606	-1.27772	1.02671	0.217033	1.56393	-0.517916	-0.770493	-0.29487	MONTBELIARDE	bvalues
rs42791722	-2.62669	-0.123682	-1.04216	0.34759	-1.5118	0.412655	-0.804258	0.767347	-0.440712	-1.28357	-1.30278	-1.06347	MONTBELIARDE	bvalues
rs42669384	0.451217	0.780157	1.28	0.97825	0.123716	1.46324	1.57447	0.929526	-0.281757	1.33139	-0.561312	0.570915	MONTBELIARDE	bvalues
rs43354439	0.175584	-0.342657	-0.908675	-0.901299	-0.0667228	-0.358692	0.382078	0.198689	0.409066	-0.655469	0.730534	0.00866762	MONTBELIARDE	bvalues
rs110458756	1.55201	1.24435	0.400109	-0.33801	2.09147	1.25734	0.00205812	-1.40016	-1.87803	-2.96725	-0.233547	1.44175	MONTBELIARDE	bvalues
rs43067787	2.48352	0.0382007	3.07524	-0.64886	-0.345037	0.202824	-3.05296	-0.135943	-1.66311	-1.64778	0.913897	0.130641	MONTBELIARDE	bvalues
rs42622310	-0.717826	0.147913	-0.350804	-1.10986	-0.709184	-0.291728	1.18615	0.569426	0.829604	0.857325	0.23094	0.423316	MONTBELIARDE	bvalues
rs42349353	-0.882599	-0.0443634	-0.813257	-0.59469	-0.107933	-0.813672	0.911775	-0.584183	-0.0615236	0.276929	-0.199906	0.803991	MONTBELIARDE	bvalues
rs42651238	-0.539906	1.05447	0.935848	0.378906	-1.40861	0.576736	0.293416	0.0903442	-0.926243	0.316829	0.0142	-0.101068	MONTBELIARDE	bvalues
rs42707318	-0.650064	-0.760726	-0.375463	0.834204	-1.21371	-0.0100301	0.646585	-1.14573	0.818768	0.974204	-0.103077	-0.929586	MONTBELIARDE	bvalues
rs42721665	0.317447	0.0665417	0.718946	0.633457	0.21111	-0.487469	0.977959	1.10496	0.403959	-0.0680303	-0.143624	0.241375	MONTBELIARDE	bvalues
rs42714098	0.719092	0.179602	0.644492	0.140686	0.590029	0.956368	0.506474	0.627604	0.261908	0.225702	0.222917	0.113329	MONTBELIARDE	bvalues
rs42945345	1.51841	-0.209154	0.874487	0.289316	-0.144717	0.214434	0.98592	0.669572	0.662386	0.60337	1.76048	0.271848	MONTBELIARDE	bvalues
rs42683896	1.94998	1.79107	0.713653	-0.886886	1.42581	-1.55213	0.754374	0.398561	0.180264	0.0939767	0.155202	2.50201	MONTBELIARDE	bvalues
rs42705742	-1.79212	-1.32436	-1.92558	0.82484	-0.680608	-0.353363	1.65615	0.731067	-1.00194	0.599088	-0.848776	-1.10041	MONTBELIARDE	bvalues
rs110186486	1.60897	1.50753	0.0170176	-0.0814468	0.424545	-0.391207	0.119315	1.60715	-1.2559	0.82472	0.278902	0.0772538	MONTBELIARDE	bvalues
rs109415399	0.31724	-0.210897	-0.88604	0.117801	-0.50749	-0.280695	1.69608	1.38309	0.0460936	0.357855	0.287335	-0.554622	MONTBELIARDE	bvalues
rs110422751	1.07442	1.59417	0.0149421	-0.835329	0.700563	1.0893	-0.758228	-0.637002	0.953743	-0.0972707	-0.0142703	1.67551	MONTBELIARDE	bvalues
rs41643254	-1.84016	0.222372	-0.217847	-0.227854	-1.55621	-2.95272	2.45078	-0.970942	1.08681	2.34232	-0.97479	0.475477	MONTBELIARDE	bvalues
rs41988922	-0.906981	-0.7455	-0.497082	0.464251	-1.08458	0.24965	-0.626611	-0.640558	-0.882111	0.0880713	0.118384	-0.165276	MONTBELIARDE	bvalues
rs42173029	-0.524477	0.31975	0.330501	-0.411486	-0.924078	-0.996719	-0.0160872	-1.54823	0.781951	1.95046	0.767804	-0.248413	MONTBELIARDE	bvalues
rs109070807	-0.0205714	-0.737994	-0.879673	-0.689329	0.805071	1.25869	-0.529922	-0.219626	-1.5524	-1.05134	0.225371	0.326324	MONTBELIARDE	bvalues
rs109228317	0.173928	0.474029	0.644689	-0.239918	0.871444	0.830761	-0.852555	-0.635823	-0.0798537	-1.90599	0.332608	1.08776	MONTBELIARDE	bvalues
rs41640595	1.84118	0.569467	0.957175	-0.38909	0.258715	0.332835	0.716419	-0.0919378	0.0808265	-0.384211	0.450495	1.31663	MONTBELIARDE	bvalues
rs42184741	0.814967	0.383712	-0.685847	-0.000274416	1.04142	0.89929	0.721033	-0.132814	-0.0388313	1.21842	0.423464	0.744013	MONTBELIARDE	bvalues
rs109862312	0.131683	-0.294372	0.0682044	2.20877	-0.265894	-1.37451	-0.56278	-1.43523	-0.762991	0.974239	-1.2165	-0.177756	MONTBELIARDE	bvalues
rs42096553	1.80034	2.18014	2.50415	-0.717773	-1.76169	-2.08739	1.31861	-0.719516	-0.475037	-0.387436	0.121937	1.15739	MONTBELIARDE	bvalues
rs109700199	-0.762596	-1.70534	-0.843904	-1.47011	-0.40552	-0.538319	0.0691212	-0.0596	-0.117224	-1.11607	-0.678474	-1.35555	MONTBELIARDE	bvalues
rs42595194	0.784617	0.0831536	0.984718	-0.128155	0.33607	0.159084	-0.179582	-0.799166	-0.134426	0.522739	-1.4743	0.688409	MONTBELIARDE	bvalues
rs42083869	0.526169	-1.147	0.0413778	0.176493	-0.0145947	-1.49984	-0.2765	0.677816	-0.943434	-0.430526	0.999291	-0.684317	MONTBELIARDE	bvalues
rs42130885	-1.34002	-0.127919	-0.781661	2.25061	-1.12065	0.0795415	-0.396572	-0.0839767	2.5239	-1.53192	-0.549934	1.3002	MONTBELIARDE	bvalues
rs42120488	0.974162	0.51295	0.679696	0.508987	1.01402	2.01712	-1.44728	1.17975	-0.892169	-0.24553	-1.76972	1.16478	MONTBELIARDE	bvalues
rs42255170	0.0396307	-0.745931	-0.422722	0.655043	0.778747	1.26697	1.02269	-0.572821	-0.28024	-0.360537	0.8104	0.921306	MONTBELIARDE	bvalues
rs41927246	-0.0399642	1.4223	0.107925	0.35419	1.28096	0.285158	-0.663797	-0.897704	0.340864	0.281082	-0.604295	-0.632018	MONTBELIARDE	bvalues
rs109361983	-0.685775	-0.238429	0.361682	0.639063	0.370297	2.0968	-0.032937	0.67434	0.244172	1.11842	0.281001	-0.0446211	MONTBELIARDE	bvalues
rs110565709	-0.209236	-0.406462	-1.05639	0.210303	-1.04862	-1.86515	0.174289	1.02314	-0.267257	1.75107	-1.78897	-1.15535	MONTBELIARDE	bvalues
rs110557990	-0.0652183	-0.723603	-0.511121	-0.272979	1.17881	0.679358	-3.46792	-2.44329	-1.58258	-0.642745	-0.251611	0.0588451	MONTBELIARDE	bvalues
rs109860778	-0.305739	-1.06288	-0.412888	0.299525	-0.28806	0.0121097	-1.53237	-0.364463	-0.345797	-0.251126	0.389535	-0.538461	MONTBELIARDE	bvalues
rs41592585	-2.98545	-3.8356	-3.67296	-0.27501	-2.21961	0.186033	-0.866869	-2.08761	1.5639	-1.74398	-1.13683	-2.86241	MONTBELIARDE	bvalues
rs110412098	1.02382	0.658112	0.0987354	0.0611538	0.49343	0.217879	0.317077	0.0221752	-0.498013	1.80979	0.316274	1.27484	MONTBELIARDE	bvalues
rs41802902	0.695542	0.503928	0.219559	-0.238489	-1.22468	-0.867136	0.161366	0.00549179	1.60547	0.401186	-0.0828122	0.295419	MONTBELIARDE	bvalues
rs41657101	0.136002	-0.125126	-0.163124	1.23684	-0.120705	-0.0936448	-0.153785	0.430452	0.47937	0.588024	-1.07907	0.614826	MONTBELIARDE	bvalues
rs41817692	0.140924	0.7855	0.75771	1.70087	0.593024	0.565288	0.452333	1.99123	-0.140425	-0.234265	-1.2936	1.43282	MONTBELIARDE	bvalues
rs41811845	-0.639112	-0.276803	0.875623	-0.100703	0.678249	1.39792	-0.449805	1.05336	-1.10273	-0.140948	-1.69589	0.822914	MONTBELIARDE	bvalues
rs110562333	-0.229465	-0.35042	-0.875688	0.751868	0.683617	-0.809708	0.454223	0.608568	1.44553	0.840732	-1.35607	-0.0324133	MONTBELIARDE	bvalues
rs109670410	-0.693751	-0.0382528	1.15579	-0.383749	0.599508	0.405642	-1.20888	-1.06603	-0.0267726	-0.506474	-1.45242	0.934298	MONTBELIARDE	bvalues
rs43012415	-0.610313	-0.322653	0.376111	-0.0171546	0.0918151	1.91379	-0.797551	0.53228	0.182989	0.0817226	0.387142	-0.79074	MONTBELIARDE	bvalues
rs42882791	0.551239	0.761511	0.526251	0.995044	0.00565891	-0.599827	1.36289	2.65546	3.23779	1.64421	-1.42729	-0.964759	MONTBELIARDE	bvalues
rs41637195	-0.638379	-0.836174	0.609818	-0.322568	-0.655881	-0.597771	2.83753	0.207583	0.643523	1.1393	-1.10714	-1.53529	MONTBELIARDE	bvalues
rs29016151	0.786947	1.17453	1.08764	0.791333	0.056599	-1.05502	3.01226	0.696521	0.597339	1.21659	0.0619624	0.148328	MONTBELIARDE	bvalues
rs41846065	0.840332	0.403366	-0.344682	1.94376	-0.203933	-0.907929	1.3047	-0.0963306	2.16749	1.20132	1.10329	-1.13884	MONTBELIARDE	bvalues
rs42494841	-0.0778764	0.422124	-0.414591	-0.196835	0.727154	0.490751	-0.094752	-0.283711	1.38808	-0.674549	-2.0909	0.579596	MONTBELIARDE	bvalues
rs110068088	-0.0211495	0.929963	1.71885	-4.36669	0.766154	2.54746	-1.26086	-1.73275	-0.789488	-1.94954	-0.98543	2.18939	MONTBELIARDE	bvalues
rs43417449	-1.0061	0.283587	-0.313016	-0.346099	0.371833	0.307599	-0.249117	1.37624	0.822477	-0.531013	0.732161	0.061227	MONTBELIARDE	bvalues
rs41846966	-0.320647	0.0467347	-0.438616	-2.43749	0.251724	0.0654315	-0.602191	0.21216	-0.607889	-1.49343	-1.20481	0.388354	MONTBELIARDE	bvalues
rs41832960	-0.798239	-0.828684	-0.469332	4.04222	-0.289376	1.84348	-1.60013	0.92772	-2.05344	1.40177	-0.651476	-0.467596	MONTBELIARDE	bvalues
rs110034693	-0.494755	1.04302	0.46292	-1.8525	0.817845	0.363514	-0.00912647	-0.247655	1.59177	0.439562	-0.716459	1.28234	MONTBELIARDE	bvalues
rs41927619	-1.61407	-0.217535	-2.1201	0.121315	-0.520379	1.07446	-3.74614	1.3041	2.47756	-2.07837	-2.56921	1.66674	MONTBELIARDE	bvalues
rs110858792	-0.359083	1.04461	0.0254671	-0.812226	-0.54327	-0.988439	0.698544	-0.525142	0.0692995	-0.303036	-0.00354393	1.22794	MONTBELIARDE	bvalues
rs41798541	0.676841	1.64114	0.588401	-0.681056	1.56142	0.415766	-0.324989	1.39682	-0.388815	-0.206987	0.168552	1.13156	MONTBELIARDE	bvalues
rs41627071	0.95772	0.465072	1.30632	-0.965917	1.45065	1.5577	1.70391	1.31878	1.99356	0.895721	-0.0437729	1.35069	MONTBELIARDE	bvalues
rs41646235	-0.425289	0.0507868	0.27318	-1.68749	1.1054	-0.501355	1.73236	-0.11059	1.00462	0.272841	-1.20456	0.171406	MONTBELIARDE	bvalues
rs41918003	0.399188	-0.185503	0.708177	0.536254	0.0566032	-0.906227	0.943672	1.02379	0.488261	-0.229668	0.266989	0.083641	MONTBELIARDE	bvalues
rs41647033	-0.430621	0.0782772	0.294644	-1.651	1.09333	-0.540392	1.77149	-0.12681	1.00787	0.271751	-1.19228	0.146663	MONTBELIARDE	bvalues
rs41963699	-0.299524	-0.563759	-0.127875	-0.230256	-0.15818	0.102528	0.533533	0.0411097	0.0236224	0.202976	0.112349	-0.58934	MONTBELIARDE	bvalues
rs42409195	1.2263	0.559069	0.0351489	0.272183	1.17148	-0.847102	0.249067	0.678801	-0.710356	-0.0881195	-0.163164	1.88064	MONTBELIARDE	bvalues
rs41920639	-0.0538449	0.416135	-0.198345	-0.210052	0.0288674	1.43878	0.84325	1.05864	0.773201	-0.0147687	-0.0489376	0.586597	MONTBELIARDE	bvalues
rs110358529	0.142676	-0.371048	-0.637458	-0.750562	1.04283	-0.74994	1.48979	2.56627	0.222025	1.69122	-0.180446	0.552402	MONTBELIARDE	bvalues
rs110848187	1.28603	-0.828369	0.205352	-0.146276	0.389659	-0.808457	-0.211991	0.443088	-0.36355	-0.101667	0.378824	-0.109842	MONTBELIARDE	bvalues
rs110504063	1.30469	1.21077	0.392269	0.462131	1.17654	0.848348	0.511386	0.881061	-0.440527	-0.631476	0.766178	1.07112	MONTBELIARDE	bvalues
rs42769890	-0.463467	-1.65384	0.302845	-0.150372	-1.96469	0.978936	-1.31548	0.216379	0.0546931	0.0593914	-1.51833	-2.57416	MONTBELIARDE	bvalues
rs110192368	-0.122031	-0.674373	-1.79477	2.53396	-0.794411	-0.272911	-0.0643997	-0.599052	0.795748	2.50777	-0.446201	-0.144129	MONTBELIARDE	bvalues
rs41566730	0.508034	0.717528	0.193737	1.65289	0.283147	-1.36418	1.73239	-0.453066	0.758565	1.57794	0.291583	0.888615	MONTBELIARDE	bvalues
rs42743382	-0.4332	0.388283	-0.831434	0.471244	0.286096	-0.262873	-1.15885	0.0989094	0.237535	0.731847	-0.931851	0.780983	MONTBELIARDE	bvalues
rs110656903	-2.09238	-3.31136	-0.612808	-2.23064	-2.21315	-1.12194	-1.06627	0.641488	1.36774	-1.83354	-1.65015	-2.80898	MONTBELIARDE	bvalues
rs42382244	10.0646	3.66346	12.9488	-1.75994	-0.278473	-1.62555	-6.37443	-0.675193	-6.97401	-2.22033	2.74378	2.67295	MONTBELIARDE	bvalues
rs109200693	0.523365	-0.297302	0.201241	0.985886	1.35442	-0.56088	-1.45087	-0.457893	1.1412	-0.406589	1.01726	2.09432	MONTBELIARDE	bvalues
rs42431333	1.43706	-0.80109	-1.65799	-0.438186	-0.116516	-0.222331	1.18379	-0.340523	0.00959217	-1.36719	-0.939191	-0.484381	MONTBELIARDE	bvalues
rs42425267	-0.973267	-0.0346193	-0.585232	2.99245	0.865531	1.09151	-0.0907542	1.10336	-1.88271	1.82497	1.1258	-0.810146	MONTBELIARDE	bvalues
rs41604819	-2.35921	0.180503	-0.756177	1.20923	-1.01035	1.13833	-1.00718	-0.144426	0.413147	0.050024	-1.85711	-0.766531	MONTBELIARDE	bvalues
rs110557764	-0.452555	-0.0966651	-0.0429019	0.0136487	-0.98435	-0.287183	0.233255	0.486975	0.89987	-0.132356	0.707154	-0.0415418	MONTBELIARDE	bvalues
rs42405195	-0.0651006	0.448971	-0.396898	-0.220589	0.742604	0.515527	-0.0841113	-0.283388	1.3985	-0.69682	-2.10085	0.640211	MONTBELIARDE	bvalues
rs43089152	3.14043	2.03713	5.4661	-0.28094	-0.858374	0.116613	-2.36594	1.12964	-2.15645	-0.172544	0.536896	0.712593	MONTBELIARDE	bvalues
rs42332609	-0.169062	-0.87134	-0.231736	0.519822	0.0924223	0.462768	0.19827	-0.0892669	0.706925	-1.21481	-0.0787931	-0.797473	MONTBELIARDE	bvalues
rs42321355	0.783408	-0.34935	0.102512	-0.515855	-0.0918716	-0.58706	-0.269274	0.269432	0.583617	-0.070934	-0.355045	-0.712634	MONTBELIARDE	bvalues
rs109259208	-1.00254	0.312788	1.23434	1.07044	0.098765	-0.701192	0.246346	0.0477792	0.0447562	1.10625	-1.17487	0.310045	MONTBELIARDE	bvalues
rs43731863	-1.6536	-1.77506	-2.66549	0.719656	0.410561	-0.183476	1.38684	-1.9068	-0.999499	-0.864002	-1.04062	-0.681408	MONTBELIARDE	bvalues
rs110261597	0.616647	-1.05423	-0.34855	0.486593	-0.40245	0.675612	-0.187981	-0.32345	-0.262594	-1.187	-0.308684	-0.232882	MONTBELIARDE	bvalues
rs42509812	-1.0206	-0.30797	-0.62756	1.20559	-0.786959	-0.337163	1.08323	0.0389055	-0.553152	-0.315846	-0.679769	0.308312	MONTBELIARDE	bvalues
rs42858987	0.144256	0.158393	-0.923056	0.301117	-0.175514	0.887494	-0.424627	0.797545	-0.559044	-0.630946	-0.297211	0.209623	MONTBELIARDE	bvalues
rs41579123	0.305705	0.812009	-0.418267	0.465005	0.491485	0.103365	0.107286	1.2171	1.49636	-0.102287	-0.093063	0.394122	MONTBELIARDE	bvalues
rs109318759	2.18068	0.691151	-0.305448	1.10833	0.587856	1.42939	0.636083	0.99893	0.0225515	-0.0188193	1.52548	0.788362	MONTBELIARDE	bvalues
rs42373384	0.0381662	-1.01854	-0.808113	0.192197	-0.267643	-0.63051	-0.820096	0.377742	2.05623	-2.40059	1.29299	0.759278	MONTBELIARDE	bvalues
rs109708242	-2.02542	-0.638156	-1.9479	-0.905268	-1.58913	2.48582	0.518288	-1.17299	-0.44267	-1.22563	-1.40251	-0.881704	MONTBELIARDE	bvalues
rs42722429	0.909413	1.03886	0.0741355	-1.13759	0.698692	-0.0804287	-0.525508	0.777335	0.282214	-0.80444	1.4899	0.939044	MONTBELIARDE	bvalues
rs109377017	0.0164487	-0.0223375	0.261467	0.382544	-0.973132	-0.405783	1.56731	0.21696	-0.0484357	-0.362712	1.14485	-0.0928917	MONTBELIARDE	bvalues
rs42348951	-1.63976	-0.275242	-0.439331	0.00165765	-0.978378	-0.976403	-0.128535	0.578418	-1.17349	0.353375	-0.644568	-0.275424	MONTBELIARDE	bvalues
rs41657088	-1.34427	-0.00380772	-0.36441	-2.72525	-1.28593	0.314183	0.711056	-0.513195	-0.624479	-0.19833	0.0381237	-0.0648548	MONTBELIARDE	bvalues
rs109766098	-0.166376	-1.00719	-0.459529	-0.260147	-0.520925	0.402986	-0.271568	-0.236156	-0.0861998	-1.44563	-1.17428	-1.34411	MONTBELIARDE	bvalues
rs41595259	0.140899	-0.586174	1.10213	-0.307836	-0.12804	-0.957774	-0.610479	-1.26905	-0.504814	-1.03901	-0.633661	-1.01733	MONTBELIARDE	bvalues
rs41630355	-0.878875	-1.12246	-1.49125	0.771022	-1.20504	0.0391159	0.680507	-0.333228	0.148022	-0.119414	0.405041	-1.55539	MONTBELIARDE	bvalues
rs41733410	-0.624324	-1.117	0.610561	1.38883	-2.21629	0.697263	0.431767	1.3967	-1.28581	2.15896	-0.0719417	-1.26087	MONTBELIARDE	bvalues
rs109267070	-0.166281	-0.524248	-1.08999	-1.18833	-0.944746	-0.391723	-0.696929	0.115182	-1.80102	0.179683	0.790351	-1.016	MONTBELIARDE	bvalues
rs110799514	-0.243919	0.0304162	0.817333	0.414822	0.898577	3.34239	-1.26743	-1.8116	0.705117	1.35441	-0.296162	1.07168	MONTBELIARDE	bvalues
rs110882913	-0.239337	0.563256	-0.171499	-0.537693	0.869216	0.11694	0.769666	-0.463645	0.849033	-0.616269	0.731844	1.5039	MONTBELIARDE	bvalues
rs29026854	1.17325	0.750909	-0.561512	1.33452	0.594542	-1.77195	0.313886	1.96525	0.197795	0.839419	2.01173	-0.49823	MONTBELIARDE	bvalues
rs42432041	-1.85691	-0.510805	0.059239	-1.15016	-0.243777	1.26948	0.231822	-0.332078	0.554834	-1.12827	-0.0767664	-0.100463	MONTBELIARDE	bvalues
rs109007891	-0.129729	0.453896	-0.564201	-1.28673	0.796424	0.797397	0.285474	0.985942	-0.100097	-0.585767	-0.719185	-0.148566	MONTBELIARDE	bvalues
rs42482432	-0.439198	-2.45225	-1.69461	0.778633	0.0398429	0.268925	0.100066	1.29002	1.32213	-0.240093	-2.27815	-0.977127	MONTBELIARDE	bvalues
rs29026084	-0.032373	-1.92932	-0.188539	0.165198	0.81672	-1.58248	0.635965	-1.59976	-2.29917	0.673553	0.605384	-2.0277	MONTBELIARDE	bvalues
rs41576998	0.878485	-0.109362	0.431911	-0.0924102	0.213652	-0.927831	0.0594062	0.353462	0.74346	-1.62784	-0.390409	-1.08364	MONTBELIARDE	bvalues
rs109465220	-0.733663	-0.246136	0.344473	-0.991125	0.595718	1.44049	0.120658	0.985023	-0.634114	0.396228	0.607158	-0.0433737	MONTBELIARDE	bvalues
rs29013385	-0.242668	-0.26321	-0.700198	-1.03425	-1.30415	-0.873223	0.387402	0.996518	0.927283	-0.405979	-0.0757927	-0.668987	MONTBELIARDE	bvalues
rs42387563	0.672784	-0.592553	-0.518315	0.238212	-0.552371	-2.13291	0.112091	-1.09813	-0.797654	-0.194986	1.92415	-1.44443	MONTBELIARDE	bvalues
rs109427540	-0.445485	-0.366488	-1.10659	-0.0766849	0.914454	-0.718429	-0.708008	-1.03246	-0.163123	-2.49303	-0.215034	-0.0338608	MONTBELIARDE	bvalues
rs109179797	-0.0837831	0.360494	-0.951509	0.312798	0.363139	-1.72441	1.07528	0.28913	0.860073	-0.601713	-0.537921	0.632402	MONTBELIARDE	bvalues
rs109608009	-1.22445	-1.57776	-1.00823	0.394525	0.16834	0.00531313	0.123268	1.39936	-1.03537	0.854758	0.243685	-1.15691	MONTBELIARDE	bvalues
rs29012732	0.297851	-0.465142	0.021575	0.212779	0.353986	0.284691	-1.67765	-0.48501	-0.303322	-0.197511	0.39824	-0.242782	MONTBELIARDE	bvalues
rs41255509	-0.377564	-0.342727	-0.388271	-0.0818778	0.897631	1.6116	-2.1159	-0.629054	0.408988	0.494932	0.839822	0.350955	MONTBELIARDE	bvalues
rs110262977	-0.220909	0.0159846	0.140688	-0.0353379	-0.349905	-0.878628	0.209359	0.872388	0.24831	0.745828	0.0974982	-0.09346	MONTBELIARDE	bvalues
rs41629744	-0.163869	1.06219	0.0281918	-0.303555	0.984685	-0.913419	1.29806	0.281355	1.4525	0.889181	1.0305	1.43638	MONTBELIARDE	bvalues
rs108984228	-0.890565	1.75352	-0.0799431	-0.874081	-0.608266	0.0504981	-0.107509	0.0502593	0.797315	0.0796283	3.27843	2.23259	MONTBELIARDE	bvalues
rs109661287	-1.10356	0.0401901	-0.310988	0.19914	-1.15595	-0.156217	0.0801884	0.273411	0.858181	-0.745838	1.6497	-0.252615	MONTBELIARDE	bvalues
rs42402964	-0.325009	-0.0681835	-0.649108	-1.56815	-1.13362	-3.21487	1.05577	-0.36161	0.61159	-1.12591	-1.2876	1.3142	MONTBELIARDE	bvalues
rs108992746	-1.16693	-0.91923	-0.968097	-1.67859	-0.871595	-0.339145	0.760786	-0.293376	0.316966	-0.302353	-1.13375	-0.226072	MONTBELIARDE	bvalues
rs110308837	-1.37283	-0.993743	-1.26985	-1.44218	-0.81858	-0.253966	0.917798	-0.198111	0.482701	-0.26781	-1.42007	-0.282929	MONTBELIARDE	bvalues
rs109452336	-1.07365	0.977389	1.08778	-1.97409	-1.40426	-0.0854933	-1.80262	-1.70127	-0.815047	0.100294	1.10391	-1.51704	MONTBELIARDE	bvalues
rs109718223	-0.47841	-1.69065	-0.753908	1.39768	-0.610681	-0.131634	-0.419972	0.787643	0.109026	-0.472019	-0.787201	-0.616903	MONTBELIARDE	bvalues
rs109663792	0.136066	-0.661464	-0.0164157	-0.769973	-0.0252207	-1.27414	-0.11837	-0.47906	0.938016	-1.76771	-0.48076	-0.426437	MONTBELIARDE	bvalues
rs109294640	1.06906	0.467229	0.308497	-0.698638	0.838647	0.990645	-0.260725	-0.38926	-0.713859	-1.55856	1.24942	0.9212	MONTBELIARDE	bvalues
rs81177940	1.04041	0.608789	0.566892	0.168604	0.895443	0.124346	-0.0279127	1.82454	-1.10464	-1.16091	-0.870862	0.889999	MONTBELIARDE	bvalues
rs110155261	-0.801442	-1.62153	-1.59796	-0.873519	-0.744313	1.47217	0.044515	0.401132	0.163361	-2.05587	0.475627	-1.05688	MONTBELIARDE	bvalues
rs110338076	-0.218109	0.470088	1.07405	-0.878311	-0.0128862	-0.364243	-0.388482	0.129422	0.456532	2.06799	0.10601	0.171061	MONTBELIARDE	bvalues
rs42195791	0.00775807	0.757541	0.148139	-0.281547	-0.969416	0.941673	1.70091	-0.357339	-0.359494	-0.0229357	-0.291406	-0.355349	MONTBELIARDE	bvalues
rs109929790	-0.119713	-0.302573	-0.520435	0.374746	0.347914	0.0360903	-0.853932	1.18138	0.0921487	-0.414795	-0.932943	-0.520459	MONTBELIARDE	bvalues
rs41608461	-0.831626	0.953429	1.1628	0.344801	-0.200454	-0.264072	-0.323775	-0.175738	0.481049	1.49594	-0.563378	-0.372311	MONTBELIARDE	bvalues
rs109397854	-1.02184	-1.01452	-0.509002	0.498216	-0.8229	-0.0282754	-0.712103	0.942292	0.620196	0.0784911	-0.183089	-0.588683	MONTBELIARDE	bvalues
rs41631044	0.71949	-0.260455	0.275073	-0.791609	1.95613	2.00922	-0.847399	0.57034	-0.156991	0.695997	2.04228	0.507498	MONTBELIARDE	bvalues
rs110366967	0.98962	-0.805544	2.45038	0.466404	-1.5468	-0.385862	-0.107368	0.00697949	-1.57766	0.15641	1.24717	-0.349477	MONTBELIARDE	bvalues
rs110332219	-0.00272418	0.598558	0.716527	0.804198	0.764419	-0.280286	-0.366624	-1.40797	0.278115	-0.0382641	0.966997	0.741649	MONTBELIARDE	bvalues
rs42951007	1.86376	0.764681	2.19841	1.15467	0.4635	0.338116	-1.89793	0.887446	-1.12364	-0.570733	0.573565	0.400908	MONTBELIARDE	bvalues
rs109035459	-0.238941	-0.509853	-0.68756	0.246928	-1.00243	-0.321877	0.684204	1.55248	0.218683	0.0287943	-1.72872	-0.940473	MONTBELIARDE	bvalues
rs42596577	-0.00136245	-0.20048	0.432873	0.93896	-0.125578	-0.491649	0.42669	-0.302306	0.246098	-0.184179	0.610016	-0.0831166	MONTBELIARDE	bvalues
rs109073874	0.419785	1.42813	-0.20425	1.18113	0.93786	0.804176	-1.23062	0.209401	-0.329228	1.42674	1.35524	0.568477	MONTBELIARDE	bvalues
rs110156380	-1.24305	-0.856659	-0.790565	-0.89416	-1.03304	-1.14186	-0.44407	-0.293406	0.61999	-0.764274	0.211237	-0.534088	MONTBELIARDE	bvalues
rs41655275	0.815244	0.541667	0.444726	-1.42778	0.128109	0.59217	-0.830164	1.22458	-0.372713	0.627106	-0.185775	-0.251773	MONTBELIARDE	bvalues
rs109420653	3.09676	3.07312	1.64708	-1.21598	2.35732	4.38694	-2.53033	-2.24748	-1.85871	-2.46159	-1.46023	3.22764	MONTBELIARDE	bvalues
rs42936330	0.66379	0.47827	-0.756045	-0.0799482	0.242005	-0.401264	-2.39888	-1.2096	-1.19366	-2.67429	-0.18485	0.777466	MONTBELIARDE	bvalues
rs41705975	-0.277044	-0.719189	-0.663237	0.0997685	-0.341338	0.589243	-1.24285	-0.412824	-1.38469	-0.0550298	1.66075	-0.285465	MONTBELIARDE	bvalues
rs41584062	-0.316523	0.0735558	0.374483	0.165005	0.543922	0.164847	-0.251043	-1.09318	0.0218578	-0.62045	-0.791195	0.087791	MONTBELIARDE	bvalues
rs42974600	0.531683	0.451137	0.471145	0.204018	1.20596	-0.360336	0.332335	-0.592717	0.19517	-0.979143	0.695061	0.99297	MONTBELIARDE	bvalues
rs109705419	0.920128	0.0759577	-0.267032	-1.03234	0.257861	-0.281497	0.484678	-1.07916	-0.875209	-1.50207	1.2307	0.0148605	MONTBELIARDE	bvalues
rs109104079	0.0625439	-0.534479	-1.68812	2.53502	-0.643247	-0.377879	-0.0444969	-0.670126	0.75904	2.43074	-0.522294	-0.0661497	MONTBELIARDE	bvalues
rs41618032	0.678045	-0.1885	0.262432	0.251951	-0.440086	-1.20789	0.812312	0.167416	-0.792231	0.79232	1.50855	-1.02025	MONTBELIARDE	bvalues
rs43265925	-0.811159	-0.602108	-1.02165	-0.130572	-0.433402	-0.223434	-0.0655722	0.877129	-0.512045	0.288063	0.991542	-0.870046	MONTBELIARDE	bvalues
rs110643643	-1.05946	-0.40568	-0.225216	1.55767	-0.669027	1.97015	-0.362715	0.427017	-0.203754	-0.306961	0.699778	-0.690324	MONTBELIARDE	bvalues
rs43247868	0.601273	-0.12576	-0.0106512	1.01893	0.403873	1.05637	-0.839235	-0.115789	0.467064	-0.0222436	-0.0495263	-0.652235	MONTBELIARDE	bvalues
rs42095389	0.26673	-0.712922	0.132336	0.413871	-0.620792	-2.29006	-0.0696637	1.19223	-0.940147	1.0714	0.273196	-2.43431	MONTBELIARDE	bvalues
rs43708448	-0.441645	0.048186	-0.0830097	0.642128	-0.533675	0.00731844	0.237875	-0.218884	0.703375	0.978579	-0.255844	-0.854389	MONTBELIARDE	bvalues
rs110596073	0.0613072	0.21033	-0.372685	1.17648	-0.142641	-1.34981	0.200333	-0.444751	0.0876514	0.66227	0.295845	-0.188432	MONTBELIARDE	bvalues
rs108968013	-0.907016	-2.98704	-0.14082	-1.04322	-2.62505	-1.58615	1.58711	-1.80674	-1.23386	-0.498655	-0.044955	-1.74382	MONTBELIARDE	bvalues
rs43583498	-0.630106	-0.340017	-0.329963	1.05658	-0.532509	0.714684	-0.583945	0.875663	-0.254359	0.132228	0.682959	-0.633778	MONTBELIARDE	bvalues
rs110505497	-0.0385226	-0.0849047	0.23457	-0.78426	-0.25026	-0.08831	0.777402	0.540521	0.479498	0.753713	0.0612185	0.292607	MONTBELIARDE	bvalues
rs29012488	1.1887	0.947616	0.82681	-0.469865	0.858008	-1.08105	0.432082	0.167741	-0.00146127	-1.15062	1.51773	0.832053	MONTBELIARDE	bvalues
rs42170716	-0.87047	0.278853	-0.0593866	-0.101371	0.658727	0.74808	0.166151	0.391011	-2.14575	-0.997666	0.149217	0.0412063	MONTBELIARDE	bvalues
rs41651907	-0.705175	-0.16211	-1.64154	-0.419719	1.49734	0.0619939	-0.396009	0.195732	-1.29871	-0.794852	-0.996746	0.851714	MONTBELIARDE	bvalues
rs109249731	-0.727781	0.155465	-0.382786	-0.137488	-0.431445	0.228481	0.414116	1.42642	0.728331	0.669909	0.977623	-0.341617	MONTBELIARDE	bvalues
rs29024702	0.515986	0.144889	0.113227	-0.810443	-1.34939	-0.954946	0.789776	-0.0147017	1.23983	-0.13065	0.481119	0.169607	MONTBELIARDE	bvalues
rs109545018	0.925943	0.892712	1.81795	1.4503	0.397829	0.458199	-1.34724	-0.0750561	-0.374364	0.619177	0.660867	0.725216	MONTBELIARDE	bvalues
rs110866173	-0.319821	-0.502304	-0.571983	-1.09458	-0.731414	-0.788092	0.649427	0.212551	0.661992	-0.614152	0.103011	-1.05399	MONTBELIARDE	bvalues
rs110511858	-0.619487	0.111656	0.269284	-1.31221	-0.153438	0.183348	-0.829751	-0.828175	-0.453534	0.103949	-0.0916504	-1.02534	MONTBELIARDE	bvalues
rs43708508	0.0223467	-0.263866	0.219245	0.651949	0.298387	-0.184964	-0.694871	-1.37964	0.0163657	0.411523	-0.503749	-0.677364	MONTBELIARDE	bvalues
rs43708883	0.769954	-1.94505	-0.656499	0.591641	-0.373155	-0.277865	0.114146	0.0136787	0.700595	-0.350238	1.36194	0.290308	MONTBELIARDE	bvalues
rs42809898	-0.221826	-0.711008	-0.249528	-0.114966	0.0209353	-1.63211	0.520402	-1.75085	0.0467479	-0.03781	-0.14608	-1.08806	MONTBELIARDE	bvalues
rs41627905	3.45978	1.08621	0.850296	0.706957	2.05952	0.86125	1.17216	2.69385	-0.352276	0.955072	1.30685	1.83682	MONTBELIARDE	bvalues
rs109031512	-0.883275	-0.426836	0.196184	0.15631	0.0570452	-0.173701	-0.145732	-0.818666	2.12066	-0.00715734	-0.0648588	0.447265	MONTBELIARDE	bvalues
rs41918872	-0.441951	0.249943	0.440287	-0.0403736	-0.0871848	-0.0436591	0.439385	-0.351421	0.0119557	0.110947	0.234078	-0.550083	MONTBELIARDE	bvalues
rs42804166	0.806474	0.579572	0.13258	1.50191	0.643994	-1.07775	0.457171	1.36033	0.742103	1.20266	-0.504978	-0.0185375	MONTBELIARDE	bvalues
rs42929114	-0.183291	0.401102	-1.20802	-0.80028	1.29283	0.124368	-0.712643	-0.111909	-0.431518	-1.27013	-1.79778	-0.0622611	MONTBELIARDE	bvalues
rs109870384	-0.186525	-1.08701	-0.159085	0.417107	-0.366112	-0.225694	0.959852	-1.13192	-0.956809	0.795255	-1.57257	-1.14352	MONTBELIARDE	bvalues
rs43476728	-0.0207699	-1.06306	-1.75807	-0.379992	-0.0291515	-0.901331	1.15463	1.42164	1.59921	-0.0292221	-0.604952	-1.03949	MONTBELIARDE	bvalues
rs110221815	-1.12746	-1.60855	-1.36381	1.20708	-0.212643	-0.899949	0.207257	0.0596425	-0.613049	0.937817	-1.05526	-1.52181	MONTBELIARDE	bvalues
rs109326273	-0.430768	0.77282	0.119406	-0.708605	0.0140613	-0.503546	1.03913	0.342291	-0.52304	0.0305668	0.471758	0.591368	MONTBELIARDE	bvalues
rs41610975	-1.48647	-1.65667	-2.29141	0.468631	-1.59968	0.62921	-0.410626	1.04053	0.918071	-0.4075	-0.46704	-0.851963	MONTBELIARDE	bvalues
rs42911772	0.53807	-0.679085	0.730294	0.681271	-0.051424	3.54109	2.96068	0.956782	-0.265903	3.25276	-0.47691	0.534546	MONTBELIARDE	bvalues
rs42241325	-0.222166	0.258659	0.681336	0.446935	-0.349524	-0.42373	0.0576282	-0.0219916	-0.231135	0.6605	-1.45292	-0.132734	MONTBELIARDE	bvalues
rs42627426	0.387431	0.61924	-0.265504	-0.0118673	-0.23041	-0.429852	-0.0940813	-0.860474	0.543476	-0.928556	0.0170737	-0.386343	MONTBELIARDE	bvalues
rs43028535	-0.762165	-0.680097	-0.175496	-1.90557	-0.697191	-0.611774	0.701197	-2.74019	0.289267	-0.278853	-0.755452	-0.779755	MONTBELIARDE	bvalues
rs41644083	1.67781	-0.913986	0.550762	-0.606717	-0.642685	-2.45744	0.418055	-0.592809	0.249885	-1.53184	-0.899239	-0.692531	MONTBELIARDE	bvalues
rs29012916	1.78407	-0.0702293	-1.11314	-2.89223	1.98996	-0.129145	0.0123553	0.207084	0.612557	-1.2464	2.19275	1.35477	MONTBELIARDE	bvalues
rs42985713	-1.01047	-0.98719	-0.27021	0.779472	-0.744084	0.50853	1.38288	-0.189492	0.448051	0.263084	-0.604045	-0.99192	MONTBELIARDE	bvalues
rs42914454	0.644582	-1.03658	-0.751942	-0.432857	-1.66881	-1.46818	0.0896073	0.167969	1.35038	-0.265976	0.0116585	-1.40184	MONTBELIARDE	bvalues
rs42892380	-0.741255	-0.920882	-0.473018	0.320495	-0.354906	-1.14353	-0.181725	0.340554	0.395503	-0.435196	0.48453	-0.524041	MONTBELIARDE	bvalues
rs42894168	-0.737751	0.587622	0.980957	0.121749	-0.366064	-0.0975844	-0.413017	0.375443	-0.894814	1.52298	0.753461	0.476608	MONTBELIARDE	bvalues
rs42941650	-0.91962	-0.386424	-1.19407	1.51067	0.278386	0.37304	-1.75555	2.37332	1.42866	-1.83201	-0.132488	-0.374005	MONTBELIARDE	bvalues
rs42935667	-1.18873	0.95678	-0.998151	0.285938	1.36145	0.300086	1.70905	0.76336	-0.317198	1.33665	-0.141577	-0.0716322	MONTBELIARDE	bvalues
rs110535404	1.01384	0.0488111	0.104715	0.645478	1.31661	0.302427	-0.798079	-0.824128	0.846403	0.50715	1.46951	-0.278392	MONTBELIARDE	bvalues
rs42996863	1.19528	0.625791	-0.722516	-0.362762	1.14542	-0.00148815	-0.822608	-2.2002	0.390803	1.33282	0.961726	0.563821	MONTBELIARDE	bvalues
rs41818125	-0.559079	0.508952	0.341161	-0.243368	0.237874	0.426392	-0.164748	0.3598	0.142746	0.953295	-0.696133	0.175817	MONTBELIARDE	bvalues
rs43042524	0.650404	0.114872	-0.22723	0.130591	0.77613	-1.15271	-0.700888	-1.98999	0.263884	-0.670808	0.0511366	-0.102797	MONTBELIARDE	bvalues
rs43032316	0.401656	-0.683824	-0.716297	-0.987232	0.515682	0.609775	-0.257694	-0.967259	0.373447	-0.899336	1.17373	0.190776	MONTBELIARDE	bvalues
rs41671154	0.368581	0.78221	0.18015	-2.33542	1.33651	0.3986	0.395828	-0.857391	1.69887	-0.758856	-0.702743	1.14352	MONTBELIARDE	bvalues
rs41652944	0.252954	0.33432	-1.02133	0.170641	0.857293	0.4686	1.27148	0.230762	-0.472851	1.09048	0.668704	-0.177952	MONTBELIARDE	bvalues
rs110622215	1.1107	0.967049	0.141244	0.629393	0.786246	0.347666	1.29385	1.26934	-0.604092	0.824086	1.2074	-0.593571	MONTBELIARDE	bvalues
rs109242856	0.228751	0.176308	-0.101379	0.678066	0.185935	-0.147361	0.0988582	-0.37605	-0.45268	-0.217255	0.512436	0.312846	MONTBELIARDE	bvalues
rs42898056	0.0428	0.195212	-0.111472	-0.135635	-0.382148	0.467374	-0.439035	-0.143081	-0.687077	-0.377712	1.83072	0.146056	MONTBELIARDE	bvalues
rs42595068	0.303722	-0.273404	0.561978	0.0118604	0.232581	-1.35763	1.89083	0.128437	1.72921	2.8615	0.640522	-1.33625	MONTBELIARDE	bvalues
rs41638578	-2.2122	-1.04604	-0.764603	-0.438698	-0.903139	0.605895	-0.575787	0.507225	0.0474095	0.34539	-0.368809	-0.672326	MONTBELIARDE	bvalues
rs110175559	0.0519611	-0.126723	0.753607	-0.201238	-0.179035	0.290084	0.519208	0.553391	-1.33438	0.234811	1.48961	0.20516	MONTBELIARDE	bvalues
rs42818214	0.29192	0.495114	-0.413651	-1.57592	-0.230115	-1.9099	1.08746	0.0307957	1.07035	-0.708872	0.0907719	1.46905	MONTBELIARDE	bvalues
rs42827465	-0.661204	-0.349195	-1.21639	-2.16024	-1.44086	0.250117	0.523706	-0.659813	1.39376	0.764521	-1.6435	-2.29784	MONTBELIARDE	bvalues
rs41667842	-0.713737	-0.420622	-0.639905	-0.386925	-1.16365	-0.371586	0.791963	1.77189	-0.700668	0.248447	-0.514744	-0.257633	MONTBELIARDE	bvalues
rs42847918	-0.32567	-0.901009	-1.01951	0.876407	-1.09667	-0.60781	-0.870342	-0.387486	0.821854	-0.743863	0.0828676	-1.25787	MONTBELIARDE	bvalues
rs109531636	-0.355613	-0.318334	-0.0977846	-0.30019	-0.434719	-0.892691	0.0986064	0.315162	0.487817	1.46078	0.73603	-0.964962	MONTBELIARDE	bvalues
rs110449184	-1.10767	-1.89143	-0.241421	0.209191	-1.9538	-1.68935	-1.25381	-0.475522	0.903397	-1.16508	-0.792346	-1.53764	MONTBELIARDE	bvalues
rs42820579	-0.210207	0.668919	-0.282691	-0.0410447	-0.149689	1.71551	0.416421	-0.168964	0.351321	0.783646	-0.267163	1.08838	MONTBELIARDE	bvalues
rs109648803	0.181867	0.665864	-0.332994	0.787073	0.434943	0.327494	0.731195	0.60258	0.219992	0.260526	-0.275732	0.773576	MONTBELIARDE	bvalues
rs41623629	-0.131206	-1.17973	-0.619415	-0.0398858	-0.888546	-0.287605	1.70291	0.143425	-1.20507	0.226915	1.02532	-0.930624	MONTBELIARDE	bvalues
rs42887575	0.581756	0.733392	0.490954	1.34123	-0.455452	-0.276395	-0.674272	0.433931	1.771	-0.268074	0.137967	-0.117833	MONTBELIARDE	bvalues
rs42132266	0.758782	0.882676	0.179894	-1.82932	0.726202	0.405625	-0.92468	-0.810874	-0.902745	-0.716971	0.0877055	0.652319	MONTBELIARDE	bvalues
rs110996907	-0.197428	-0.196193	0.375205	0.309827	-0.841837	-0.898508	-0.0210867	-0.695384	-0.936973	-0.0152274	0.302384	-0.200103	MONTBELIARDE	bvalues
rs110462767	-0.468732	-0.392542	0.223264	-0.0708174	-0.483414	-0.893522	1.20878	-0.103548	0.876056	0.147187	0.327847	-0.310999	MONTBELIARDE	bvalues
rs42309197	0.0782132	-0.0085315	0.375467	-0.442036	-0.0437233	-1.01443	1.03864	-1.21003	-0.55142	1.05711	2.26698	0.229709	MONTBELIARDE	bvalues
rs42667987	0.24184	0.429448	0.833653	-0.222944	-0.746695	-0.0770283	-0.280035	-0.482589	0.639104	-0.626356	-0.677707	0.500529	MONTBELIARDE	bvalues
rs109310335	-0.165012	-0.0552742	1.25746	0.725092	-0.867008	-0.914897	0.621949	0.34791	-1.15775	0.0883629	-0.368901	-0.119621	MONTBELIARDE	bvalues
rs109341311	0.296235	-0.688393	0.470299	-0.451715	-1.1201	-2.61229	0.691303	-0.620358	1.38585	0.33308	-0.742429	-0.711648	MONTBELIARDE	bvalues
rs110450595	1.27552	0.156331	-0.302786	1.29848	-0.0514374	-0.600718	0.718288	-1.0517	-0.425904	0.532324	0.605373	-0.219132	MONTBELIARDE	bvalues
rs110309954	0.434146	0.65873	-1.33516	1.20723	-0.254198	-0.911571	2.61904	0.927601	0.517272	-1.57276	0.483855	-0.0106679	MONTBELIARDE	bvalues
rs42043822	0.377604	1.75725	0.684787	-0.686717	-0.44393	0.712643	-0.0807701	1.24686	-1.60578	-0.693162	1.52659	0.957493	MONTBELIARDE	bvalues
rs110041046	0.703025	0.311168	0.0578914	0.576992	0.330283	-0.443578	0.0289105	-0.32029	0.904611	-0.981332	1.2217	0.0271931	MONTBELIARDE	bvalues
rs41631278	-1.34692	-0.313788	-0.0689417	-0.132941	0.323099	1.82898	-0.00665735	-0.868171	0.915853	1.04408	-0.569283	-0.0566015	MONTBELIARDE	bvalues
rs43002963	-0.84842	1.19825	-0.406184	0.326906	0.943169	0.123635	1.21502	-2.38733	-0.510497	2.41957	-0.817632	0.931646	MONTBELIARDE	bvalues
rs109872540	0.461703	0.331632	0.124435	-1.262	0.906459	-0.829776	0.893744	0.74848	2.06533	1.01491	-1.86669	1.31064	MONTBELIARDE	bvalues
rs41665883	-0.724134	-0.711074	-0.164684	0.00559512	-1.04352	0.524269	-0.636732	-1.86031	-1.70651	-0.478106	-0.420675	-0.714658	MONTBELIARDE	bvalues
rs110895460	0.00925945	1.28292	1.00626	-1.22543	1.26495	0.693351	-0.755672	-1.36348	-1.58529	-0.276233	-0.226896	0.408266	MONTBELIARDE	bvalues
rs41589646	1.10019	1.72703	1.03999	-0.274801	1.51947	-0.643511	0.373257	-0.530717	0.147485	-1.0285	0.760406	1.796	MONTBELIARDE	bvalues
rs110960190	-2.404	-0.520927	-1.24381	-0.173728	-2.65214	-1.69566	-0.0129892	-1.70517	1.36552	1.95914	2.80899	-0.738364	MONTBELIARDE	bvalues
rs42731601	-0.0752925	2.01916	1.55367	-0.891754	0.651198	-0.886784	0.57446	0.082938	-0.0532792	-0.236889	0.19326	0.787364	MONTBELIARDE	bvalues
rs42093914	1.0212	1.98287	1.31379	0.0639692	-0.419571	-0.788816	-0.0274687	0.169373	0.789822	-0.572815	-0.877298	1.93099	MONTBELIARDE	bvalues
rs43083397	-0.160184	-0.619744	-1.58034	-0.000256331	-0.2853	0.0375035	-0.662273	-1.66791	-0.64075	-0.852661	-0.325078	-0.775102	MONTBELIARDE	bvalues
rs108959579	0.152439	0.98821	0.0945516	0.898274	0.841473	1.4074	0.610779	1.24551	0.321083	0.39992	-0.497339	0.6061	MONTBELIARDE	bvalues
rs43093298	0.355356	1.18475	-0.0109843	-1.81345	0.614324	1.14997	-0.445733	0.70269	0.201077	-0.133714	1.46887	1.34512	MONTBELIARDE	bvalues
rs43186208	-0.365396	-0.940043	-0.496608	0.0783651	-1.03545	-0.0361148	0.517244	3.15442	0.581506	1.00747	-0.0594418	-1.0039	MONTBELIARDE	bvalues
rs42604035	-0.229767	-0.530365	-0.257956	0.740866	0.374733	-0.692909	1.08269	-0.519429	-0.103289	1.59272	0.516176	-1.06266	MONTBELIARDE	bvalues
rs42729612	0.0172706	0.309826	-0.314217	-0.731447	-0.234216	0.0631431	-0.173226	-0.172	0.347319	0.0221235	-0.45402	-0.127807	MONTBELIARDE	bvalues
rs41587804	0.214936	1.17868	1.18254	-0.943376	-0.535749	0.601708	0.327503	-3.49744	-0.478039	0.871697	0.25215	-1.55555	MONTBELIARDE	bvalues
rs41576850	-1.28752	-1.43048	-1.03585	1.95842	-0.347996	1.06733	-1.38252	0.603088	-0.64232	1.40484	0.147387	-0.65193	MONTBELIARDE	bvalues
rs43559582	0.119504	1.4216	1.43612	-0.490833	1.0592	0.118411	0.0643875	0.490226	-0.114289	0.346723	-0.16708	0.910183	MONTBELIARDE	bvalues
rs41579114	-0.668727	-1.20142	-1.50361	0.180563	-0.320805	1.34372	-0.996563	0.293881	1.77649	-1.54755	-1.01798	-0.62223	MONTBELIARDE	bvalues
rs43380354	-0.539997	0.0583854	0.0248211	0.592771	-0.23198	0.536885	0.167804	0.393876	0.828797	1.05729	0.348984	-0.707341	MONTBELIARDE	bvalues
rs109676745	-0.0918266	-0.387163	-0.329831	-0.261298	0.651721	0.46568	-1.48625	-1.06204	-0.481266	-1.4019	-1.11543	0.878604	MONTBELIARDE	bvalues
rs43654581	-0.139376	-0.375007	0.699782	0.38893	0.135707	0.657777	-0.0473452	0.435382	0.00785364	-0.16127	0.779393	0.727735	MONTBELIARDE	bvalues
rs43116293	-0.31603	0.233866	-0.336465	0.332363	0.697339	0.357859	0.157773	-0.191066	1.21372	-0.499046	-2.37311	0.621965	MONTBELIARDE	bvalues
rs41596694	-0.550209	-0.0341674	0.938963	1.18543	-1.11761	0.527221	-1.13204	-0.441012	-0.48723	-0.466342	0.865366	-0.523294	MONTBELIARDE	bvalues
rs109672088	0.353385	-0.978152	-0.482218	0.230353	0.770304	-1.31113	0.0418217	1.5108	1.15521	0.94972	-0.634591	-0.187724	MONTBELIARDE	bvalues
rs42993870	0.00518551	0.148878	0.313662	-0.870605	0.161722	1.10821	1.0964	-0.539945	-0.0164289	1.22464	-0.799084	0.412931	MONTBELIARDE	bvalues
rs41578738	-0.343209	-0.241972	0.91148	-1.43605	-0.700333	0.670463	-0.139202	-1.07368	0.874442	-1.39361	-0.598995	0.319853	MONTBELIARDE	bvalues
rs109875744	0.892041	-0.570867	0.67796	-1.57088	-0.555041	-0.328543	-0.478977	-0.129744	-0.573464	-0.35991	-0.356178	0.125224	MONTBELIARDE	bvalues
rs110297510	-1.64162	-1.16189	-2.80795	-0.795437	0.173189	0.488345	0.153593	-0.822485	0.207627	-1.06992	-1.50463	-1.54242	MONTBELIARDE	bvalues
rs41578230	0.181535	-2.63623	-2.5544	1.78547	-1.57962	0.93699	1.14921	0.817621	0.981691	-0.349677	1.5215	-1.78395	MONTBELIARDE	bvalues
rs110089777	0.845132	-0.894827	0.704758	1.88725	-1.04269	-0.995191	-1.51263	1.33808	0.456873	-1.80866	-0.591025	0.00694771	MONTBELIARDE	bvalues
rs41770050	-0.368894	-1.17384	-0.929974	-1.07879	-2.01721	-1.19671	-1.48301	0.263936	0.442894	-1.66085	-1.51855	-0.563156	MONTBELIARDE	bvalues
rs29023098	-1.14836	-1.25754	-2.97029	1.59405	1.10146	-0.476507	0.310082	-0.371229	-0.153886	-0.438459	-0.00667998	-0.396318	MONTBELIARDE	bvalues
rs109983832	-0.0842855	-0.897247	-0.88129	0.168446	-1.39923	-1.03838	1.52292	0.0623643	0.191946	-0.935717	-1.49491	-0.792991	MONTBELIARDE	bvalues
rs42401918	-0.658631	0.256763	-0.608914	1.24252	-0.66571	-0.874848	-0.183116	-1.03516	-0.240665	-0.178802	-1.21548	-0.0193861	MONTBELIARDE	bvalues
rs41255615	-1.00857	0.685923	-0.224213	0.429605	0.746096	-0.524197	1.99559	0.468231	1.48759	1.21971	0.428517	0.288793	MONTBELIARDE	bvalues
rs109762888	-0.6833	-0.119158	0.423272	-1.96577	-2.87886	-1.61541	2.52948	-0.570397	0.0867767	0.00903294	-2.72914	-2.38781	MONTBELIARDE	bvalues
rs41661020	1.3047	0.715987	-1.35621	4.63121	2.73852	0.36086	-0.79273	0.463316	1.27177	1.05785	1.96917	0.654826	MONTBELIARDE	bvalues
rs110903863	-0.170462	-1.78661	-1.766	-0.331849	-0.981613	0.723758	-0.0285298	1.45813	1.97649	-2.31321	-0.223546	-1.21592	MONTBELIARDE	bvalues
rs110752919	-0.348372	-1.11902	-0.218944	-0.345302	-0.565925	-0.389183	-1.5256	0.0489266	0.342209	-0.868921	-0.384098	0.197049	MONTBELIARDE	bvalues
rs29011371	-0.594166	0.85925	-0.327751	-0.637401	0.134363	-2.17429	-0.0423285	-0.644673	0.131599	-1.49001	0.317129	0.326936	MONTBELIARDE	bvalues
rs43430143	-1.18056	-1.34401	-1.3457	1.12318	-0.49217	1.58773	1.18052	1.045	-1.43571	-0.11787	0.0675118	-0.223377	MONTBELIARDE	bvalues
rs109867052	-0.402022	-0.372714	-0.979721	0.794302	-1.12761	-0.909286	0.203616	-0.256723	0.70735	-0.875701	0.615464	-1.2695	MONTBELIARDE	bvalues
rs41257031	0.454139	0.355045	-0.632387	2.4985	0.265532	-0.897391	0.0190794	-0.0344646	-0.567979	1.17806	0.400242	-0.559408	MONTBELIARDE	bvalues
rs42873640	-2.13074	-0.986618	1.01415	-0.705691	-1.37074	2.15733	0.155013	2.89307	1.72968	2.07245	-0.468674	0.824727	MONTBELIARDE	bvalues
rs110285094	-1.53673	-0.748673	-0.25079	1.22899	-2.21698	1.3304	-0.892436	0.514506	0.93533	0.158542	1.57886	-1.05945	MONTBELIARDE	bvalues
rs110043605	-1.57337	-2.00767	-1.17461	-1.38222	-1.4403	-0.211589	-0.895637	-1.24494	-0.272423	-0.66522	-0.361838	-0.943548	MONTBELIARDE	bvalues
rs41636619	-1.31317	0.998522	-0.370346	0.668406	-1.56506	-0.0337214	-3.32201	-0.898549	0.970977	-2.88544	-0.187562	0.114556	MONTBELIARDE	bvalues
rs109463503	0.789075	-0.0127752	-0.27754	-0.595258	0.565433	0.848237	0.111835	1.39127	-0.833826	9.48E-05	-0.364355	-0.381888	MONTBELIARDE	bvalues
rs108989876	0.217146	0.18431	0.252372	-1.0709	-0.631855	0.12108	-0.54938	1.40548	-0.200527	-0.871506	-0.156524	-0.0968239	MONTBELIARDE	bvalues
rs42189131	0.838374	-0.0780389	-0.425225	1.52804	1.05063	0.861287	0.087798	-0.962317	0.5388	1.52869	-0.748286	0.332093	MONTBELIARDE	bvalues
rs110888717	1.68916	0.505712	2.35251	-0.533051	0.167337	-0.435989	-0.21715	-0.121888	-1.75623	-0.0822471	0.0765957	0.276507	MONTBELIARDE	bvalues
rs41636391	0.55296	1.78722	1.44454	-0.139603	1.58624	1.7313	-1.38334	-0.297624	-0.756439	-0.620433	0.106867	1.21216	MONTBELIARDE	bvalues
rs110811663	0.978229	-0.569574	0.415495	-0.150165	-0.965184	-1.3305	-0.421723	-0.389277	-0.599783	0.0818202	1.13723	-1.16937	MONTBELIARDE	bvalues
rs41644902	3.08342	1.09949	1.25593	0.650301	1.82055	0.885716	0.272755	2.70676	-0.119719	0.480809	-0.163168	0.654724	MONTBELIARDE	bvalues
rs110312380	-0.422576	-0.974943	-0.335213	0.606199	0.549566	2.08665	-0.566798	-0.301023	-0.963339	0.965644	-1.11344	0.681618	MONTBELIARDE	bvalues
rs29025705	1.44093	0.499644	2.59022	0.0641196	-0.699574	-0.173352	-1.80244	0.252161	-0.517561	0.503783	1.43277	0.476734	MONTBELIARDE	bvalues
rs43052027	0.547057	0.00349253	-0.190609	-0.766893	0.357804	-0.332355	-0.135029	-1.13943	-1.23857	-0.820257	2.22796	-0.000712809	MONTBELIARDE	bvalues
rs42727134	-0.176586	-0.889838	-0.897182	-2.34014	0.341841	0.729275	0.00471622	1.04877	2.36203	-1.34697	1.4213	-0.00150794	MONTBELIARDE	bvalues
rs43333840	-0.458194	-0.405756	-0.778782	1.34149	-1.80905	-1.20133	0.362095	0.559897	-0.454638	0.0626269	-0.633514	-1.16165	MONTBELIARDE	bvalues
rs109494916	0.426539	0.561809	-0.00692232	0.167318	0.120056	-0.0489168	0.0258983	0.353017	0.248945	1.00397	-1.63274	0.302456	MONTBELIARDE	bvalues
rs42346123	0.243008	0.451589	1.00428	-0.982736	0.285921	-0.545555	0.0672331	-2.01481	-2.45122	0.303099	0.186663	-0.0398049	MONTBELIARDE	bvalues
rs41638325	1.1778	0.447411	0.330603	0.850108	2.87438	0.979031	-1.96092	0.708933	0.150039	-0.658112	0.730874	1.86852	MONTBELIARDE	bvalues
rs41568888	-0.337425	1.39665	-0.303299	-0.335547	1.51753	-0.612518	-0.188322	-1.17966	1.60594	0.654933	1.96633	0.321433	MONTBELIARDE	bvalues
rs110572005	-0.498177	-0.143294	-0.547575	0.698015	-1.01096	-0.536714	0.401583	0.413713	-0.183984	0.83768	1.00708	-0.583767	MONTBELIARDE	bvalues
rs110912975	-0.944133	-0.460348	-0.755256	-1.08672	1.4488	0.386108	-2.654	-2.48409	1.13925	-2.57095	-1.01871	0.587169	MONTBELIARDE	bvalues
rs109985375	-0.21329	-3.64462	-1.33224	-0.239274	-1.04911	-2.46404	-0.64096	0.0282841	-0.593228	-1.05405	1.53479	-1.99319	MONTBELIARDE	bvalues
rs29025261	0.188375	-0.571466	-0.474907	-0.398698	0.471676	0.373819	-0.750633	0.851605	0.0484777	-2.56135	-1.00272	-1.21613	MONTBELIARDE	bvalues
rs109847186	1.27825	0.386515	0.714115	0.0615454	1.03409	-1.10391	0.0376325	-0.665805	-1.59561	-0.175406	1.23042	0.517136	MONTBELIARDE	bvalues
rs29023014	-0.280237	-0.612972	-0.192734	0.16164	0.241709	0.819615	-0.260568	-1.01584	0.424527	-0.506092	-0.207804	0.165293	MONTBELIARDE	bvalues
rs110459351	0.402149	0.947187	0.462716	-1.14726	1.26089	0.503549	-0.46857	-0.336065	-1.1182	1.21074	0.00359444	1.42172	MONTBELIARDE	bvalues
rs29019547	0.605749	0.672395	1.45698	0.886811	0.565476	-0.699026	-1.10307	0.135067	-1.00994	2.10749	0.826385	-0.0322154	MONTBELIARDE	bvalues
rs108991850	-2.2988	-0.267412	-0.106884	-0.966872	0.509082	1.47357	-1.33994	0.56958	0.136024	0.309889	-2.38045	-0.720435	MONTBELIARDE	bvalues
rs43272623	-0.196509	-0.331638	0.0553577	0.38192	-0.136131	-2.53531	0.767823	0.109233	1.62102	-0.435622	-0.622169	-0.217967	MONTBELIARDE	bvalues
rs41256957	0.430037	0.283308	0.151066	-0.963476	0.344162	-0.613391	0.157306	0.805437	-0.848412	-0.319941	-0.951922	0.0687001	MONTBELIARDE	bvalues
rs42694100	-1.43027	-0.466294	0.0407291	0.479501	-0.555515	-0.0724424	0.433017	-1.2523	0.0445629	0.470295	-0.462522	-1.41597	MONTBELIARDE	bvalues
rs29015082	0.0844908	0.459648	0.472013	0.727704	-0.438395	0.749876	0.416595	0.673962	-0.535071	0.0722374	0.890329	0.229859	MONTBELIARDE	bvalues
rs110348030	-0.129272	0.37786	-0.469601	0.926085	-0.370311	-1.30703	-0.00521391	-0.563912	0.188192	0.907392	0.254284	-0.211835	MONTBELIARDE	bvalues
rs29025460	0.312265	0.958842	-0.361744	0.27986	0.203304	-0.784624	-0.817699	1.194	0.856207	0.637266	-1.62708	0.694006	MONTBELIARDE	bvalues
rs41605929	0.954813	0.899527	1.1101	-0.325954	1.23927	-0.644676	-0.0888759	-0.128893	-0.875288	-0.50258	-0.432116	1.04028	MONTBELIARDE	bvalues
rs110412973	-0.980926	-0.0522898	-1.32056	-0.497504	-0.386052	-0.338053	1.56398	0.463762	-0.526089	0.891491	-0.575413	-0.930819	MONTBELIARDE	bvalues
rs42256142	1.28767	-0.129521	0.784812	1.46373	0.575316	1.97816	-0.0279333	-1.31247	-0.30412	-0.828471	1.07892	2.09573	MONTBELIARDE	bvalues
rs109295487	0.807606	-0.215587	0.826588	-0.79912	-0.379966	-0.247991	0.0760612	0.568516	-0.64151	-0.211088	-0.434996	0.0496233	MONTBELIARDE	bvalues
rs42285479	-0.275887	0.888459	0.333291	-0.158397	0.740528	1.04616	-0.187967	0.256081	0.378216	-0.885158	-1.93716	0.915757	MONTBELIARDE	bvalues
rs109174060	-0.435832	-0.539681	-0.797559	0.299153	-0.800122	-1.09079	0.524473	-0.00823096	0.999792	0.0934218	-0.927403	-0.772539	MONTBELIARDE	bvalues
rs29016506	0.572	0.332897	0.555474	-0.456115	0.29754	-0.311062	-0.28809	-0.336411	0.972353	-1.14978	0.190053	0.0206713	MONTBELIARDE	bvalues
rs110887439	-0.424572	0.133437	-0.0399272	0.5174	-0.553839	0.061723	0.169593	-0.319436	0.739814	0.959534	-0.375387	-0.847318	MONTBELIARDE	bvalues
rs41567655	-0.0928946	-0.27962	0.259764	-0.576184	-0.599298	-0.581823	0.812781	0.282917	0.229977	-0.974522	-0.675855	-0.561108	MONTBELIARDE	bvalues
rs41656290	0.489918	-0.944834	0.438541	0.204163	-0.025765	-0.363333	-0.222649	-0.638525	-0.353121	-0.742633	-1.38575	-0.680861	MONTBELIARDE	bvalues
rs41601680	1.71841	0.827077	1.2322	-1.11559	1.12268	1.77401	0.821074	-0.876817	-0.778887	1.90281	0.0793637	0.882125	MONTBELIARDE	bvalues
rs29015092	0.399284	-1.36829	-1.46627	0.496551	0.240706	1.71967	-1.38495	0.018932	1.98147	-2.25273	-1.3102	-1.03619	MONTBELIARDE	bvalues
rs41608538	-0.136333	1.36205	2.55483	0.369779	1.21019	0.719201	1.18654	-0.474091	-0.215326	0.701294	-0.345324	0.299881	MONTBELIARDE	bvalues
rs41610986	0.270266	0.459903	1.04532	-1.02804	0.327699	-0.56433	0.134744	-1.99313	-2.43034	0.259874	0.218447	-0.0190786	MONTBELIARDE	bvalues
rs29023432	2.21026	2.21343	1.71222	0.614247	1.25162	2.32784	-0.8653	0.232277	-2.46857	-1.839	-1.67634	1.41893	MONTBELIARDE	bvalues
rs41630226	-1.45522	-0.58527	-1.40598	-0.601949	-0.110177	-1.50426	1.59701	-1.16366	1.46794	0.214434	0.493515	0.304464	MONTBELIARDE	bvalues
rs41626677	-0.221667	-0.818556	0.314802	-1.8867	-0.823569	-0.834886	1.34615	-1.83123	-0.320422	0.0423885	-0.969243	0.217997	MONTBELIARDE	bvalues
rs110066979	1.16204	1.2395	1.04147	2.85357	1.98741	0.349908	-1.40463	0.0166949	-0.657421	-0.764724	0.996005	2.31329	MONTBELIARDE	bvalues
rs42797380	0.678597	0.417206	-0.605891	-1.66672	0.330483	1.52775	-0.894517	1.10551	0.186988	-0.648205	1.58644	0.341477	MONTBELIARDE	bvalues
rs41638327	0.322575	-0.642179	0.194014	1.20652	0.193853	-1.61485	0.532274	-0.0990104	-0.460754	0.321213	0.0120328	0.438576	MONTBELIARDE	bvalues
rs41568887	1.39045	-0.649965	-0.270175	-0.187251	-0.167754	2.32944	-0.382768	0.935733	2.40188	-1.24386	-2.21912	-0.801307	MONTBELIARDE	bvalues
rs110946282	0.0472859	-0.550491	-0.43376	-0.887871	1.11205	0.745756	0.773973	0.267097	2.10524	-0.796261	-1.63997	-0.678792	MONTBELIARDE	bvalues
rs41617805	-1.12564	-0.538926	-2.69953	0.547755	0.569801	-0.40806	0.00500397	-0.560994	0.252527	-0.600611	-0.143578	-0.174212	MONTBELIARDE	bvalues
rs43517883	1.29074	0.124606	0.548065	0.13472	1.23716	1.03182	-0.337434	0.600369	-0.948487	-0.866157	0.194721	0.464695	MONTBELIARDE	bvalues
rs42653645	0.16306	-0.000641522	-1.00444	-0.24971	0.269092	-0.40714	0.250363	-0.527678	-0.408936	0.138531	0.686773	0.321414	MONTBELIARDE	bvalues
rs41676026	-0.605885	0.30865	0.212842	0.160272	-0.0433658	0.217983	0.748492	1.56569	-0.0504074	1.02239	-0.482354	0.659985	MONTBELIARDE	bvalues
rs29012489	0.687054	0.883328	0.376219	1.15206	-0.183904	-1.78047	2.06132	0.869571	0.400141	1.21429	0.721989	-0.136773	MONTBELIARDE	bvalues
rs109030050	-1.03314	-1.0625	-0.575841	0.46166	-0.809869	-0.107996	-0.651635	0.89767	0.677494	0.076656	-0.259817	-0.599157	MONTBELIARDE	bvalues
rs109750587	0.492719	1.07203	0.491517	-0.870766	0.246796	1.23265	0.579598	1.08606	-0.873683	-0.722444	-0.735572	0.473688	MONTBELIARDE	bvalues
rs109265875	0.363564	-0.269332	-0.486877	-0.496781	0.852213	1.93622	0.784619	0.653602	-0.41166	1.52038	1.14042	0.586472	MONTBELIARDE	bvalues
rs109538845	-0.0594832	0.446614	1.52694	-0.0211458	-0.113572	0.470361	1.66954	0.223124	0.237792	-0.186083	-1.64528	0.3707	MONTBELIARDE	bvalues
rs41635602	-0.243345	-1.24815	0.041321	-1.29286	0.076481	1.69737	0.526893	-0.334357	0.578076	-0.0533691	0.175937	-0.171202	MONTBELIARDE	bvalues
rs42476217	-0.314915	0.340299	-0.91506	0.444155	-0.326611	-1.87664	1.17911	-0.0967648	0.734748	-0.290991	-0.82079	0.588516	MONTBELIARDE	bvalues
rs109857075	1.22935	1.76972	2.14939	1.017	1.13598	-0.543024	-0.357349	-0.212491	-1.37395	0.278829	-0.65872	1.0325	MONTBELIARDE	bvalues
rs81177941	-0.430745	-2.06755	-1.57435	-0.936017	-2.24963	-0.272756	-0.61662	-0.504188	0.422204	0.0372846	0.606542	-1.84129	MONTBELIARDE	bvalues
rs109706288	0.187951	-0.637857	-0.873227	-0.136936	-0.894588	0.00105495	-0.609102	-0.675654	-1.09494	-0.480309	1.69391	-0.537139	MONTBELIARDE	bvalues
rs109582029	0.217591	0.873474	-0.479535	0.016795	1.23084	1.05025	-0.965704	0.113095	0.445561	0.630837	-0.604731	1.24264	MONTBELIARDE	bvalues
rs109082027	-2.92384	-1.95781	-3.04579	-0.509244	-0.927272	-0.38507	-0.13546	-1.3754	-1.7394	-0.262772	-0.532086	-2.04125	MONTBELIARDE	bvalues
rs109617427	0.00592873	0.135757	-0.677174	-0.103076	0.420061	-0.749494	1.2138	-0.0216159	-0.164639	-0.384017	-0.101519	0.108627	MONTBELIARDE	bvalues
rs109702237	0.152972	0.322969	-0.472488	-0.407743	0.802802	-0.984468	0.35889	1.15193	1.47179	0.979338	-1.78859	0.423133	MONTBELIARDE	bvalues
rs42495895	0.39937	0.871747	0.429739	-0.18625	1.1696	1.64222	0.0184662	-0.516254	0.730933	-0.0913661	0.8442	0.781563	MONTBELIARDE	bvalues
rs29012401	0.270081	-0.364492	-0.278069	0.485366	-0.798862	-0.762165	0.628347	0.613786	-0.00763568	-0.385735	0.305392	-1.66928	MONTBELIARDE	bvalues
rs109068630	-1.54705	-0.740096	-0.255384	1.26314	-2.21973	1.33873	-0.916962	0.533965	0.947207	0.163342	1.5902	-1.0409	MONTBELIARDE	bvalues
rs29015681	11.0827	5.00717	14.3818	-2.30737	0.322845	-0.60135	-6.48585	-0.599049	-8.33609	-1.00578	3.29109	4.12616	MONTBELIARDE	bvalues
rs42409645	0.572038	0.569214	0.417738	-0.928607	1.5481	-0.200692	0.264234	-0.552071	0.0682309	-0.713843	-0.129011	-0.0555211	MONTBELIARDE	bvalues
rs109960628	-1.25847	0.0914741	0.158005	0.299563	-1.23376	-0.398798	-2.77959	-0.81939	-0.0944357	0.302806	-0.81463	-0.402466	MONTBELIARDE	bvalues
rs42899713	1.13869	0.076434	-0.358467	0.414947	0.990584	0.443102	-0.481079	-0.448833	0.120231	-0.839147	0.957507	0.250315	MONTBELIARDE	bvalues
rs41611976	0.556764	0.267203	0.187464	-0.353268	0.779248	0.852955	0.402871	-0.210156	0.0833977	-1.30692	1.09868	1.0017	MONTBELIARDE	bvalues
rs110722353	0.610076	0.388391	-0.926566	1.56624	0.228232	-1.90778	0.0106846	0.989992	0.266988	0.554318	2.39142	-0.750334	MONTBELIARDE	bvalues
rs109346410	-0.129051	-0.664782	-1.7944	2.59031	-0.79097	-0.291632	-0.050508	-0.637295	0.836374	2.51161	-0.619996	-0.122342	MONTBELIARDE	bvalues
rs42742718	-0.290668	-0.678208	-0.180749	-0.245476	-0.150189	-1.36648	0.376606	0.343371	-0.469598	-0.968924	-1.76803	-0.129676	MONTBELIARDE	bvalues
rs108997254	-1.29489	-1.52484	-0.364172	-1.38622	-0.687069	0.858385	1.9546	-0.281624	0.575721	-0.0383798	-0.678817	-0.722666	MONTBELIARDE	bvalues
rs110120577	-1.51632	-1.20956	0.816025	-2.00347	-1.20032	1.22106	-2.26802	0.585628	-0.793444	-1.06015	-0.986559	-0.663812	MONTBELIARDE	bvalues
rs43707575	0.499962	1.79912	1.14879	-0.785069	0.330671	0.0244568	0.250594	-0.761437	-1.59298	-0.804011	-0.931017	0.874799	MONTBELIARDE	bvalues
rs110634188	-0.832517	-0.594101	-0.252052	-1.21372	-0.609454	1.53263	0.52271	-0.408562	0.912983	-0.933396	0.730092	1.30549	MONTBELIARDE	bvalues
rs41633094	-0.339531	0.290816	-0.245923	-0.310095	0.716132	0.253905	0.529715	0.0557309	0.727042	-1.06392	-1.07717	0.7468	MONTBELIARDE	bvalues
rs109787670	-0.37583	-0.22245	-0.810488	-0.491702	-0.191873	0.407158	-1.53705	-1.96594	-1.59458	-0.815799	-0.250669	-0.458814	MONTBELIARDE	bvalues
rs41578754	-0.889195	-1.69785	-2.2701	1.11972	-0.516054	-1.55444	3.41088	2.014	0.450837	3.25487	0.664031	-1.69327	MONTBELIARDE	bvalues
rs109279546	-0.929404	-0.967213	-0.226681	0.694664	-1.11701	0.0525917	0.373457	1.42363	-0.313927	1.20598	0.899339	-0.372804	MONTBELIARDE	bvalues
rs41633929	-0.406661	-0.238454	-0.240272	-0.288648	1.10258	0.73219	0.986424	1.56116	-1.50166	0.671461	0.689993	1.1071	MONTBELIARDE	bvalues
rs42978224	-1.60195	-0.802171	-0.254466	0.464899	-2.29443	-0.28837	0.883063	-0.00255564	0.987145	0.739607	-0.234551	-1.90084	MONTBELIARDE	bvalues
rs110854378	0.343729	0.251118	0.792354	2.37921	-0.231071	-0.0769965	1.06296	-1.80931	-0.974397	-0.0985659	0.147585	-0.977869	MONTBELIARDE	bvalues
rs109397090	-1.15226	-0.305102	-0.506052	-1.08845	-0.347691	0.237567	-0.189098	0.220237	0.753518	-0.317897	-1.19474	0.537195	MONTBELIARDE	bvalues
rs43710113	0.26678	0.28375	-0.217671	-1.37755	-0.0453137	0.356673	-0.547505	-0.0581398	-0.38024	-0.803186	-0.203522	-1.08527	MONTBELIARDE	bvalues
rs109105742	-2.37739	-2.05083	-1.58491	1.88153	-1.7664	0.94943	-1.30255	0.347346	0.877591	-0.448522	0.434244	-2.17024	MONTBELIARDE	bvalues
rs110687981	4.33238	1.65807	0.242426	-0.434817	4.69436	-0.252407	-1.27929	-3.52975	1.02693	-0.78439	1.12608	3.32249	MONTBELIARDE	bvalues
rs42058295	0.243959	0.390605	-0.66662	0.979028	0.348148	0.577775	-1.02918	-1.31249	-0.514987	0.646418	0.67067	0.0982082	MONTBELIARDE	bvalues
rs41617505	0.393262	1.03024	-0.40807	0.293088	1.21391	1.14967	-1.98872	-1.9938	-0.211081	-0.432868	0.710157	0.866395	MONTBELIARDE	bvalues
rs110073233	0.307558	0.146597	0.317189	0.440207	0.432404	-0.382577	2.28374	0.914915	1.59715	1.2241	-1.81036	-0.318111	MONTBELIARDE	bvalues
rs109960658	-0.692571	-1.16711	-0.402654	0.906161	-0.906414	1.02064	-0.187022	1.30803	-0.507191	0.229301	0.349383	-1.57444	MONTBELIARDE	bvalues
rs42940539	-0.210207	0.668919	-0.282691	-0.0410447	-0.149689	1.71551	0.416421	-0.168964	0.351321	0.783646	-0.267163	1.08838	MONTBELIARDE	bvalues
rs109538362	-0.701033	-0.0629561	-0.548842	-0.00953687	-0.841413	0.148469	0.584899	-0.857356	-0.36248	-0.748075	-0.657034	-1.24768	MONTBELIARDE	bvalues
rs41657104	-0.198555	-1.04882	-0.388258	1.18129	0.84208	1.74777	1.75448	0.967772	-0.566671	0.819812	-0.0409543	0.492806	MONTBELIARDE	bvalues
rs42623140	0.0582128	1.0488	0.402918	-0.399625	0.914	0.0416595	0.812568	0.853958	-0.836966	-0.0725139	1.10021	1.1946	MONTBELIARDE	bvalues
rs110013823	0.327219	1.67279	0.661114	-0.197521	0.800836	0.534328	0.163637	0.623983	0.068188	0.5753	0.3271	1.55326	MONTBELIARDE	bvalues
rs43027942	-0.208642	0.0317658	-0.161913	0.312057	1.08031	0.618693	-0.121442	-1.07511	1.35847	-0.793022	-1.98399	0.252748	MONTBELIARDE	bvalues
rs109761321	-1.23592	0.23052	-0.063916	1.38366	-0.624056	1.20647	1.005	-0.962751	-0.858116	0.453979	-0.110892	-0.210933	MONTBELIARDE	bvalues
rs110450381	0.0788881	-1.50494	-0.371824	0.158403	0.780108	1.04729	-0.123647	0.606502	-1.73176	-1.56058	-0.927362	-0.071338	MONTBELIARDE	bvalues
rs42130899	0.550917	0.942101	0.15601	-1.73728	1.19334	0.627563	-0.169186	0.177793	0.638872	-0.734576	-0.517049	0.323261	MONTBELIARDE	bvalues
rs41596623	-0.823747	-0.260506	-0.718871	-0.386295	0.196897	-0.733598	-0.71088	-0.414932	-0.11391	0.497239	1.26504	0.860955	MONTBELIARDE	bvalues
rs29020918	-0.0158129	-0.5907	0.457575	1.15781	-1.99211	0.0390439	0.167066	0.379687	-0.618781	0.461257	-2.42658	-1.14615	MONTBELIARDE	bvalues
rs42841988	-0.203177	1.02488	0.696495	-1.0235	0.0136593	-0.134347	-0.412324	0.281585	0.692011	0.709576	-0.281474	0.191684	MONTBELIARDE	bvalues
rs43450704	-0.800289	-0.38592	-0.498677	0.703676	1.52746	1.315	-1.48821	-1.03936	-0.834586	-1.62227	-2.37615	0.152882	MONTBELIARDE	bvalues
rs41657098	-1.40783	1.01143	0.5513	-0.0342759	-1.2239	0.663686	-0.764587	-0.881219	1.84016	-0.985673	0.526905	-0.111551	MONTBELIARDE	bvalues
rs110104715	-1.41557	-1.2569	-1.5814	1.36347	-1.66217	-0.29026	0.93907	-0.826487	0.823618	0.2949	0.168396	-2.06308	MONTBELIARDE	bvalues
rs41985366	-1.08183	-0.996252	-0.889729	0.454609	-0.691636	0.510844	-0.307955	-0.497469	-0.793407	-0.821861	-1.22469	-1.07029	MONTBELIARDE	bvalues
rs42453940	0.824497	0.391971	1.0415	0.572511	-0.0946979	-0.274921	-2.95576	-0.9673	-1.08641	-0.0373063	0.306226	0.305353	MONTBELIARDE	bvalues
rs110259233	-1.21613	0.361292	-0.149544	-0.601779	-0.368515	-1.78412	0.739161	-0.331241	0.0479614	-0.377411	0.156478	0.504683	MONTBELIARDE	bvalues
rs109664250	-0.208461	0.979318	0.662029	0.321479	-0.932935	-2.57634	0.615289	-1.73392	1.48165	1.92894	0.829649	0.131163	MONTBELIARDE	bvalues
rs110466290	0.948103	-0.421832	-0.596452	0.143071	0.113855	-0.0123588	-0.466161	1.00249	0.717063	1.23749	-0.431116	-0.764803	MONTBELIARDE	bvalues
rs43120793	-0.631887	1.19528	-0.260697	1.10431	-1.25506	0.35223	0.20751	0.97625	1.84657	0.909491	-1.18335	1.12767	MONTBELIARDE	bvalues
rs109345796	0.578062	1.38359	1.92939	0.594841	0.0864165	-1.63741	0.2323	0.575646	-0.567281	0.309554	0.077569	0.786683	MONTBELIARDE	bvalues
rs110857995	1.66457	0.832456	1.95216	-0.055077	1.34474	1.22741	-1.092	1.02124	-1.28733	0.845346	0.964574	1.06825	MONTBELIARDE	bvalues
rs43341830	0.138771	0.741711	0.820885	-0.154701	0.409374	-0.412655	0.550111	0.463017	-0.277295	-0.377854	1.04335	1.67457	MONTBELIARDE	bvalues
rs110553200	-0.102007	-0.00924325	0.614275	0.762246	-0.0932781	0.332356	-1.36309	-0.174626	0.151325	1.51839	0.461637	0.573483	MONTBELIARDE	bvalues
rs109306013	-1.17595	-1.10076	0.161953	0.40052	-0.808318	-0.145731	1.34172	1.12496	2.34132	0.634786	-0.0280902	-0.625483	MONTBELIARDE	bvalues
rs110354155	0.999273	0.40691	-0.286508	0.280446	-0.876126	-0.496642	0.351962	2.33695	0.125455	1.4279	-0.153237	-0.776664	MONTBELIARDE	bvalues
rs109090591	-0.215978	-0.270747	-0.621802	0.517175	-0.156734	-0.269233	2.21506	0.528304	-0.931003	-0.715121	0.38706	0.125984	MONTBELIARDE	bvalues
rs109305733	-0.848832	0.754347	1.22023	3.2111	0.245623	1.45058	-1.95315	1.62943	-3.44165	1.65917	-0.0644527	0.763679	MONTBELIARDE	bvalues
rs109547079	2.96018	1.60378	1.57351	0.642394	2.62691	1.88892	1.67761	-0.84343	-0.877436	0.340511	0.633455	1.93321	MONTBELIARDE	bvalues
rs109409359	0.588692	-1.13985	0.659598	-1.49468	-0.539966	-0.889394	-0.833077	-0.170697	-0.625501	-0.48819	0.838597	-2.07447	MONTBELIARDE	bvalues
rs41615088	1.44126	2.06449	1.15573	3.29205	1.50098	0.0482298	0.656865	0.758834	-0.0626313	-0.497512	1.44613	2.48886	MONTBELIARDE	bvalues
rs29020729	-0.493105	-0.362033	-0.372843	-1.42572	-0.431423	0.571368	0.73537	-0.630931	-0.538895	-0.974806	0.0838844	-1.33112	MONTBELIARDE	bvalues
rs109557853	0.397055	1.07107	0.16215	-0.715437	1.74168	1.87453	0.0078083	-0.923645	1.50702	-0.270174	-0.764632	0.703271	MONTBELIARDE	bvalues
rs43265892	-0.74826	0.944904	-1.52994	1.53497	0.42005	0.404089	3.2597	1.25833	-0.805375	0.786168	0.332626	-0.300512	MONTBELIARDE	bvalues
rs41605792	-0.727767	0.980375	0.664223	-0.57327	-0.64212	-1.71996	1.64585	-1.83388	1.48148	1.11552	-1.22029	-1.29885	MONTBELIARDE	bvalues
rs109832975	-0.439816	-0.297347	-0.43421	-0.232107	-0.863726	-0.0416668	0.111987	-0.632888	0.144007	-0.333444	-0.0599213	-0.399985	MONTBELIARDE	bvalues
rs109662639	-0.330812	0.731793	0.184559	1.05086	-0.878489	0.0990372	-0.959151	1.00921	-0.207863	0.105409	-2.03469	-0.546087	MONTBELIARDE	bvalues
rs110798262	1.12368	0.216564	-0.167956	0.254238	0.642843	0.134328	0.889077	0.301382	-0.895718	0.151523	0.566923	0.0145668	MONTBELIARDE	bvalues
rs110472430	-0.545205	-1.05572	-0.864037	-0.344883	0.0515341	0.245798	-0.373543	-0.469903	-1.13906	0.920233	0.763017	-0.312935	MONTBELIARDE	bvalues
rs41619318	-1.30649	-0.672946	-0.914835	2.16552	-1.35521	1.11126	-0.609287	-0.073431	0.557877	-0.0725548	-0.166231	-1.02648	MONTBELIARDE	bvalues
rs110574113	-1.5531	0.539779	0.167815	0.474294	-0.913325	0.360215	-0.337198	-0.000827327	0.730908	-0.427942	1.08222	1.24778	MONTBELIARDE	bvalues
rs110728683	-0.777662	1.53728	1.0182	0.173039	0.273552	-2.3253	-0.639778	-0.302081	1.10024	0.4464	-0.0173731	-0.266886	MONTBELIARDE	bvalues
rs43630025	3.25674	-1.74702	1.2028	-0.353608	0.185469	-1.7586	0.419319	0.898719	1.52606	0.374103	-0.389409	-0.879777	MONTBELIARDE	bvalues
rs43772837	0.164945	-2.74675	-0.609456	-2.02832	0.965334	0.656457	1.31635	-1.84248	-2.76488	-0.70264	-0.802455	-0.151094	MONTBELIARDE	bvalues
rs110795695	0.243546	1.28234	0.897266	-1.6484	0.542055	0.301358	1.11673	-0.859342	0.0367506	1.11534	0.113388	1.60511	MONTBELIARDE	bvalues
rs109178760	0.781719	1.87736	1.67966	0.120832	0.183179	0.666451	-0.558292	1.13676	-1.0916	0.191205	0.0906756	1.04481	MONTBELIARDE	bvalues
rs41617799	-0.947374	-0.569869	-2.52812	-1.92292	-1.46403	-0.700103	-1.86795	-0.448463	0.867315	-2.28952	1.06995	-0.839798	MONTBELIARDE	bvalues
rs42605859	1.24894	0.0335264	-0.0672893	0.851068	0.977119	-0.69145	-0.21789	0.479121	0.77073	-1.1006	-0.573329	0.823746	MONTBELIARDE	bvalues
rs41686998	0.432211	0.328455	0.764935	2.09756	-0.175886	0.50276	-0.0718362	1.12231	-0.361958	0.856944	0.606752	0.261134	MONTBELIARDE	bvalues
rs41579115	2.29543	-0.790941	2.04878	0.705033	-0.748465	0.951427	-2.48404	-0.210922	-0.673736	-0.604481	-0.391058	-0.361124	MONTBELIARDE	bvalues
rs41733423	-1.82688	-0.887441	-1.33185	0.298093	-0.920137	0.512092	1.27576	0.452479	-1.79109	1.76601	-0.60912	-1.21898	MONTBELIARDE	bvalues
rs41727129	-1.83894	-0.847752	-1.70133	0.979219	0.0253427	-0.0277898	2.21888	0.213101	1.2472	0.185943	-0.503713	-0.279295	MONTBELIARDE	bvalues
rs41733356	-0.28035	-1.65024	-2.17496	0.518711	0.334606	1.39472	-0.772302	-0.587707	1.39483	-2.17621	-1.46328	-1.1222	MONTBELIARDE	bvalues
rs109899937	0.0878649	-0.987588	0.450065	0.387883	-0.280132	0.617596	0.898305	0.743133	0.140932	-1.58351	-0.0464513	-0.749649	MONTBELIARDE	bvalues
rs110059815	0.647755	-0.0631048	-1.09659	0.366744	0.58584	0.0387984	0.272073	1.48772	-0.509699	0.138784	0.50548	-0.537346	MONTBELIARDE	bvalues
rs43700692	0.669933	-0.152999	0.485732	0.0424447	-0.152523	-2.21214	0.383177	-1.02344	-1.18238	-0.685569	-0.0594153	0.248004	MONTBELIARDE	bvalues
rs110272244	-0.346333	-1.0157	-1.39816	-0.938287	0.551151	-0.329413	1.79409	3.14399	-0.30822	1.96806	0.458285	-0.216518	MONTBELIARDE	bvalues
rs42667602	0.442355	0.439843	0.691942	0.288524	-0.419039	-0.159142	0.360827	-0.451987	0.0021828	-0.473062	-0.39884	0.498931	MONTBELIARDE	bvalues
rs109722313	-0.568637	-1.21355	-0.883674	-0.681668	-1.02683	-0.0048496	-1.3842	-0.114527	0.766896	-2.01347	-0.769526	-1.25949	MONTBELIARDE	bvalues
rs43476795	-0.538051	-1.03943	-0.505093	0.506267	0.140825	1.05025	-0.308294	0.133112	-0.0737243	0.0666994	-0.32696	-1.42447	MONTBELIARDE	bvalues
rs110200561	-1.40898	-1.98774	-0.156064	-0.663644	-2.08958	-0.364221	-1.95631	0.211753	-0.539277	-0.972578	1.08576	-1.91278	MONTBELIARDE	bvalues
rs42873457	-1.43512	-0.250899	-1.6509	0.754525	0.364094	-0.409891	0.702565	-0.0411505	0.506965	-2.15262	-0.577205	-0.494871	MONTBELIARDE	bvalues
rs41730062	2.32249	-0.263019	1.58979	0.866385	0.492544	0.527925	-1.7637	-0.935985	-0.388624	-0.524948	-0.209045	-0.227622	MONTBELIARDE	bvalues
rs109587555	-1.09868	-1.89428	-0.248526	0.173099	-1.96144	-1.6894	-1.22622	-0.475312	0.894097	-1.16408	-0.762788	-1.54874	MONTBELIARDE	bvalues
rs110502623	-0.187709	0.39723	0.810981	-0.521266	-1.10727	-0.65	-0.466052	-1.04285	-0.386004	1.45163	0.471061	-0.713295	MONTBELIARDE	bvalues
rs41636406	0.80192	0.639461	0.307323	-0.269051	-1.17471	-0.786611	0.215346	0.250198	1.6913	0.39591	0.173016	0.506317	MONTBELIARDE	bvalues
rs109285464	0.0333206	0.789201	1.34712	-1.98647	0.513845	1.35401	0.0296243	-1.09458	-0.911298	0.0511342	0.178984	-0.114648	MONTBELIARDE	bvalues
rs41618456	-0.344159	-0.998723	-1.24685	0.0490434	0.489742	-1.34491	-1.08043	1.31945	2.40494	-0.438663	-0.544309	-0.215243	MONTBELIARDE	bvalues
rs109652851	-1.53673	-0.748673	-0.25079	1.22899	-2.21698	1.3304	-0.892436	0.514506	0.93533	0.158542	1.57886	-1.05945	MONTBELIARDE	bvalues
rs43542031	0.076881	-0.159084	-0.00901619	0.386206	0.250195	0.450454	-0.532101	-0.0494453	0.122787	1.12929	-0.77351	0.177128	MONTBELIARDE	bvalues
rs41628148	0.504562	0.622035	0.447104	1.28805	0.600181	-0.883604	0.637622	-0.378488	-1.18839	0.0245528	0.683136	0.684522	MONTBELIARDE	bvalues
rs43516489	-0.053288	1.43957	0.293516	0.860231	-0.232484	0.218033	-1.31805	0.484102	-0.91526	-0.685402	-0.180335	1.62465	MONTBELIARDE	bvalues
rs110633546	-0.00939195	0.072079	-1.16732	-1.08162	-0.181437	0.920198	-1.04702	0.69194	-0.411288	-2.88425	0.0408733	0.227288	MONTBELIARDE	bvalues
rs110811601	-0.747042	-0.309999	-0.0900533	-0.165999	-2.05909	0.0768754	0.470211	-0.264101	0.501239	-0.563337	-0.403528	-1.18202	MONTBELIARDE	bvalues
rs42044879	1.59497	1.99109	1.70974	-2.27479	1.74604	0.91617	-1.02621	0.954098	-2.75085	-0.00887936	0.41484	1.43535	MONTBELIARDE	bvalues
rs109324460	2.13991	1.13209	0.832208	-1.19989	1.94825	0.47405	-0.528805	-3.30841	0.548407	-0.549034	0.110909	0.761265	MONTBELIARDE	bvalues
rs109241029	-2.06023	-1.95802	-1.74258	1.2016	-2.41681	2.013	-1.63854	-0.35869	1.20262	-0.530376	2.54108	-1.60426	MONTBELIARDE	bvalues
rs43216520	-1.01729	-0.589729	-1.23857	0.850229	1.00116	-1.16594	-1.21485	-0.411367	1.04512	-0.736516	-0.875918	0.0217523	MONTBELIARDE	bvalues
rs110262497	1.07781	0.573681	0.129178	-0.148544	-0.0929009	-0.335054	0.808305	0.543917	-0.185062	-0.115134	0.309499	0.34861	MONTBELIARDE	bvalues
rs43250896	0.874554	0.354392	1.48668	0.460722	1.53905	1.24523	-1.32441	1.89218	-0.518746	0.487072	0.090724	-0.302586	MONTBELIARDE	bvalues
rs43239658	0.556931	0.076169	-0.500586	0.653722	-0.0991043	-0.156739	1.12466	0.276653	-0.666274	-0.253579	0.608043	0.759493	MONTBELIARDE	bvalues
rs41666689	0.406103	-0.65598	0.129384	-0.37039	-0.551434	-0.126101	-0.839972	0.187596	-2.13421	-1.95973	-0.358698	-0.629539	MONTBELIARDE	bvalues
rs110601290	0.724998	-1.08619	0.215233	-0.975196	-0.00463715	-0.836384	1.16342	-0.731319	0.309139	1.50032	-0.627753	0.373102	MONTBELIARDE	bvalues
rs41662088	-0.649215	-0.485031	-0.398019	0.820354	0.0275942	0.706448	1.2832	-0.0869802	0.984581	0.403411	1.6546	0.340034	MONTBELIARDE	bvalues
rs43143644	-1.16357	-3.18406	-1.194	1.50804	-2.83056	1.67934	1.11707	-0.681001	2.93627	0.675015	0.933216	-0.803197	MONTBELIARDE	bvalues
rs42818933	0.502824	-0.135321	-0.986102	-0.414731	1.00815	0.775111	-1.74073	-0.264255	-1.02388	-2.07075	-0.600862	1.07178	MONTBELIARDE	bvalues
rs43100888	-0.0332193	0.246691	0.112441	-0.680739	-0.755832	0.635677	0.264441	0.545764	-0.000413791	-0.438272	0.367985	-0.0427848	MONTBELIARDE	bvalues
rs29022819	0.236479	0.440401	0.847342	0.416964	0.0256572	-1.25666	0.824579	0.460596	0.368831	0.527502	0.384209	1.2524	MONTBELIARDE	bvalues
rs109684680	-1.12997	0.509629	-1.86552	-1.52146	-1.92918	-0.36237	2.2657	0.124201	0.0421732	-0.00928535	0.325105	-0.314585	MONTBELIARDE	bvalues
rs41731255	0.697198	-0.398537	-1.93777	4.10859	2.28896	0.0942366	-1.38212	0.924391	1.75068	0.513614	-0.353058	-0.15457	MONTBELIARDE	bvalues
rs109985876	0.727104	1.18258	-0.323539	-1.72344	1.58352	2.29256	-0.43808	1.34613	-2.19128	-0.576286	2.43699	0.905664	MONTBELIARDE	bvalues
rs109534361	-1.12239	1.11572	0.785065	-0.946792	1.25695	1.26269	-0.322498	-0.0117213	1.68238	1.26071	-1.56787	1.74826	MONTBELIARDE	bvalues
rs42331804	-0.867615	-1.33534	-0.0591748	1.44935	-1.6608	-1.02098	-0.0902059	0.246393	0.287129	0.262702	1.40314	-0.234496	MONTBELIARDE	bvalues
rs109039072	-0.423008	0.0961507	0.549919	0.83334	-0.0522819	1.29439	-0.485764	-1.07888	0.771343	0.679719	0.864592	-0.554159	MONTBELIARDE	bvalues
rs43248627	0.216362	0.899618	-0.446892	0.230013	0.201456	-0.497334	-0.175201	0.701392	-1.71122	0.90532	1.36743	1.31044	MONTBELIARDE	bvalues
rs29012610	0.457501	0.365078	-0.624796	2.50809	0.261049	-0.88358	0.0219831	-0.0573524	-0.592822	1.17352	0.430316	-0.541921	MONTBELIARDE	bvalues
rs109826293	1.51108	-0.499206	0.548103	-0.0130207	-0.383416	-0.65383	0.468543	0.366729	1.46634	-0.069504	-0.243195	-0.817508	MONTBELIARDE	bvalues
rs42237076	0.181089	0.334954	-0.369572	0.103323	0.87228	0.191576	-1.13573	-0.0488757	0.305033	-1.95434	0.755131	0.598572	MONTBELIARDE	bvalues
rs41633232	0.196735	-1.40099	-0.74943	0.763934	0.490416	-1.03416	-0.859083	-0.307127	1.01932	0.207771	0.644369	-1.05136	MONTBELIARDE	bvalues
rs110217363	-0.697691	-0.444231	-0.855397	-0.354784	-0.231825	2.08256	-0.248091	-0.101169	-0.194086	0.634322	-0.341042	1.17692	MONTBELIARDE	bvalues
rs41663226	0.297739	0.198815	0.793206	0.762844	-0.0190372	-0.157113	-0.171063	0.500418	-0.0211467	0.749514	0.471614	-0.506176	MONTBELIARDE	bvalues
rs41635676	0.781209	-1.25695	-0.708971	-0.848064	-1.02454	1.2889	0.420251	0.695572	2.10405	1.38107	0.352562	-1.07429	MONTBELIARDE	bvalues
rs41630299	0.479112	0.674665	1.17323	-0.188185	0.33194	0.356829	0.0118423	1.73036	-1.01926	0.554176	-0.0636037	0.127152	MONTBELIARDE	bvalues
rs29016842	0.240274	-0.104064	0.519991	-0.947827	-0.865724	0.436159	-0.292659	-1.14215	1.13218	0.573952	0.328596	0.434025	MONTBELIARDE	bvalues
rs41609588	0.35613	-0.127544	0.0168692	0.804736	0.209744	-0.507664	0.706439	0.211214	-0.363087	0.722328	0.308328	0.0566242	MONTBELIARDE	bvalues
rs29016980	0.889108	-0.217003	-0.848755	-0.414746	0.651767	0.20238	-0.400281	0.233954	0.825673	-0.710517	1.24426	-0.133307	MONTBELIARDE	bvalues
rs108982244	1.09619	0.681931	0.0336359	-1.07409	0.756566	-0.155988	-0.00574341	-0.748694	-0.10531	-0.0617402	-1.01599	-0.729087	MONTBELIARDE	bvalues
rs110887329	0.0967724	-0.242106	-0.556836	-0.658188	0.555852	0.60184	-0.00441613	-1.27906	0.837422	-0.457612	-1.28986	-0.21636	MONTBELIARDE	bvalues
rs110082431	-0.308888	0.207933	0.233335	0.735888	-0.491903	-1.14674	1.55854	1.07287	-0.42511	-0.293929	1.09211	-0.304307	MONTBELIARDE	bvalues
rs108981857	1.23617	0.986957	0.168892	-0.873097	0.0717527	-1.21012	-0.814491	-0.558316	1.18266	0.420007	-0.797978	-0.299287	MONTBELIARDE	bvalues
rs109605346	0.394749	0.125853	-0.241109	1.21906	0.702671	-0.979335	2.26943	-1.56353	-0.750013	3.09833	-0.48768	-1.20038	MONTBELIARDE	bvalues
rs109472989	0.414265	0.154523	-0.239708	1.15353	0.735344	-0.982964	2.27822	-1.55601	-0.746423	3.07037	-0.4422	-1.18992	MONTBELIARDE	bvalues
rs110064393	-0.620831	-0.391627	-0.0701686	-0.535151	-0.345993	1.66937	-0.535205	-0.540176	-0.378961	0.258758	-0.749473	0.17426	MONTBELIARDE	bvalues
rs110074454	-0.628857	0.327075	-0.00127005	-0.0365933	-0.254404	1.92263	-1.38081	-0.286613	-0.565811	0.107673	-0.799246	0.443585	MONTBELIARDE	bvalues
rs41635940	1.16936	1.08027	-0.0242958	0.550737	1.06592	-1.52899	2.01792	0.368742	-0.170741	-0.0271471	-0.272513	0.490396	MONTBELIARDE	bvalues
rs109200733	0.0882404	-0.373741	0.0549271	-0.992472	-0.733289	-0.434412	0.473608	0.57692	-0.592728	-0.518418	-0.247911	-0.500039	MONTBELIARDE	bvalues
rs41255293	0.919865	-0.688704	-0.329433	-1.03856	0.0994581	-0.222098	-0.83091	0.99019	-0.648346	-0.58159	0.549923	-0.0639001	MONTBELIARDE	bvalues
rs109936603	-0.333	-0.252792	-0.418374	-0.963039	-0.713093	-0.912858	-0.737413	1.69354	-0.106051	-0.749295	1.06978	0.0266905	MONTBELIARDE	bvalues
rs109204346	0.923835	-1.45775	-0.0216146	-1.75955	1.17279	1.4171	1.63841	0.963338	-1.54352	-1.348	0.0748607	0.134799	MONTBELIARDE	bvalues
rs41580909	-2.06817	-0.696426	-0.151213	-0.456643	-1.92619	0.00502563	-0.976784	-1.23659	1.61143	0.112075	-0.640798	-1.51009	MONTBELIARDE	bvalues
rs108992364	-1.85012	-1.38223	-0.126816	-0.92072	-1.4528	0.391736	-0.576689	-0.650534	1.14203	0.6078	-0.733134	-1.00617	MONTBELIARDE	bvalues
rs109818851	1.16141	0.00233081	1.14636	0.404583	1.32834	-0.84744	0.46678	-1.54801	-2.39328	-0.902	1.32177	-0.343278	MONTBELIARDE	bvalues
rs110077792	1.70708	-0.193499	1.0226	0.538364	0.898204	0.0061471	-0.318577	-3.37341	-1.63066	-0.29397	0.519432	-1.21798	MONTBELIARDE	bvalues
rs109231663	-0.450007	-0.622595	-0.591805	-0.711127	0.476579	0.907096	-0.256509	-2.30891	-1.37128	-0.7324	-1.58652	-0.296471	MONTBELIARDE	bvalues
rs111015931	0.531376	-0.503888	0.456055	-0.566493	0.564351	0.141562	0.567089	-1.44438	-2.56104	-1.54486	0.233049	-0.281989	MONTBELIARDE	bvalues
rs109130352	0.377678	-0.0748285	0.75281	-0.908458	0.321179	0.23017	-0.350288	0.184092	-1.99008	-0.968421	1.13842	-0.243866	MONTBELIARDE	bvalues
rs109285219	0.491064	-0.826278	0.291824	-0.0588457	0.152917	0.918705	-1.27724	0.394739	-2.59993	-0.359259	1.44994	-0.287033	MONTBELIARDE	bvalues
rs110875985	0.707626	0.450297	-0.0346325	0.302928	0.667303	0.57969	0.523957	-0.0835806	-0.914644	0.172384	-0.403388	0.252919	MONTBELIARDE	bvalues
rs109862595	-1.02295	-0.120999	-0.0576287	0.0624711	-0.490527	0.404754	0.271926	-0.961929	1.87078	0.374116	-1.42039	-0.39595	MONTBELIARDE	bvalues
rs41622765	0.0360344	0.509388	0.672233	-1.29906	-0.0928451	1.45519	-0.807421	-0.363434	0.263913	1.7828	1.45428	0.224148	MONTBELIARDE	bvalues
rs109335801	-0.996287	-0.161074	-0.0862107	-0.00907169	-0.492119	0.476262	0.191463	-0.946609	1.84001	0.315148	-1.42226	-0.424526	MONTBELIARDE	bvalues
rs109393868	-1.14712	-0.964733	0.0273684	-0.509541	-0.512158	1.84172	-0.919161	2.04118	-0.642955	1.46138	0.522206	-0.164488	MONTBELIARDE	bvalues
rs110296879	1.13901	0.447	0.410487	0.325982	0.694987	-0.267746	-0.0185731	0.523935	-1.95453	-0.388063	0.501142	0.45842	MONTBELIARDE	bvalues
rs110490165	-0.943431	-0.31527	-0.340933	-0.670285	-0.628495	0.0271478	0.0312806	-0.952083	1.66372	-0.176369	-0.997244	-0.657167	MONTBELIARDE	bvalues
rs110126296	-0.293311	0.329611	0.86857	-0.0181608	0.179953	1.94277	0.599702	-0.074018	-0.0868437	1.17938	-0.928063	-0.0832732	MONTBELIARDE	bvalues
rs108978478	-0.198401	0.376045	0.878435	-0.0291082	0.209193	1.98583	0.566473	-0.0618781	-0.0553598	1.10454	-0.952376	-0.00904341	MONTBELIARDE	bvalues
rs109205247	-0.444156	-0.200311	0.0911537	0.121652	-0.403744	-0.341117	-0.0964283	-0.0269569	0.531373	0.436215	0.536177	-0.0916034	MONTBELIARDE	bvalues
rs108949295	-0.469795	-0.66869	0.0260434	-1.08223	-0.976556	-0.856675	-1.16271	1.29473	0.440401	0.140251	0.966598	-0.169589	MONTBELIARDE	bvalues
rs110488513	0.837702	1.55348	1.26844	-0.595544	0.922293	1.07521	0.16624	-0.862064	0.422707	-0.43777	-0.923224	0.36529	MONTBELIARDE	bvalues
rs109476237	0.369759	-0.593219	0.594932	-0.126912	-0.012398	-0.200377	-0.75619	0.857077	-0.353346	0.246832	0.0556817	0.375012	MONTBELIARDE	bvalues
rs43207817	-0.175536	0.176264	-0.10912	-0.0343066	-0.356055	-1.04382	-0.705632	-0.109665	1.18297	0.111397	-0.0520738	-0.0984169	MONTBELIARDE	bvalues
rs43214720	0.664761	-0.0641425	0.13045	-1.43222	0.302206	-0.685723	-2.511	-0.941664	1.02953	-2.07567	-2.56033	-0.856802	MONTBELIARDE	bvalues
rs110683342	-0.754097	-0.283476	-0.477751	-0.51685	-0.237096	-0.259472	1.71502	0.876852	-0.385832	-1.1555	-0.583331	0.0175328	MONTBELIARDE	bvalues
rs43213404	0.567124	-0.12761	0.670467	0.71625	0.359351	-0.716569	0.657024	-1.62736	0.488067	1.14457	0.251904	-0.596078	MONTBELIARDE	bvalues
rs43180934	-0.586321	0.0407295	-0.0173388	-0.98785	-0.703488	-0.0640138	-0.734268	1.34229	1.00653	-0.314422	0.23002	0.298048	MONTBELIARDE	bvalues
rs43211381	-0.55313	0.0944759	0.0282649	-1.08441	-0.645279	-0.0895508	-0.695139	1.34277	1.05525	-0.325837	0.249995	0.349558	MONTBELIARDE	bvalues
rs43154710	-0.839354	-0.192014	-0.468732	-1.71512	-1.01205	-1.00055	0.116743	1.39199	1.26868	-0.0635263	1.38553	-0.00519824	MONTBELIARDE	bvalues
rs43210602	1.19832	1.3534	0.172032	0.220946	0.717406	-0.300428	0.0553015	1.27402	0.534716	1.55989	1.64584	1.32923	MONTBELIARDE	bvalues
rs110602426	-1.64589	-0.018982	-0.87411	-1.34911	-1.41521	0.0116491	-0.781695	-0.170464	0.87974	-0.463044	-0.309154	-0.37764	MONTBELIARDE	bvalues
rs110593395	-1.7572	-0.696699	-0.527728	0.254835	-1.65684	0.192492	-2.0093	1.16546	0.520006	1.03739	1.00828	-0.529622	MONTBELIARDE	bvalues
rs43214743	1.183	0.312827	0.591621	-0.0178162	0.789849	1.28058	-0.640989	-0.0381893	-1.61683	-0.255865	0.837277	0.567605	MONTBELIARDE	bvalues
rs29024375	-0.615088	-0.0670778	0.127236	-1.0472	-0.565367	0.397164	-1.44237	-1.06135	0.785747	0.0265456	-0.350366	-0.204181	MONTBELIARDE	bvalues
rs43215834	-0.521729	0.300583	0.021298	-0.960281	-0.05534	0.666536	-1.83598	-0.472161	0.037279	-0.565544	0.136126	0.217079	MONTBELIARDE	bvalues
rs110253059	0.0592999	-0.0191089	-0.967251	-2.20764	0.0667689	0.557328	-0.664251	0.663912	-0.374899	-1.35807	0.588676	-0.384688	MONTBELIARDE	bvalues
rs43211655	-0.198189	0.679191	0.694491	-0.580268	-0.125617	0.538756	-1.76492	-0.730296	0.303598	0.185083	0.0322997	0.502298	MONTBELIARDE	bvalues
rs41628897	-0.620642	0.785092	1.24771	-0.593655	0.138504	1.67435	-1.34289	-0.375671	0.126885	0.0922229	0.221253	0.622476	MONTBELIARDE	bvalues
rs41633082	-0.281717	-0.289926	0.535589	0.68624	-0.163637	1.90072	-0.753012	-0.703126	-0.98998	0.577274	0.346258	-0.000557044	MONTBELIARDE	bvalues
rs43209887	-0.157908	-1.25822	-0.211753	-0.609666	-0.933354	0.0755155	-0.552679	-0.0277946	-0.60762	-1.13348	0.496724	-1.14702	MONTBELIARDE	bvalues
rs42861680	3.08315	1.91544	1.11858	-1.53756	2.7066	-0.634166	-2.57357	-0.598756	-0.811895	-0.0869621	0.982454	1.21634	MONTBELIARDE	bvalues
rs43102166	3.07604	1.25454	0.783483	-1.01914	1.80081	-1.07199	-2.43545	-0.970963	-0.95112	-0.425804	0.0567834	0.182886	MONTBELIARDE	bvalues
rs43099270	1.08539	-0.319364	-0.0409155	-1.05471	-0.176169	-1.89881	0.43593	-0.660868	-0.323096	0.0798875	0.84334	-0.751385	MONTBELIARDE	bvalues
rs42316637	0.909431	0.605008	0.282	-0.163642	0.549163	-0.295653	-1.96846	-0.828601	-0.585279	-1.97003	-1.46295	0.413114	MONTBELIARDE	bvalues
rs29022048	0.762694	-0.263686	0.152487	-1.20552	0.0062651	-0.248456	-2.07542	-0.409484	-1.51744	-1.58164	0.300427	-0.6633	MONTBELIARDE	bvalues
rs42318880	-0.567047	-0.217511	-0.408976	0.459315	0.483904	0.485795	0.715802	0.591451	0.210566	0.1151	-0.145582	0.31914	MONTBELIARDE	bvalues
rs42318869	-0.11882	0.375569	0.727826	-0.0981542	-1.04651	-1.04682	-0.182535	-0.212342	-1.16566	-0.570258	-0.465554	-0.595559	MONTBELIARDE	bvalues
rs41614477	-0.140218	-0.231945	0.106167	-2.20442	-0.137839	1.06433	-1.62694	0.88138	-0.51762	-1.92487	1.56273	0.324759	MONTBELIARDE	bvalues
rs109430859	0.687024	0.894034	-0.205235	-0.176521	0.817428	0.174623	1.4994	0.135419	0.174756	0.419809	-0.206333	-0.0400295	MONTBELIARDE	bvalues
rs41623606	0.159882	-0.085422	0.0851382	0.0515254	0.504003	0.0521928	1.18499	0.632177	-0.0766611	0.422269	0.660262	1.54975	MONTBELIARDE	bvalues
rs43210840	1.34844	-0.313674	0.533999	0.782752	0.351989	-1.30751	1.67412	0.114248	-1.05364	1.4653	-0.138827	-0.907438	MONTBELIARDE	bvalues
rs41580503	-2.18872	-0.30125	-1.02939	-1.28947	-2.1729	0.972876	-2.25963	-0.225322	0.282552	-0.389147	0.419237	-2.03193	MONTBELIARDE	bvalues
rs29010773	0.374476	0.802216	0.391906	1.2702	-0.439023	-0.0364403	-0.314223	-0.447414	2.22288	0.504805	0.459236	0.971917	MONTBELIARDE	bvalues
rs42677546	-0.828644	0.754842	0.0557586	0.596152	-0.276008	-0.307731	1.0608	-0.241045	-0.724667	0.295655	-0.181261	-0.198956	MONTBELIARDE	bvalues
rs42609083	-0.387259	0.442063	0.262368	0.0602929	-0.447226	0.439319	-0.824999	-0.7878	-0.0617506	0.0500368	-0.974642	-0.00842712	MONTBELIARDE	bvalues
rs42612196	-0.314082	-0.77609	-0.469012	-2.07981	-0.186572	0.594135	0.903031	0.867629	0.768031	-0.602357	0.707626	0.0943981	MONTBELIARDE	bvalues
rs42613075	0.544245	-0.00733219	-0.830043	-0.599056	0.566678	-0.103479	-0.254852	1.46936	0.190037	-0.460636	1.20953	0.892489	MONTBELIARDE	bvalues
rs41255308	0.0281147	-0.396447	-0.149438	-0.695388	-0.309386	-0.0453776	-1.64251	0.00463103	0.58201	-0.0395583	-0.298073	-0.810539	MONTBELIARDE	bvalues
rs43215599	-0.247672	-0.855749	-1.01736	-1.46044	-0.164549	0.215195	-0.818813	0.777386	0.608945	0.365739	0.770652	0.0204465	MONTBELIARDE	bvalues
rs41583696	-0.787518	-0.834184	-0.969782	-1.71447	-1.10674	-0.163003	0.613736	1.01067	1.18282	0.158694	-0.793382	-0.942465	MONTBELIARDE	bvalues
rs41583698	-0.442529	0.555634	0.235654	-1.12194	-0.744407	0.482667	-1.48855	-1.87682	-1.12473	-0.72913	-0.521689	0.77631	MONTBELIARDE	bvalues
rs41643591	2.43766	0.694959	-0.273416	-0.58926	1.85055	-0.382282	0.398888	-0.232142	-0.580388	-0.512924	1.01445	0.823016	MONTBELIARDE	bvalues
rs41578709	1.009	0.0294244	-0.0163112	1.71196	0.866614	0.962822	0.300598	-0.7688	0.727496	-0.182332	1.0339	1.986	MONTBELIARDE	bvalues
rs41601105	1.7915	-0.282296	0.427351	0.159675	1.73921	0.803082	-0.0977356	0.431028	0.875871	0.613343	0.303814	1.31127	MONTBELIARDE	bvalues
rs110852668	-0.0383088	-0.736998	0.0336532	-0.94835	-0.996308	0.338431	0.131836	0.183966	0.650118	0.761552	0.302124	-0.0799984	MONTBELIARDE	bvalues
rs43745960	-1.40753	-1.25656	0.551021	-0.0975845	-2.71168	0.28231	-1.90313	0.725548	-0.53371	-0.136633	1.0983	-0.830383	MONTBELIARDE	bvalues
rs41614399	-1.0175	-0.179801	-0.348123	0.588315	-0.253666	0.102989	-2.14289	-0.591065	0.0222399	-0.0634636	-0.78681	-0.076334	MONTBELIARDE	bvalues
rs41572726	1.28948	0.0132016	0.1767	0.963179	1.0009	-0.846686	0.344173	-0.592226	-0.265775	-0.0385181	-0.000386787	-0.444523	MONTBELIARDE	bvalues
rs41255421	-0.0376158	0.339833	-0.430685	-1.50431	-0.0723695	-1.11407	0.0983429	0.354905	0.32882	-0.0481095	0.0297627	0.89646	MONTBELIARDE	bvalues
rs110988896	-0.143571	-0.224378	0.776872	-1.07552	-0.250378	0.189221	0.0207101	0.803607	-0.789222	0.771757	-0.532787	-0.0608262	MONTBELIARDE	bvalues
rs41640533	-0.209977	-1.15643	-0.819518	0.100405	-1.02836	0.0574685	-1.3646	-0.1261	1.25218	-0.646216	-0.00624956	-0.396684	MONTBELIARDE	bvalues
rs109694756	0.561308	-0.107897	0.844351	-0.288593	0.302494	1.56079	-1.61648	-0.804684	-0.143097	-1.09408	0.307896	0.506147	MONTBELIARDE	bvalues
rs109360740	0.577998	-0.511892	-1.18302	-0.115264	0.748258	-0.264069	0.355249	-0.188555	0.810255	0.0779536	-1.18971	-0.865568	MONTBELIARDE	bvalues
rs41634509	0.171892	-0.661272	-0.293966	-0.849747	-1.20527	-0.258951	-0.394785	0.406976	1.69305	-0.90235	0.255921	-0.396364	MONTBELIARDE	bvalues
rs41638135	0.521868	1.73239	1.02148	0.973829	1.85969	-0.1405	1.38056	-0.40957	-1.22488	1.18786	-0.0153	1.1144	MONTBELIARDE	bvalues
rs41637121	-0.869609	-0.632587	-0.325405	-1.31363	-1.43898	-0.0379987	0.595242	1.4363	0.300953	0.0856081	0.118382	-0.876885	MONTBELIARDE	bvalues
rs109571054	0.33059	0.290755	-0.144907	-0.527907	0.0578645	-0.150975	-1.34634	0.922301	0.629578	-0.673424	0.0962069	0.160434	MONTBELIARDE	bvalues
rs109028926	-0.173001	0.0687355	-0.0759643	-0.115656	-1.02396	-0.330932	-0.702949	1.74759	-0.0123366	-0.418866	0.360978	-0.371684	MONTBELIARDE	bvalues
rs41576751	0.0951959	0.818605	0.88697	0.649005	0.167991	0.143695	1.15192	0.35426	0.0666701	0.18613	0.682233	0.975414	MONTBELIARDE	bvalues
rs29022825	-0.409624	-0.232853	-0.173403	-1.53734	-0.660792	-0.614438	-2.61213	-0.524259	0.252797	-0.83534	0.365166	-0.668983	MONTBELIARDE	bvalues
rs41580327	-0.137221	-0.0298929	0.112779	-0.351755	-0.486226	-0.502596	-0.635662	1.18248	1.02537	0.194461	-0.185057	-0.00756923	MONTBELIARDE	bvalues
rs41580323	-0.363207	-0.203533	-0.561557	-0.812206	-1.51288	-0.583004	-0.406304	1.58536	0.564459	-0.973545	0.0371138	-0.50014	MONTBELIARDE	bvalues
rs109563507	-0.318166	0.183173	0.0978759	0.236617	-0.477375	0.74236	-1.46226	0.443819	0.037365	-1.32842	0.791542	-0.0109724	MONTBELIARDE	bvalues
rs109244131	-0.00888367	0.097316	0.38805	0.254264	0.0304645	0.191045	1.23286	-0.884494	0.146587	0.375809	-0.00760337	0.38906	MONTBELIARDE	bvalues
rs41625584	1.24599	0.174684	0.0882302	0.0185462	1.66279	-0.432035	-0.94683	-0.562552	-0.260128	0.0156515	-0.726392	-0.488219	MONTBELIARDE	bvalues
rs110829815	-1.29322	-1.80963	-1.04943	-0.0536112	-1.57921	-0.571328	0.40133	0.978384	-0.0154479	0.202127	-1.3605	-1.07887	MONTBELIARDE	bvalues
rs41619783	0.1821	-0.118116	0.604655	-0.0829101	-0.945212	-0.180317	0.733102	0.151434	0.652351	0.255597	0.669892	0.129697	MONTBELIARDE	bvalues
rs110252129	0.635621	0.757684	0.609733	-0.905423	-0.0746292	-1.62497	-1.11195	0.0581191	0.357782	-0.254685	0.711986	-0.351033	MONTBELIARDE	bvalues
rs29013338	-0.785792	0.28957	-0.199173	0.518095	0.550732	-0.0210848	0.723553	0.94915	-1.52922	-0.035321	-0.815674	-0.28339	MONTBELIARDE	bvalues
rs41633932	1.25293	0.232884	0.20129	0.134262	-0.133664	0.491099	-0.365625	-0.383729	2.02338	-0.00393259	1.37219	0.817726	MONTBELIARDE	bvalues
rs41671127	-0.355375	-0.236069	-0.342639	-0.142456	-1.47094	-0.575733	0.294791	2.09075	0.99765	0.114868	-0.466963	-0.47725	MONTBELIARDE	bvalues
rs41573056	-0.456084	-0.722047	0.0662617	-2.11648	-1.39695	-1.196	-0.243193	-0.661069	0.201167	-0.0975474	-0.755902	-0.950695	MONTBELIARDE	bvalues
rs41612434	0.827538	-0.636023	-1.04341	0.525321	0.086803	-0.00282469	0.343958	-0.637416	1.77511	-0.155642	0.819772	0.359963	MONTBELIARDE	bvalues
rs42386288	-0.309954	0.991681	1.05234	0.622536	0.508505	0.491565	0.107831	1.00273	-1.45911	0.186317	-0.0498198	-0.0558598	MONTBELIARDE	bvalues
rs42382162	-1.08334	0.578707	0.305863	-0.621546	0.481779	1.13902	-1.10487	0.217937	-0.233717	0.922797	-0.808161	0.356199	MONTBELIARDE	bvalues
rs42349073	-1.04214	0.925985	0.551913	-0.772017	-0.0414337	-1.18727	1.57975	1.22936	-1.39243	-0.574308	-0.248121	0.530587	MONTBELIARDE	bvalues
rs41570835	-0.922615	-1.73859	-2.95448	-1.03122	-1.82785	-1.05446	1.50139	-0.964238	0.713945	-1.32509	0.64178	-1.98579	MONTBELIARDE	bvalues
rs42237543	0.630859	-0.774276	0.0965251	-1.48077	-0.363311	0.232125	-0.0728766	-0.565325	1.92799	-0.0154227	-0.0866317	0.0408595	MONTBELIARDE	bvalues
rs41572612	0.830894	0.778719	0.532192	1.40672	-0.736382	-0.323929	-0.412371	1.01483	-1.04435	-0.327319	1.88501	-0.896044	MONTBELIARDE	bvalues
rs43217526	-0.320856	1.58225	0.867555	1.92507	-0.0438601	-0.0595678	-0.978632	1.47117	-0.359375	-0.00425267	0.646726	0.712593	MONTBELIARDE	bvalues
rs43710749	1.00458	0.4279	0.654125	2.20386	-0.267872	0.109694	1.40286	0.696409	1.21183	0.244652	-0.131881	1.10893	MONTBELIARDE	bvalues
rs109521286	0.195281	0.173668	-0.207082	-2.68362	-1.00512	-1.41628	-0.0135738	-0.645941	0.0317631	-0.449011	0.945634	-0.288307	MONTBELIARDE	bvalues
rs42630163	-1.19256	-0.582852	0.399907	1.47781	-0.640759	0.301118	-0.0787211	0.421924	-0.126221	0.830699	-0.872507	0.093184	MONTBELIARDE	bvalues
rs42630203	-1.46745	0.3126	0.435871	-0.743388	0.0467725	0.524356	-2.13676	0.426024	-1.99018	-0.438985	0.0144742	0.310616	MONTBELIARDE	bvalues
rs42630971	0.925346	0.764371	1.26462	2.36076	0.577067	0.990206	1.00447	-0.23921	1.26611	1.3808	0.411484	1.52322	MONTBELIARDE	bvalues
rs43045260	0.873047	-0.302441	0.450818	1.49197	-0.191001	0.835722	-0.228954	0.231456	1.44547	0.676865	0.544716	1.0285	MONTBELIARDE	bvalues
rs29009870	0.971044	-0.410479	0.320801	1.19545	-0.0170614	0.462487	-0.370477	-1.03806	2.42895	0.295592	0.679109	0.488737	MONTBELIARDE	bvalues
rs42999739	0.340516	-0.94551	-1.39777	2.14089	0.389353	-0.252346	1.60887	1.98142	1.41067	1.99452	-1.80693	-2.93538	MONTBELIARDE	bvalues
rs41633399	-0.204187	0.748045	0.315818	0.0735126	-0.835819	-0.254569	-0.414662	0.0463845	-0.885451	-0.610293	0.469043	0.142679	MONTBELIARDE	bvalues
rs110367487	-0.182947	0.192521	-0.0166009	1.13922	0.122546	0.321543	-0.384735	0.349975	0.533384	0.932694	-0.441292	-0.561627	MONTBELIARDE	bvalues
rs41666815	-0.0307326	0.245081	0.0557372	0.279308	-0.388719	0.0621871	-1.15768	0.0804477	-0.0821122	-0.416846	0.926861	-0.0886605	MONTBELIARDE	bvalues
rs41566808	-1.27869	0.227966	-0.263699	0.216991	-0.90141	-0.0613814	-0.256915	0.280105	-0.591918	-0.527584	0.109457	-0.266928	MONTBELIARDE	bvalues
rs111031370	0.418331	0.966748	0.550785	0.50253	1.09472	1.07078	0.809971	-0.773316	-1.19995	0.914559	-0.760022	1.90622	MONTBELIARDE	bvalues
rs110055168	0.55378	0.466745	0.435017	-1.58588	-0.546246	0.0274065	-0.930229	-0.227454	-1.3739	-1.36661	0.924788	-0.0798634	MONTBELIARDE	bvalues
rs41604738	0.560777	0.126285	0.594663	1.03462	0.892448	0.599853	0.890996	0.243209	-0.304998	0.197628	0.132177	1.37856	MONTBELIARDE	bvalues
rs110316678	-0.589015	0.100394	0.298906	0.0167958	-1.7233	-0.751004	-1.26785	1.3033	0.442306	-0.356844	0.0444417	-0.762743	MONTBELIARDE	bvalues
rs110599061	0.433655	0.555195	0.191092	0.541336	0.803003	1.61	-0.384068	1.42498	-0.469342	0.701734	-0.314365	1.87867	MONTBELIARDE	bvalues
rs110241389	0.0305143	0.0469639	0.895129	-1.12708	-0.174711	-0.953646	0.674893	-1.81405	-0.910122	-0.737105	0.848297	-0.947487	MONTBELIARDE	bvalues
rs29023743	-0.772169	-0.828604	-0.435104	1.25713	-0.0235229	-0.963648	0.328102	-0.110989	1.54026	-0.41261	-0.576353	-1.07402	MONTBELIARDE	bvalues
rs109198952	0.888613	0.0389503	0.384577	-0.205781	-0.204728	0.362425	0.810947	-0.519544	-0.0679107	-1.04815	-0.453674	-0.0818989	MONTBELIARDE	bvalues
rs29013351	0.240081	0.344801	0.271232	-0.0953435	-0.0495649	0.902194	0.174898	0.323956	-0.49659	-0.231828	-0.251022	0.881022	MONTBELIARDE	bvalues
rs41569147	0.894325	0.017308	0.383574	-0.190966	-0.208632	0.392919	0.819438	-0.561311	-0.043084	-1.0617	-0.43593	-0.0949766	MONTBELIARDE	bvalues
rs29027390	-0.00523202	-0.818639	-0.134218	0.641078	-0.464284	0.439815	0.432392	-0.687125	0.370273	0.280497	1.08604	-0.94096	MONTBELIARDE	bvalues
rs42366516	-0.374106	-0.819542	-0.494412	0.413889	0.181095	-0.720439	0.247191	0.177366	0.251646	0.0867395	-0.701548	0.662707	MONTBELIARDE	bvalues
rs42367046	-0.374118	0.055399	-0.356736	-2.47021	-0.760818	-1.4203	-0.941417	0.253475	-0.548818	1.41877	-0.3126	-0.57043	MONTBELIARDE	bvalues
rs42273731	1.0256	-0.640398	-0.10463	1.46976	-0.250326	-0.0714048	1.2561	1.33199	1.92848	1.25608	-0.515541	-0.390517	MONTBELIARDE	bvalues
rs43006866	1.11745	2.20821	0.818598	1.83399	1.03549	1.11785	-1.86652	0.685714	-1.84002	0.541206	1.87806	1.7943	MONTBELIARDE	bvalues
rs109126050	0.661742	0.792123	1.311	-1.18911	0.288177	0.0415975	0.746193	-1.82889	-1.37868	-0.57833	0.71314	0.272819	MONTBELIARDE	bvalues
rs43218341	-0.24683	-0.968786	-1.10841	-1.95224	-0.707047	-0.231344	-0.90646	-0.127748	0.0367639	-0.487504	0.193278	-1.24808	MONTBELIARDE	bvalues
rs43219642	-1.21344	-1.01497	-1.29263	-0.102198	1.26329	-0.149583	-0.0415307	0.0399477	-0.629761	-0.358005	-1.44427	0.457158	MONTBELIARDE	bvalues
rs109413103	0.749287	0.704234	0.910413	-0.529042	0.558932	-0.169639	1.63082	-0.272936	-0.705565	0.633518	-0.405287	-0.582838	MONTBELIARDE	bvalues
rs43219987	0.0397432	-0.155571	-0.671026	0.319924	-0.363109	-0.704307	-0.0469666	0.25916	1.15239	0.274631	-0.0968339	-1.70728	MONTBELIARDE	bvalues
rs42307601	-0.0994442	0.955101	1.57328	0.381517	-0.262975	0.814389	0.980014	0.199704	1.1115	0.542838	0.0550569	1.65182	MONTBELIARDE	bvalues
rs43225978	0.265807	1.29663	-0.318256	-0.987679	1.18351	0.373335	-0.664437	0.954145	1.25154	0.50228	0.521885	0.514791	MONTBELIARDE	bvalues
rs43223547	0.140395	-0.942887	-1.2129	-0.234607	0.0609398	-0.559947	0.158249	0.536102	0.804592	0.0714512	-0.843366	-1.26507	MONTBELIARDE	bvalues
rs43223578	0.236113	0.39224	0.799144	0.687742	-0.0178797	-0.601415	1.36715	0.401579	0.428433	0.13944	-0.552593	0.916353	MONTBELIARDE	bvalues
rs29014870	-0.565836	-1.14193	-0.676785	-0.908111	0.159973	-0.849385	0.68581	0.896916	0.185805	1.51973	-1.70053	0.648895	MONTBELIARDE	bvalues
rs43224175	-0.0496298	1.1317	0.0207866	0.6352	0.378852	0.194571	-1.41898	0.472121	-0.131727	-0.889616	0.5749	1.09214	MONTBELIARDE	bvalues
rs41601537	0.15103	-0.854215	-1.01991	0.255837	0.585368	-0.89946	0.028964	-0.232068	2.3192	-0.345097	-0.164547	-0.997924	MONTBELIARDE	bvalues
rs29011682	-0.0743237	-0.846371	-0.179115	2.61605	-0.539302	0.519834	0.882438	-0.0410169	1.079	0.979189	-0.873373	-0.0620131	MONTBELIARDE	bvalues
rs110859943	0.895711	1.32061	0.888642	-0.186562	1.21853	-1.18714	0.0807288	0.721315	0.101879	-0.0744985	-1.43213	1.68088	MONTBELIARDE	bvalues
rs41646113	0.449289	-0.70227	-1.30576	-0.692534	0.877542	-0.228865	-0.107901	-0.568115	0.960301	0.0158233	0.399328	-0.896206	MONTBELIARDE	bvalues
rs29019992	-0.607022	0.113286	0.187089	0.63627	-0.750352	0.776448	0.21966	-1.30486	-0.246481	0.143654	-1.38879	-0.276856	MONTBELIARDE	bvalues
rs109678316	-0.647946	0.0523356	-0.909895	-0.300399	0.00662724	0.0672678	-1.15229	0.610824	-0.76017	0.27552	-0.343248	0.459203	MONTBELIARDE	bvalues
rs109098557	-0.570838	-1.52311	-0.158352	0.443053	-0.263616	1.66868	1.16396	-0.752921	0.641706	-0.0335647	-0.762017	0.457036	MONTBELIARDE	bvalues
rs43223792	-1.22087	-1.20105	-0.321488	-0.467504	-1.11789	1.05152	-0.0698653	-1.02063	-1.14031	-1.55984	-1.18926	-1.84263	MONTBELIARDE	bvalues
rs109716813	0.483456	0.507699	0.823094	-0.00473535	-0.295949	-0.208976	-1.04376	0.346708	-1.53907	-0.515951	1.49277	-0.440233	MONTBELIARDE	bvalues
rs43222677	-0.0347035	1.97893	1.81657	0.0749471	0.00271303	0.166191	1.99793	1.64479	0.388076	2.64726	-0.6573	2.99173	MONTBELIARDE	bvalues
rs109396297	1.14732	-1.68709	-0.723285	2.09098	-0.0102942	2.55481	-2.84915	2.3914	1.68525	-2.47984	-0.560921	0.788293	MONTBELIARDE	bvalues
rs109014080	-0.412722	-1.70382	-0.452564	-0.0198091	0.119414	0.166367	-0.254233	-2.27538	0.911488	-0.341557	-0.651	-0.588395	MONTBELIARDE	bvalues
rs42604519	0.543309	-0.10523	-0.142213	1.36139	0.835369	-0.0550546	-0.718486	0.142693	0.482666	0.692817	-0.366406	1.89083	MONTBELIARDE	bvalues
rs42604458	0.82281	-1.0848	-0.0321407	-1.29224	0.642583	-0.461611	-0.375162	-0.226449	-0.449656	-1.4116	-0.0323566	-1.2115	MONTBELIARDE	bvalues
rs42604233	0.508573	-1.14696	-0.290787	-1.26246	0.324115	-0.389136	-0.283691	-0.241264	-0.293118	-1.37668	0.0469899	-1.27923	MONTBELIARDE	bvalues
rs109694566	0.495437	0.6744	1.34922	-0.260266	0.842518	-1.14052	3.14678	0.0253052	-1.67181	-0.0170062	0.350366	2.99738	MONTBELIARDE	bvalues
rs29013246	0.97331	0.572764	1.54047	-0.235051	1.40825	-1.32911	2.71846	-0.00333807	-1.94882	0.439094	0.319014	3.22048	MONTBELIARDE	bvalues
rs41579905	0.768145	0.52489	1.07891	0.14276	1.22448	-0.737885	2.59196	0.474557	-2.09996	0.530058	-0.149572	2.98867	MONTBELIARDE	bvalues
rs42341853	0.632861	1.10418	1.13607	-0.974718	-0.0379986	-0.174714	-0.119554	0.759133	-0.858966	-0.672318	1.62285	-0.254733	MONTBELIARDE	bvalues
rs42648975	-0.553955	-1.88355	-0.777684	-1.7106	-0.595652	-0.693316	-0.423126	1.10197	1.4619	0.0420305	-0.284697	-1.4975	MONTBELIARDE	bvalues
rs42655368	0.0134336	0.305741	0.536134	-0.788269	-0.201438	0.900691	0.24696	0.586269	-0.803855	0.291919	-0.426115	0.0394864	MONTBELIARDE	bvalues
rs111001362	0.0971511	0.452203	0.241296	-3.56012	0.745451	-0.606555	0.593302	0.234663	-2.29377	0.205182	1.63401	2.19448	MONTBELIARDE	bvalues
rs110174014	-0.328805	-0.124993	-0.294492	0.778503	-0.0999387	-0.191292	1.23631	-0.0566817	1.42594	0.1121	-0.910223	-0.100925	MONTBELIARDE	bvalues
rs42454630	0.813565	0.900114	0.513274	0.252842	0.746974	0.305905	-1.67427	1.06587	0.032726	0.327535	0.0812344	1.51197	MONTBELIARDE	bvalues
rs43220854	0.466214	0.249263	-0.432995	-0.429131	1.09771	0.101087	1.09598	-0.488353	-0.277044	0.119392	0.638741	1.32233	MONTBELIARDE	bvalues
rs110760859	0.35613	0.0669188	1.08446	1.63306	0.268751	-0.339743	1.80747	0.482021	0.333843	0.83548	-1.51183	-0.290421	MONTBELIARDE	bvalues
rs109035423	-0.446473	-0.914943	-0.461914	-0.734089	-0.433733	-0.160351	-0.470224	1.29435	-0.877802	-0.264368	0.925378	-0.856396	MONTBELIARDE	bvalues
rs43225332	-1.66406	-0.45303	-0.498327	0.0643183	-0.207572	-0.0122527	-0.443201	1.19248	-0.704493	0.927338	0.0674281	0.113358	MONTBELIARDE	bvalues
rs41646624	-0.0430662	-1.20686	-1.07458	1.16111	0.0347937	0.0940518	1.02173	0.483507	0.0993189	-0.878749	-0.321631	0.264832	MONTBELIARDE	bvalues
rs110221717	-0.460466	0.606923	-0.0368998	0.159316	0.245878	0.0577255	0.0501414	-0.962671	0.196324	0.724593	-0.829155	0.572031	MONTBELIARDE	bvalues
rs43220478	-0.742281	1.01943	0.484115	1.13321	0.189851	0.375292	0.642139	0.757463	1.66857	1.27199	0.0409644	-0.295725	MONTBELIARDE	bvalues
rs43153720	-1.3068	-1.79523	-1.1747	-0.332479	-1.21814	0.564184	-1.0339	-0.968199	0.139577	1.16426	-0.320176	0.186579	MONTBELIARDE	bvalues
rs43225192	-1.24062	-0.0707108	0.861792	1.54442	-0.0404222	0.307828	1.40507	-0.230383	0.672963	0.025786	-1.39696	-1.38786	MONTBELIARDE	bvalues
rs110124580	-0.407903	2.34826	0.739256	1.71399	1.90336	0.132711	-2.36709	-0.272242	1.4875	-0.729941	0.590542	1.99563	MONTBELIARDE	bvalues
rs41624026	0.528893	-0.608248	-0.385034	0.621471	-0.205053	-0.775661	0.242745	1.49376	-0.588944	-0.12475	0.495226	-1.50087	MONTBELIARDE	bvalues
rs43221498	-0.175381	-0.00640017	-0.380244	1.62751	0.720268	0.9312	-0.974304	0.778358	1.41115	-1.44947	-0.176227	0.654002	MONTBELIARDE	bvalues
rs43221451	1.06469	-1.11124	0.10966	0.512427	0.857115	1.43845	-1.5815	1.88755	-0.994452	-1.72865	-0.488528	0.470183	MONTBELIARDE	bvalues
rs42461272	0.0544592	-0.476888	0.185011	-0.178555	0.0568393	-0.0130323	-0.388102	1.40324	-0.544546	0.173623	0.727864	-1.62966	MONTBELIARDE	bvalues
rs43712976	-0.575796	-2.25894	0.0552469	0.550725	-1.52693	0.356884	-1.03484	-0.620709	1.10241	-2.19235	-0.0953748	-2.37978	MONTBELIARDE	bvalues
rs43226666	-0.780008	-0.984873	-1.49586	0.152837	-0.735325	0.0393798	-0.182096	-2.36109	-0.334892	-1.71636	-1.52346	-1.65813	MONTBELIARDE	bvalues
rs109704204	0.600119	-0.989418	-0.659138	1.86134	-0.887181	0.846016	1.37821	2.41271	1.52277	0.0696376	0.858492	-0.870943	MONTBELIARDE	bvalues
rs43227039	0.0657671	0.588668	0.461442	0.421855	0.161517	-1.29571	-0.375663	-0.141267	-0.403091	0.0345791	0.542731	0.871039	MONTBELIARDE	bvalues
rs42065620	0.306365	2.03381	1.19024	0.0574674	1.21016	0.727191	-0.710714	2.27859	1.6527	0.501265	1.08335	2.60157	MONTBELIARDE	bvalues
rs42066935	0.296095	1.22359	0.325713	0.0561857	0.109285	-1.25323	-0.446323	-1.08662	0.506318	-0.327146	0.458978	0.682563	MONTBELIARDE	bvalues
rs42067007	-0.502264	-0.516151	-0.547142	1.03478	-0.325111	1.43159	-0.136686	1.54289	0.852974	-0.372907	-0.275141	-0.265064	MONTBELIARDE	bvalues
rs109147157	-1.13352	-1.03539	-1.20786	0.778498	-0.988892	0.256045	1.16974	0.848658	0.448223	-0.559849	0.0307682	-0.574019	MONTBELIARDE	bvalues
rs42544740	-1.30492	-1.70135	-1.0408	0.520079	-1.38138	0.93815	-0.192438	0.54238	0.823359	-1.27545	-0.764521	-0.971886	MONTBELIARDE	bvalues
rs41660815	-0.992326	-0.370402	-0.0901293	0.859477	-0.479786	0.445476	-0.737127	0.594253	1.46988	-1.10441	0.0630394	-0.033043	MONTBELIARDE	bvalues
rs41660821	-0.700676	1.98572	1.61429	1.00818	1.97656	-1.4688	-1.03364	1.594	1.49354	0.692796	1.38416	1.95568	MONTBELIARDE	bvalues
rs43710099	-0.927604	-0.391124	-0.623815	0.836696	-0.166044	0.600431	-1.3346	0.200601	1.37689	-1.25154	-0.687241	0.629802	MONTBELIARDE	bvalues
rs41646435	2.40161	0.83066	0.854679	3.17413	0.950837	2.07492	1.67696	3.40588	0.35863	0.220792	0.603872	-1.5298	MONTBELIARDE	bvalues
rs42092526	-1.09585	-0.231364	0.962766	1.21216	-0.483587	0.673469	-0.684066	-0.135492	2.05887	-0.0621441	-0.458428	-0.510894	MONTBELIARDE	bvalues
rs42088249	0.765379	0.635247	0.0145056	0.0854959	0.813104	0.118481	0.411386	1.54266	0.70705	0.541916	0.179606	0.962567	MONTBELIARDE	bvalues
rs42088877	-2.02672	-1.06803	-1.58032	-0.327125	-0.315287	0.700431	1.23243	-0.258751	-0.60519	1.21699	-0.70881	-0.437901	MONTBELIARDE	bvalues
rs43076511	-0.531718	0.542422	-0.340987	-0.386778	1.15106	0.240624	-0.411454	1.09429	-0.522699	1.03642	0.313296	0.367766	MONTBELIARDE	bvalues
rs42088923	0.354035	-0.0346307	-0.367628	0.021866	-0.734635	-1.99292	-0.0353569	-2.84247	-0.2646	-0.855359	-0.352299	-0.917433	MONTBELIARDE	bvalues
rs42366110	-1.58517	-1.40898	0.266309	1.50451	-1.24391	1.55072	0.0864094	0.469949	1.01705	2.08592	-0.252191	-1.27021	MONTBELIARDE	bvalues
rs42366046	-1.24356	-0.648562	-0.511704	-0.220115	-0.508824	-0.596828	-0.332192	0.468565	0.676362	1.81495	-0.0682896	0.240381	MONTBELIARDE	bvalues
rs42365017	0.160784	0.573923	0.659425	-0.354179	0.0635472	0.724946	-0.601177	0.972014	-0.0150639	0.268437	-0.0193874	1.5287	MONTBELIARDE	bvalues
rs110155930	-0.689248	-0.973647	-0.592754	0.330168	-0.95386	0.425321	1.0647	0.415315	0.462558	0.62403	-0.531227	-1.01421	MONTBELIARDE	bvalues
rs109007595	-0.102023	-0.507501	-1.68768	0.535311	-0.474633	0.645912	-1.4459	0.40564	1.1104	-2.47147	0.328106	-1.70899	MONTBELIARDE	bvalues
rs43225776	-0.0188676	0.507911	0.517026	0.625585	1.19967	-0.678909	-0.131811	-0.141977	-0.633266	0.884716	-0.596498	0.351074	MONTBELIARDE	bvalues
rs42793616	-0.167308	-0.436716	-1.04938	0.0270598	-0.933488	-0.416596	0.701793	-1.90232	-0.165173	-0.120973	-0.148207	-0.564089	MONTBELIARDE	bvalues
rs43228004	0.126048	0.553718	0.959268	-1.40838	0.781988	0.0472978	-0.582512	0.72073	-1.59172	0.749289	-0.258486	1.06819	MONTBELIARDE	bvalues
rs43226986	0.23624	-0.232352	0.55838	-1.139	0.148289	0.347621	0.503906	0.877366	-1.02222	0.403954	0.677696	-0.685489	MONTBELIARDE	bvalues
rs109286130	0.752735	0.0581577	0.706886	-0.634311	0.101219	0.364517	0.403275	0.531029	-0.169645	0.203788	0.299739	-0.211579	MONTBELIARDE	bvalues
rs29009759	0.437948	-0.341348	-0.139686	-0.405586	-0.269015	0.0225408	-0.407291	0.26513	-0.158328	-0.0194436	0.407958	-1.72626	MONTBELIARDE	bvalues
rs41661324	-0.14917	0.253617	0.592938	0.208334	-0.287348	-1.18713	-0.777547	-0.262783	-1.18283	0.970113	0.304857	-0.758889	MONTBELIARDE	bvalues
rs109166330	0.218028	0.485997	0.851707	0.50763	0.464519	0.650097	-1.12344	0.551735	0.466079	0.903377	0.644775	0.779182	MONTBELIARDE	bvalues
rs41611257	-0.491092	-0.82939	-1.57499	-0.676886	-0.667557	-0.550397	-0.135532	-0.947827	-0.860192	-0.925775	-0.0161361	-0.825069	MONTBELIARDE	bvalues
rs109146949	0.613689	0.538724	0.471218	-0.556461	0.579067	0.282702	-1.24141	0.712622	-0.019023	-0.508566	0.585338	0.308121	MONTBELIARDE	bvalues
rs110129189	0.805253	0.733735	0.829843	-1.01086	0.635804	0.667508	-1.24674	1.60424	-0.350512	-0.644325	0.404889	0.997424	MONTBELIARDE	bvalues
rs41565131	0.82101	0.722404	0.850204	-1.01104	0.574677	0.6203	-1.18434	1.61978	-0.335621	-0.667677	0.426344	0.961565	MONTBELIARDE	bvalues
rs109732406	-0.736087	-1.28728	-1.702	-0.536347	0.438252	-0.649176	-0.916472	-1.10323	-1.16689	-0.677743	-1.91964	-0.793673	MONTBELIARDE	bvalues
rs41660220	-1.14104	0.0508136	0.449279	-0.634095	-0.308305	-0.78542	0.828571	-1.64524	-1.35695	0.628654	0.125999	-0.954131	MONTBELIARDE	bvalues
rs109577348	-0.475876	0.196798	0.52291	-0.652919	-0.664434	-2.72553	1.90708	-1.85063	-0.413308	2.16263	-0.476962	1.0019	MONTBELIARDE	bvalues
rs41578404	0.0741345	1.09164	1.33678	-1.14889	-0.581613	-0.603288	1.13192	-0.0350658	0.178432	-0.0284524	0.772946	-0.149092	MONTBELIARDE	bvalues
rs41659405	1.17532	-0.0288376	0.177511	-0.48913	0.986389	-1.75603	1.42055	-0.604567	-0.210515	-1.05184	0.141679	0.534055	MONTBELIARDE	bvalues
rs41663117	0.490335	-1.18818	-0.283444	0.327618	-0.953767	-0.39689	1.09098	1.00911	-0.487424	0.29891	0.536384	-1.71811	MONTBELIARDE	bvalues
rs110627837	-0.375993	-0.344295	-1.04108	-0.291498	-0.725156	0.501582	-1.64607	2.15854	-0.38626	-1.69964	1.68279	-1.21881	MONTBELIARDE	bvalues
rs43226230	0.77796	0.695396	2.13576	0.20619	-0.263655	0.0496703	1.60158	2.42122	-0.724688	0.400437	2.01579	0.0502054	MONTBELIARDE	bvalues
rs41619221	-0.72986	-1.06839	-1.66858	-0.87063	0.640556	-0.388325	1.41127	-0.502243	-1.7822	-1.08342	-1.80275	-0.635178	MONTBELIARDE	bvalues
rs41963899	-0.125641	0.695449	0.206629	0.59359	0.180432	-0.161383	0.251853	1.22614	-1.08325	1.14853	2.84265	-0.0308413	MONTBELIARDE	bvalues
rs41965198	-0.00699461	0.766364	0.225846	0.798948	0.235251	-0.076489	0.322947	1.07451	-0.964493	1.17688	2.96525	0.0885711	MONTBELIARDE	bvalues
rs43064657	-0.403926	-1.70985	-1.88968	-1.2919	-0.83074	-0.046697	-0.411846	-0.624496	-0.949691	-0.967057	-0.463068	-0.844442	MONTBELIARDE	bvalues
rs110437432	-0.235741	-0.30284	0.751741	1.16509	-1.40931	1.48766	-1.92458	0.556382	0.0050499	1.45011	-1.40545	0.0538983	MONTBELIARDE	bvalues
rs42587585	-0.383698	0.990128	-0.295696	-1.24443	0.343156	-1.61228	-0.422307	-1.04667	-0.228777	-0.303961	-0.578046	0.476195	MONTBELIARDE	bvalues
rs42671116	0.229658	-0.0592823	-0.504475	0.453137	0.58253	0.655544	0.58451	1.52708	-0.707529	0.208752	0.179424	0.0883662	MONTBELIARDE	bvalues
rs42671475	-0.536342	0.0206128	-1.5729	-0.676911	0.560497	-1.62707	1.91887	-0.606223	-0.616079	0.0417761	-0.856986	0.0559837	MONTBELIARDE	bvalues
rs109372578	-0.563576	-0.0298934	-1.61389	-0.661559	0.537466	-1.63956	1.8982	-0.662946	-0.613183	0.00719522	-0.86759	0.0364539	MONTBELIARDE	bvalues
rs42673392	-0.570794	-0.019334	-1.28955	-0.125473	-0.207644	-0.510705	-0.40268	-0.0647628	-0.669483	0.035697	-0.285405	0.105074	MONTBELIARDE	bvalues
rs42295158	1.16113	0.229118	1.68008	1.92828	-0.671397	2.39592	0.782898	1.68042	-0.0636639	3.00964	-0.77476	-0.681765	MONTBELIARDE	bvalues
rs42295216	0.969823	0.0286608	0.743697	2.08533	0.679194	0.39031	0.854235	1.19246	0.704479	2.09645	-0.661552	0.017917	MONTBELIARDE	bvalues
rs110185964	0.939003	1.13048	-0.137721	1.05786	0.720386	-0.00648555	0.809765	-0.681636	0.598493	0.703213	-0.510034	0.565431	MONTBELIARDE	bvalues
rs41664185	-0.164865	-0.512632	-0.956881	-0.357732	-0.136706	0.272437	0.292776	1.39746	-1.0909	-0.427595	0.912643	-0.452186	MONTBELIARDE	bvalues
rs41664188	-0.485819	-0.181595	-0.932848	-1.26672	-0.912345	0.26668	0.0193642	-0.313577	-0.520304	-0.438954	0.772994	-0.413081	MONTBELIARDE	bvalues
rs41626802	-0.253604	-0.819315	-1.54861	-1.37263	-0.500558	-0.031244	0.0548594	-0.856549	-1.03129	-1.16666	-0.385585	-0.239664	MONTBELIARDE	bvalues
rs41628114	0.72617	-0.435755	-1.31746	-0.107668	1.38765	-0.256915	1.42915	-0.792113	-0.574433	-1.00443	-0.688023	0.320269	MONTBELIARDE	bvalues
rs108969883	-0.428705	-0.435764	-1.24279	-0.794211	-0.357876	-0.392182	0.718078	-0.565461	-1.09688	-0.475255	-0.101002	-0.176476	MONTBELIARDE	bvalues
rs42956975	-0.537462	-0.823598	-1.3951	-1.03067	-0.503521	-0.383173	0.666022	-0.311206	-1.20452	-0.841247	0.139645	-0.619508	MONTBELIARDE	bvalues
rs41568119	0.431971	0.868921	1.55444	1.2482	0.80696	-0.22569	0.659094	0.0753143	1.0209	1.33164	-0.179875	0.0431376	MONTBELIARDE	bvalues
rs42290796	-0.376568	-0.471354	-1.27322	-0.846356	-0.382287	-0.394685	0.790138	-0.657345	-1.14764	-0.602828	0.00225233	-0.267969	MONTBELIARDE	bvalues
rs109329669	0.354256	0.682185	0.926871	-0.73629	-0.117687	0.0131436	0.53394	0.0364731	-1.12102	0.486161	0.160512	0.252792	MONTBELIARDE	bvalues
rs29019617	-0.30516	-0.715422	-0.0155654	0.515116	-0.545506	0.394636	0.0315873	1.54344	1.55219	0.637571	0.337951	-0.0414699	MONTBELIARDE	bvalues
rs43227622	0.468383	-0.546466	0.0207879	-0.187204	0.24957	0.628942	0.149027	1.22025	0.725619	0.391585	1.18802	-0.205626	MONTBELIARDE	bvalues
rs43230773	-0.208528	-0.745032	-0.302338	0.1275	-0.782304	0.979995	-0.105006	1.27014	0.987148	0.483726	1.0498	-0.00533826	MONTBELIARDE	bvalues
rs43231384	0.178258	0.681187	0.317898	-0.708956	0.894834	0.36759	-0.851002	0.949176	-0.00644795	-0.214116	1.55523	-0.520439	MONTBELIARDE	bvalues
rs29011297	-0.709696	-0.170685	-0.605727	-0.9836	-0.778869	0.765015	-2.24217	1.80261	-0.208974	-0.675793	0.591118	0.211776	MONTBELIARDE	bvalues
rs41622790	0.38777	-0.0557129	0.304301	0.0352241	-0.751331	0.943313	-0.180945	1.97921	0.00256279	0.510607	0.0480997	-0.450981	MONTBELIARDE	bvalues
rs110632441	-0.241958	0.805145	0.737917	-0.331817	0.208138	0.783734	-0.827885	1.08608	0.205805	0.210837	0.726938	-0.442801	MONTBELIARDE	bvalues
rs110531142	-0.303951	0.140282	-0.351232	-0.479711	0.589653	0.0747312	-1.04514	0.669209	-0.419015	-0.639693	-0.0868501	-0.479928	MONTBELIARDE	bvalues
rs43234665	-0.508516	1.27406	0.988087	-0.512279	-0.281836	0.103742	0.201768	0.676622	0.231449	-0.138233	0.399372	-0.0157411	MONTBELIARDE	bvalues
rs43065183	-0.90511	1.28018	0.608923	0.528241	-0.0556171	0.113852	-1.08247	-0.728269	0.636299	0.904257	0.0908471	0.0435967	MONTBELIARDE	bvalues
rs43235884	-0.655406	-0.358083	-1.01932	-0.483564	-0.0608446	-0.416026	-0.472977	-0.494868	-0.230578	-0.493507	-1.33478	-1.22919	MONTBELIARDE	bvalues
rs41661494	0.616422	0.0390817	0.421719	0.8951	0.28978	0.165822	0.0737802	3.12386	0.328178	0.365047	1.11546	-0.305576	MONTBELIARDE	bvalues
rs43229073	-0.56388	0.373315	0.150901	0.482185	-0.397494	-0.436815	-0.221195	-0.0677208	-0.31504	0.391526	-0.317381	-0.83222	MONTBELIARDE	bvalues
rs109175475	-0.305755	0.306328	-0.185918	-0.0157219	-0.0680356	-0.486224	-1.21196	-0.242148	-0.832122	0.0684117	-0.106744	-0.00299947	MONTBELIARDE	bvalues
rs43229736	1.50128	0.172503	0.557401	-1.64399	0.598304	-0.584252	0.338677	0.578072	1.00111	-1.72375	0.791483	0.178302	MONTBELIARDE	bvalues
rs43229755	-0.579107	1.09056	0.771577	-1.18996	-0.216336	1.10373	0.112189	-2.38778	0.578241	-2.35781	-1.64843	0.217272	MONTBELIARDE	bvalues
rs109373910	-0.958696	2.31424	1.25084	-0.613353	1.9233	-0.350015	-2.99388	-0.65033	1.56981	-0.0476471	0.968103	0.346592	MONTBELIARDE	bvalues
rs41661496	0.628997	0.0233918	0.512656	0.721118	0.347759	0.052741	0.550414	-1.22567	-0.668714	0.215191	0.232563	0.383973	MONTBELIARDE	bvalues
rs43237110	0.658049	0.166492	-0.0864072	0.259737	-0.37508	-0.72477	0.259115	0.244768	0.579955	-0.441542	0.657783	0.181123	MONTBELIARDE	bvalues
rs110383850	-0.447883	-0.0190096	0.379485	-0.766949	0.889888	0.114783	0.266745	-0.238314	0.788114	-0.188835	-0.296466	-0.545462	MONTBELIARDE	bvalues
rs109704115	0.299403	0.530211	0.429556	-0.400868	0.283991	-1.21595	-0.968334	0.311077	-1.34473	2.01758	0.74164	-0.48026	MONTBELIARDE	bvalues
rs109565176	0.254265	-0.62313	-0.624717	-1.0786	-0.692542	0.0353689	-2.21166	-0.596335	-0.492677	-1.28634	0.551074	-0.707097	MONTBELIARDE	bvalues
rs110269475	0.037421	-0.0871443	-1.72812	-0.457477	1.48362	-0.661264	-1.03284	-3.21737	-0.968636	-1.28116	-2.18804	1.68585	MONTBELIARDE	bvalues
rs41661511	0.186717	0.905824	-0.159307	-0.128975	0.343336	-0.45704	-1.97214	-1.33588	-0.195413	-0.963028	-0.169091	-0.160475	MONTBELIARDE	bvalues
rs109199448	0.664595	-0.25432	-0.377816	0.717923	-0.121463	-0.208262	0.341965	-0.747996	0.993028	0.618265	-0.179173	1.52388	MONTBELIARDE	bvalues
rs110893246	-0.0708061	0.383224	0.103347	-0.368407	0.56191	0.058626	0.270179	0.37909	-0.448846	0.888713	0.0100121	-1.25419	MONTBELIARDE	bvalues
rs29025772	-0.156289	0.676217	0.305733	0.352686	1.39763	0.679693	-0.842658	1.59236	0.521638	0.666846	0.0306619	0.0581575	MONTBELIARDE	bvalues
rs41661519	-0.870004	-0.861593	-0.0917252	-1.22347	-0.970548	0.529262	-0.0677099	-0.461744	-1.31936	-0.523742	0.486965	-0.57823	MONTBELIARDE	bvalues
rs43232382	0.144436	0.169227	0.0592092	-0.334931	-0.373762	-0.888513	1.48578	0.0662048	-1.19151	0.792192	-0.0374097	-1.77631	MONTBELIARDE	bvalues
rs43233647	-0.143598	-0.330274	-0.665477	-0.353562	-0.619777	-0.524666	-0.838501	-0.811448	-0.715941	0.823931	0.425699	-0.437425	MONTBELIARDE	bvalues
rs42900346	0.131751	-1.05443	-2.37934	-0.0343272	0.535253	0.238513	-1.32122	-1.13957	-0.878124	-2.46574	-0.528214	0.134589	MONTBELIARDE	bvalues
rs109656863	-0.0293102	-0.010725	-0.364968	-0.71399	0.207513	-0.247221	-0.963994	-0.770367	-0.700627	-0.686795	-0.720469	0.119033	MONTBELIARDE	bvalues
rs42584346	0.737559	0.381676	-0.307215	0.541327	1.16746	0.145918	-0.206472	0.566089	0.613148	-0.127237	0.769449	0.502533	MONTBELIARDE	bvalues
rs41597527	0.411117	0.471073	0.539319	-0.419216	0.989886	-0.729126	0.844727	1.21648	0.683592	-0.297434	-0.0769954	-0.241363	MONTBELIARDE	bvalues
rs42584386	-0.762331	-0.0340602	-0.235174	0.0491828	0.352864	0.514902	-0.30993	0.75023	0.758721	0.281216	-0.100628	-0.369142	MONTBELIARDE	bvalues
rs42584417	-0.154587	0.613319	-0.00441902	0.33676	0.0112113	0.247634	-0.279938	-0.0376043	0.739232	-0.274002	0.272472	0.108099	MONTBELIARDE	bvalues
rs42585460	-1.49026	-0.822322	-0.644317	-1.71247	-0.0123653	0.171073	-2.1811	-0.446852	0.723978	-0.851698	-0.767527	0.270689	MONTBELIARDE	bvalues
rs42586358	-0.0411413	-1.22322	-0.842897	-0.658851	0.647544	0.716924	-0.366798	-0.194725	1.16998	-0.377189	1.11116	-0.116151	MONTBELIARDE	bvalues
rs41610345	-0.189679	-0.394157	0.311084	0.864752	-1.04261	0.190469	0.107669	0.199882	0.415827	0.810947	0.726156	0.190259	MONTBELIARDE	bvalues
rs110597395	-0.428883	-0.758518	-0.153525	-0.583915	-1.05979	0.000822023	-0.481424	-0.331812	-0.40877	-0.253178	-0.499405	-1.00153	MONTBELIARDE	bvalues
rs43682200	0.436322	0.881132	0.247265	0.901886	-0.233706	0.231783	-0.721502	-0.0112655	0.105541	-0.440118	0.0259523	0.874292	MONTBELIARDE	bvalues
rs43682162	1.02746	1.35999	-0.371541	1.12741	2.09579	1.36527	-1.41768	0.303693	-0.864927	-0.339991	-0.2443	2.18538	MONTBELIARDE	bvalues
rs42899845	1.05108	1.37298	-0.417208	1.09757	2.08663	1.39321	-1.45741	0.337566	-0.907442	-0.437136	-0.218695	2.23194	MONTBELIARDE	bvalues
rs41592484	0.219188	0.330472	0.953976	0.888509	-0.223519	-0.713815	0.722819	0.243662	0.674545	0.998017	0.0332114	0.614461	MONTBELIARDE	bvalues
rs42582276	-0.847701	-1.09497	-1.5375	0.403367	-0.316262	0.654679	0.735464	0.830852	-0.666265	0.931447	-0.957127	-0.0696681	MONTBELIARDE	bvalues
rs42896423	-0.457152	-0.241802	-0.27674	-0.624706	-0.653546	0.0627137	-0.141178	-1.21463	-0.126836	-0.360707	-0.94386	-0.482098	MONTBELIARDE	bvalues
rs41591454	-0.406602	-0.264769	-0.469121	-1.14639	0.0708217	0.296395	1.24563	1.07554	0.106816	0.0746251	-0.710665	-0.803558	MONTBELIARDE	bvalues
rs29010919	-0.476794	-0.320878	-0.538314	-1.12893	0.0401557	0.374583	1.31109	1.03444	0.164509	-0.0100703	-0.829822	-0.748225	MONTBELIARDE	bvalues
rs43670999	0.107098	-0.335521	0.218566	0.276331	0.0800473	-0.854581	-0.174854	0.201555	0.955191	1.42083	0.0308297	0.796187	MONTBELIARDE	bvalues
rs41615838	-0.556871	-0.237331	-0.913878	-0.0193002	-0.0713212	0.789945	-0.577857	-0.0742169	0.0460935	-0.570321	-0.251706	0.1644	MONTBELIARDE	bvalues
rs29018839	0.356713	0.0305233	-0.0502141	0.301508	0.584545	0.665953	0.636687	1.14118	0.48838	-0.755326	0.249261	-0.16077	MONTBELIARDE	bvalues
rs110935533	0.196525	0.922071	0.946268	0.144163	-0.0238261	-0.72793	0.481058	-0.391524	-0.182439	-0.245976	0.191959	-0.0840739	MONTBELIARDE	bvalues
rs42800594	-0.0344334	-0.227805	-0.302009	1.45954	0.120114	0.605965	-0.546974	0.295325	1.16979	1.27004	0.275809	0.529159	MONTBELIARDE	bvalues
rs110120441	0.223293	0.858216	1.81479	-1.43883	0.320601	0.680884	1.095	0.0202757	-0.175198	-1.76376	0.767745	1.93417	MONTBELIARDE	bvalues
rs41667890	-0.0182096	-0.317738	-0.802067	-0.181396	0.176245	-1.97115	-0.573275	-0.0418454	0.392223	-0.720297	0.523696	-1.03956	MONTBELIARDE	bvalues
rs42688785	0.673337	0.754562	0.938756	0.652637	0.41669	0.466434	0.361942	0.957619	-0.899727	0.386916	-0.324959	0.383028	MONTBELIARDE	bvalues
rs41569965	-0.726006	-1.25986	-2.04402	-0.617573	-1.04493	-0.39848	-1.44198	-1.31065	-0.482617	-0.539868	-0.740068	-1.05655	MONTBELIARDE	bvalues
rs42233888	0.225778	-0.343129	0.291471	0.235807	-0.589246	-1.11436	1.34201	0.256176	-0.189317	0.492196	0.0160356	-0.114651	MONTBELIARDE	bvalues
rs42240515	-1.0166	-0.926849	-1.31487	-0.779362	-0.810062	-0.778794	1.24034	0.086332	0.0672777	-0.597435	0.0756349	-1.6492	MONTBELIARDE	bvalues
rs43234048	0.196136	-1.26225	-1.06767	0.795919	-0.732468	-1.1603	0.701943	0.277105	0.805959	-0.614312	0.612572	-1.28018	MONTBELIARDE	bvalues
rs43234093	0.206521	-1.28794	-1.06332	0.7673	-0.751985	-1.1311	0.74198	0.343925	0.833378	-0.570865	0.620635	-1.27334	MONTBELIARDE	bvalues
rs42327967	0.211	-1.30449	-1.08396	0.738635	-0.735631	-1.1452	0.776096	0.330803	0.835111	-0.595245	0.63447	-1.27459	MONTBELIARDE	bvalues
rs42327956	-0.0836557	0.106049	-0.234349	-0.261544	-0.395381	0.149955	-0.398609	0.164385	0.516853	-0.0828897	0.479761	-0.513762	MONTBELIARDE	bvalues
rs42326004	-0.694672	-0.220999	0.291719	0.0640268	-0.689817	0.966265	1.62442	0.140799	0.329028	0.404719	-0.0327881	-0.529233	MONTBELIARDE	bvalues
rs29012790	0.374285	0.738209	1.0115	-0.16338	-0.0181276	-0.996647	1.12838	0.503702	0.110441	-0.218008	0.207509	0.0613041	MONTBELIARDE	bvalues
rs42325938	-0.824026	-0.958602	0.331237	-0.234939	-0.725658	1.08275	-1.13455	1.05741	-0.484628	-1.05121	-0.617249	0.267715	MONTBELIARDE	bvalues
rs43235803	0.614056	1.45966	0.644527	0.303162	0.022015	-0.546703	0.549141	0.690216	-0.778261	-0.076646	0.633492	0.730234	MONTBELIARDE	bvalues
rs43235827	-0.921482	-1.10128	-1.6652	-2.99486	-1.77559	-0.712044	-1.36065	-1.67469	0.38548	-1.7978	0.864806	-2.39451	MONTBELIARDE	bvalues
rs41567114	0.342336	0.48157	0.495042	0.0761985	-0.405437	-0.479209	1.33333	0.421904	-0.0995992	-0.115041	0.767284	0.0860026	MONTBELIARDE	bvalues
rs43237745	0.048345	-0.753706	-0.580554	-0.348348	-0.0237099	-1.14191	0.311196	0.48132	0.820166	0.349383	0.422162	-1.01065	MONTBELIARDE	bvalues
rs110811919	-0.0762121	0.285623	1.77828	-0.196824	-0.0894949	0.448713	3.45092	-0.117519	-0.0180379	0.114992	-0.230003	-0.781779	MONTBELIARDE	bvalues
rs109274715	-0.0925758	1.79384	1.29504	2.51054	0.451799	0.453706	2.02044	1.46782	-0.901494	1.31251	1.27661	2.32687	MONTBELIARDE	bvalues
rs43396862	-0.804965	-2.10017	-1.97295	-1.56442	-1.15338	-1.28172	-0.287188	0.113203	1.05341	-1.7005	-0.00769872	-2.13363	MONTBELIARDE	bvalues
rs41567832	0.209444	-0.245526	0.931552	1.07138	0.214206	-0.00219016	0.168053	0.372605	0.336865	-0.0135691	0.118008	0.0771743	MONTBELIARDE	bvalues
rs43233558	-0.856953	-1.22574	-0.956266	-0.8908	-1.00456	0.32252	-0.789968	0.110603	-0.453734	-0.813967	-1.04083	0.205267	MONTBELIARDE	bvalues
rs41633172	-0.17446	-0.46645	-0.582733	1.10431	-0.21491	0.233145	-0.976931	0.675472	-0.100696	-0.238703	-0.719303	-0.131353	MONTBELIARDE	bvalues
rs110118314	-0.222513	-0.978544	-0.692024	1.02453	-0.838593	-0.206084	-0.973272	0.41214	0.247965	-0.0751602	0.0211789	-0.2553	MONTBELIARDE	bvalues
rs42854774	-0.231147	0.7502	1.73099	0.853645	-0.78402	0.890826	0.237468	-1.03506	0.138336	-1.50029	0.768166	-0.474524	MONTBELIARDE	bvalues
rs41622792	-0.240264	-0.682998	0.346359	-0.132672	0.785748	-0.163997	0.470438	0.7945	0.602918	-0.625761	-1.02396	0.36443	MONTBELIARDE	bvalues
rs43230930	-0.183743	0.806455	1.79297	0.794462	-0.845039	0.785483	0.14776	-0.999987	-0.0175366	-1.60664	0.748644	-0.305591	MONTBELIARDE	bvalues
rs109836969	0.403263	0.454518	1.13515	-0.424253	0.352363	1.22211	0.95229	-2.35987	1.06093	-0.912569	0.812226	-0.490551	MONTBELIARDE	bvalues
rs41567121	0.251657	0.324769	0.438495	0.635019	-0.480517	-0.646016	0.411451	-0.621543	-0.419303	-1.13325	-0.0854345	-0.926694	MONTBELIARDE	bvalues
rs43230873	-0.711455	-1.21896	-0.453727	0.523055	-0.699718	0.871824	-1.27881	-0.0933413	0.0870882	0.629458	-0.687186	0.0935779	MONTBELIARDE	bvalues
rs41610101	-1.02553	-0.0120911	-0.143405	1.28033	-0.226438	0.665112	-1.25664	0.462961	0.173239	0.481557	-1.0175	0.735264	MONTBELIARDE	bvalues
rs41622798	-0.960654	-0.0358306	-0.165682	1.27025	-0.202714	0.593098	-1.35208	0.356079	0.210662	0.558031	-0.86638	0.815613	MONTBELIARDE	bvalues
rs41622799	0.61465	-0.269655	-0.26725	0.118925	-0.375694	-1.03271	1.15425	0.3302	-0.570512	-0.0699335	0.404749	-1.31286	MONTBELIARDE	bvalues
rs110448530	-0.0647247	-0.76783	0.0634376	0.954614	-0.418529	-0.295427	-0.208216	-0.163861	0.714818	-1.18741	0.486824	-0.885351	MONTBELIARDE	bvalues
rs41594493	-0.875011	0.545475	0.122048	0.340989	-0.311288	-0.000595882	1.23917	-0.469752	0.402455	0.784124	0.557322	-0.455674	MONTBELIARDE	bvalues
rs42289209	-1.12886	-2.12474	-1.52488	0.628408	-1.42754	1.09865	-0.870492	0.757608	1.10013	0.42989	-0.641846	-1.25665	MONTBELIARDE	bvalues
rs41606679	1.412	3.11235	2.24247	-0.420993	1.02046	-0.349878	2.40867	0.80186	1.19413	2.01746	1.18374	1.74702	MONTBELIARDE	bvalues
rs110946707	-1.1816	-1.23509	-1.0718	-3.15334	-0.615898	0.600929	-0.0122563	2.76588	-0.295291	-1.4814	0.295692	-0.16543	MONTBELIARDE	bvalues
rs42719264	0.194863	-0.981457	-0.298282	1.12216	-0.0328581	0.490057	-1.2905	0.56953	0.348113	-0.122236	-0.066288	0.201666	MONTBELIARDE	bvalues
rs110642998	-1.42365	-1.50257	-0.501994	-1.93982	-1.06126	0.100022	0.514714	0.414608	-0.0695165	-1.05567	0.00154302	-0.591474	MONTBELIARDE	bvalues
rs41613877	-0.531574	-1.95175	-0.398243	0.282763	-0.94111	0.419233	-1.44314	0.104225	0.49526	-0.0762756	-0.315829	-0.645351	MONTBELIARDE	bvalues
rs41569974	-1.00631	-0.989632	-1.53281	0.3036	-0.510305	1.11725	-0.696982	0.889059	0.862643	-0.728448	0.614158	-0.608138	MONTBELIARDE	bvalues
rs43239430	0.0962292	0.292792	0.829098	0.297513	0.162276	0.183201	-0.909978	0.223315	-1.2326	-0.503068	0.168111	1.33846	MONTBELIARDE	bvalues
rs110250093	-0.853339	-0.815398	-0.126508	-0.0824193	-0.778494	1.17948	-1.52098	1.51862	-0.380528	-1.28448	0.327402	0.304202	MONTBELIARDE	bvalues
rs41669553	-0.187127	-0.495738	0.164703	-0.828954	-0.461163	0.334946	0.732248	-0.663189	-0.536043	-0.250844	0.381956	-0.353249	MONTBELIARDE	bvalues
rs29023662	0.19603	0.00948039	-0.112916	0.35484	-0.202291	-0.326739	0.59046	1.59962	0.58671	0.278027	0.266875	-0.669908	MONTBELIARDE	bvalues
rs109174784	0.240032	-1.09901	-0.35898	0.459375	1.18045	-1.59836	-1.41477	-0.642435	0.0742139	0.101159	-1.17725	0.386289	MONTBELIARDE	bvalues
rs41613861	-0.757761	0.175222	0.524735	-0.0924499	-0.346632	0.894609	0.287354	-0.563525	-0.414774	-0.291074	0.193375	0.560178	MONTBELIARDE	bvalues
rs110462304	-0.367217	-0.135962	0.432324	-0.199946	0.348256	-0.281482	-0.270365	-1.06005	-0.302966	-0.0331632	-0.734864	0.704602	MONTBELIARDE	bvalues
rs41574018	-0.440655	-0.128824	0.329931	-0.402945	0.354288	-0.188959	-0.17793	-1.13638	-0.141532	0.00793412	-0.723936	0.788058	MONTBELIARDE	bvalues
rs41574019	0.00356169	-0.235337	-0.203945	0.607993	0.993764	-1.86499	-1.08205	-0.868644	0.697953	-0.027825	-1.03778	0.232795	MONTBELIARDE	bvalues
rs43236439	0.412786	0.340157	0.401844	0.288837	0.450588	-1.48404	-0.875714	-1.2111	0.0779288	-0.195689	-0.772979	0.502943	MONTBELIARDE	bvalues
rs43237224	0.408111	-0.0555131	0.438127	-0.402646	-0.311589	0.222734	1.91063	0.383152	-0.0993718	0.774026	0.388617	-0.18955	MONTBELIARDE	bvalues
rs43239306	0.360879	-0.00241402	0.371027	-0.459556	-0.259168	-0.365424	0.886409	0.760954	-0.174874	1.09532	0.131021	0.319014	MONTBELIARDE	bvalues
rs109104109	-0.786705	-1.1101	-0.853439	-0.35638	-1.16107	0.0612675	-1.33686	0.925766	1.02554	0.0987513	-0.597568	-0.130492	MONTBELIARDE	bvalues
rs111019985	0.329642	0.886974	-0.0691596	1.13921	0.311751	-0.198037	0.00423626	0.192272	-0.540177	0.87892	-0.192497	1.32716	MONTBELIARDE	bvalues
rs109060777	-0.725359	-0.313413	-0.392769	0.699281	0.343921	0.735541	0.859132	-0.280938	-0.707132	0.349746	-1.03929	0.530132	MONTBELIARDE	bvalues
rs41575392	-0.737705	-0.336636	-0.40974	0.653124	0.324342	0.749432	0.875088	-0.300207	-0.697688	0.342198	-1.03162	0.514657	MONTBELIARDE	bvalues
rs109832850	0.146803	0.238878	0.0898552	-0.374496	-0.0102466	-1.39174	1.6872	0.0764421	0.206316	0.684416	0.639364	-0.246998	MONTBELIARDE	bvalues
rs110783253	0.167084	0.277318	0.400278	-0.184948	0.183278	-1.31121	0.776017	0.47696	0.0588163	0.638725	0.381591	0.153841	MONTBELIARDE	bvalues
rs110318792	-0.7912	0.724299	-0.492297	-1.40588	0.0221195	0.539254	1.83151	0.136738	0.846	0.951719	-0.521151	-0.31106	MONTBELIARDE	bvalues
rs109943987	0.4433	0.0598277	-0.26805	-0.911833	0.93746	-0.986851	0.308845	-1.13863	0.411555	-0.318309	-0.133159	0.352399	MONTBELIARDE	bvalues
rs110985345	-0.196295	0.231831	0.0624545	-1.21643	-0.935809	1.34946	1.33094	1.29984	-1.67306	1.95144	-0.654028	0.812274	MONTBELIARDE	bvalues
rs41575366	-0.920147	-0.830778	-0.0403933	0.0659454	-0.504616	0.341365	-0.693697	0.222318	-0.363522	-0.779426	0.203407	-0.217484	MONTBELIARDE	bvalues
rs109765713	-0.701916	-0.812276	-0.430677	-0.43186	-0.251114	1.09012	0.312812	1.43084	-0.439767	1.1006	0.650119	-0.0918857	MONTBELIARDE	bvalues
rs41631818	0.0680732	0.092667	0.840921	0.0488329	-0.497867	0.819774	-1.12093	0.333473	0.58378	-0.466924	-0.997358	-0.366439	MONTBELIARDE	bvalues
rs110927593	0.583693	0.560329	-0.726581	-0.506326	1.16299	-1.55726	1.36076	-0.0199221	0.169034	0.989658	1.08248	0.455588	MONTBELIARDE	bvalues
rs29019616	1.05173	0.101961	0.490534	0.827442	0.207174	-0.836223	0.0673189	-0.712729	-0.325551	-0.420501	-0.112177	-0.0507732	MONTBELIARDE	bvalues
rs41574702	-0.333054	0.49077	-0.225678	0.748617	-1.04121	0.985053	-0.0796059	1.19365	0.401157	-0.248584	1.16103	-0.332	MONTBELIARDE	bvalues
rs41574696	-0.629285	-0.461513	-0.574506	-0.00893857	0.103198	0.267302	0.223937	0.982241	0.502318	0.819857	0.26683	-0.334292	MONTBELIARDE	bvalues
rs41255623	0.567367	-0.117276	-0.05015	-0.0360272	0.136675	-1.58742	0.198211	1.18343	0.302111	-0.144209	1.2388	-0.108631	MONTBELIARDE	bvalues
rs109747144	1.59558	0.459295	0.144046	0.804143	0.040465	-0.717415	-0.108709	-1.44632	0.235517	0.55897	-0.198622	0.188344	MONTBELIARDE	bvalues
rs29026512	1.05128	-0.0361806	0.0647945	0.229222	0.317817	-1.24423	0.56657	0.774861	0.189781	-0.566018	1.16275	0.0586723	MONTBELIARDE	bvalues
rs110597452	-0.0420008	0.638504	0.832067	1.72882	0.358641	0.973541	-0.448814	-1.30838	0.318037	-0.893683	-0.898324	0.614104	MONTBELIARDE	bvalues
rs110961797	0.0476434	-0.382831	-0.500346	0.482409	-0.553987	0.251446	-1.35936	-1.31947	-0.0457851	-0.74051	0.490136	-0.851354	MONTBELIARDE	bvalues
rs41616212	0.709291	-0.129886	-0.160798	0.329814	0.188441	-0.462182	-0.797654	0.723526	-0.820986	-0.781501	0.955733	-0.112129	MONTBELIARDE	bvalues
rs41592061	-0.148579	0.41325	0.64011	0.570773	-0.180283	0.164415	-0.395384	-0.657407	0.152761	-0.906964	-0.345112	-0.498116	MONTBELIARDE	bvalues
rs41582534	-0.261557	0.583534	0.559312	0.359545	-0.681221	0.242	-0.174754	0.604628	-0.685932	0.557674	-0.862028	-0.64226	MONTBELIARDE	bvalues
rs29012530	-0.86549	-0.555149	0.0534385	0.162089	0.184351	0.717636	-0.272019	-0.744437	0.209065	-0.592408	-0.578315	-0.522589	MONTBELIARDE	bvalues
rs29012532	-0.0861123	0.628037	0.94003	0.952152	0.541821	-0.424137	0.534252	0.604859	0.870236	-1.17839	0.561741	0.173858	MONTBELIARDE	bvalues
rs110301867	0.900664	0.748185	0.12976	-0.00147656	-0.0393585	-1.01078	0.587072	0.826128	-0.0142211	-0.127109	0.976601	-0.0786497	MONTBELIARDE	bvalues
rs43237971	-0.602172	-1.04629	-1.12277	-0.464861	-0.484389	0.684143	-1.00188	-0.239798	0.155207	-1.17359	-0.382789	-0.116606	MONTBELIARDE	bvalues
rs42973922	-0.521276	-0.337275	-0.302697	-0.662031	-0.347852	0.362604	0.844279	1.17058	-0.0912184	-1.21671	1.32422	0.327788	MONTBELIARDE	bvalues
rs43238971	0.602229	1.2443	1.28117	-0.557717	0.654703	-0.030186	1.31135	0.438974	0.248321	-0.826282	0.808792	0.494546	MONTBELIARDE	bvalues
rs41582535	-1.23989	-0.650401	-1.4743	-2.22357	-0.362297	0.701445	-0.157747	0.343198	-0.0770029	-1.28673	1.17789	-0.494644	MONTBELIARDE	bvalues
rs41582541	-0.685118	-0.841507	-0.571785	-0.292956	-0.489948	-0.137671	0.342731	-0.0449671	-0.419766	-0.326367	0.0267285	-0.12109	MONTBELIARDE	bvalues
rs108944043	-1.54915	-1.02302	-1.16829	-1.04763	-0.313091	1.01665	-1.45613	-2.17911	-0.224123	-0.920222	0.0911813	-0.377081	MONTBELIARDE	bvalues
rs41601432	-1.74791	-1.40847	-1.50377	-0.865712	-0.699055	0.823736	-1.32659	-1.49257	0.311355	-0.913855	-0.0793618	-0.839984	MONTBELIARDE	bvalues
rs42541659	0.404901	1.00875	0.7454	0.755027	0.70882	-0.664134	1.64805	0.560887	0.337104	0.217516	0.676494	0.929832	MONTBELIARDE	bvalues
rs41630809	0.503413	0.101974	0.062867	0.193828	0.53218	-0.279068	0.322912	-0.836836	-0.820101	1.75306	-0.165671	0.394016	MONTBELIARDE	bvalues
rs41630812	-0.0443231	0.728283	0.994619	0.768822	-0.0638278	0.0886589	1.10694	0.980908	0.806309	-1.61134	0.74878	-0.237727	MONTBELIARDE	bvalues
rs41255529	-1.61341	-1.26504	-1.40017	-1.19649	-0.89325	0.458657	-1.69328	0.607617	0.964779	-0.821446	-1.18166	-0.495488	MONTBELIARDE	bvalues
rs43243495	-0.224712	0.958333	0.422778	-0.276114	0.737438	0.527405	1.26598	-0.645571	0.374007	0.323281	1.01341	-0.0535825	MONTBELIARDE	bvalues
rs110490043	-0.713635	-0.83719	0.325145	0.414624	0.0704947	1.23948	-1.21857	-2.64261	-0.427837	-1.73561	-0.586806	0.332748	MONTBELIARDE	bvalues
rs29020042	-0.375176	0.774041	0.79505	-0.2829	0.748657	0.0471165	0.721834	0.180704	0.822455	-1.31526	0.60624	0.0361005	MONTBELIARDE	bvalues
rs110555740	-0.317996	0.833199	0.856686	0.00750709	0.389642	0.166683	-0.27653	0.35348	0.70533	-1.61521	0.854538	0.339907	MONTBELIARDE	bvalues
rs41601490	-0.0887956	-0.395186	-0.158979	0.502358	-0.17174	1.17309	-0.476766	0.548918	0.451475	-1.97926	1.60162	-0.684925	MONTBELIARDE	bvalues
rs41630825	0.429294	0.165437	0.953073	0.290762	-0.0627469	-0.402152	0.333733	0.622851	0.49626	0.185062	0.0999188	0.383766	MONTBELIARDE	bvalues
rs43245227	1.2187	1.28396	0.576355	0.404557	0.823209	-0.187451	1.48675	1.38526	-0.0283178	0.969005	1.35858	0.531159	MONTBELIARDE	bvalues
rs43244288	-0.907367	-1.31411	-1.465	-0.729754	-0.6799	1.18699	-2.67007	-1.90155	-0.359735	-1.21955	-0.537132	0.040567	MONTBELIARDE	bvalues
rs109901387	-0.423056	-0.947456	-1.29329	-1.46319	0.324269	-0.105593	-0.39715	-0.793777	0.44907	-1.36871	0.878205	-1.09173	MONTBELIARDE	bvalues
rs41571544	0.213826	1.04781	0.11152	0.898707	0.312362	0.440028	0.717919	1.03258	1.11239	0.983561	0.942732	1.18951	MONTBELIARDE	bvalues
rs41609561	-2.77082	-1.97765	-2.08024	0.0326407	-2.03707	-1.1534	-3.29807	-0.639089	-0.462881	-0.106889	-2.03566	-1.25959	MONTBELIARDE	bvalues
rs110897733	-2.11466	-1.53131	-1.89311	-0.528299	-2.22277	-1.13391	-3.18041	-1.11217	-0.221869	-0.24946	-1.57815	-0.894137	MONTBELIARDE	bvalues
rs41611740	-2.0532	-1.50909	-1.83291	-0.49974	-2.27289	-1.08713	-3.29097	-1.05185	-0.369858	-0.119145	-1.48259	-1.00106	MONTBELIARDE	bvalues
rs110449758	-1.83768	-0.551351	0.0105962	-0.187132	-1.52872	-0.150088	-1.19179	-1.76391	-0.759404	0.0601783	-2.12338	-0.614072	MONTBELIARDE	bvalues
rs43016732	0.448791	-0.238517	-0.908936	-1.72412	0.55912	0.84687	0.844536	0.510474	1.07162	0.495178	1.69533	-0.0379624	MONTBELIARDE	bvalues
rs110560883	0.482025	-0.204538	-0.894144	-1.61665	0.564993	0.842167	0.851865	0.535354	1.05812	0.528008	1.67768	0.0314077	MONTBELIARDE	bvalues
rs43662824	1.18195	-0.29557	0.472993	0.32745	-0.097111	-0.607959	-0.200538	1.67127	-0.102055	0.686893	0.176461	0.725528	MONTBELIARDE	bvalues
rs43652248	1.20179	-0.28514	0.491802	0.307619	-0.103667	-0.593162	-0.204459	1.66472	-0.109259	0.655058	0.193584	0.742951	MONTBELIARDE	bvalues
rs41593713	-0.964053	-0.694931	-0.553475	-1.02074	-0.580123	1.15076	1.88075	0.451631	0.864544	-0.0354024	-0.230621	-0.567558	MONTBELIARDE	bvalues
rs43653256	-0.521982	-0.495712	-0.00615566	-0.561475	-0.399889	1.15131	2.11711	0.713686	0.717473	0.189049	-0.437136	-1.17008	MONTBELIARDE	bvalues
rs43241821	1.34131	1.14885	1.85608	0.918941	0.612203	-0.916911	0.388192	1.06878	0.525982	0.522933	0.32269	1.07997	MONTBELIARDE	bvalues
rs110904469	1.74566	0.786732	0.322993	0.284974	0.595491	-0.697558	1.00935	2.02832	0.995364	0.389329	0.895514	1.75604	MONTBELIARDE	bvalues
rs43242686	-1.2809	-0.642201	-0.875035	-1.08283	-0.202739	-0.100212	0.0962995	-1.8334	-0.460851	-1.00664	0.339734	-0.842763	MONTBELIARDE	bvalues
rs43243263	-0.133071	0.0212384	-0.371324	0.250347	0.322674	-0.88543	0.295887	-1.49826	-0.0726966	-0.496279	0.600383	0.145318	MONTBELIARDE	bvalues
rs108945085	-0.426868	1.33537	1.76205	-1.44468	1.05927	-0.610764	-0.647673	-1.06466	0.218059	-1.93597	-0.593179	1.57616	MONTBELIARDE	bvalues
rs43233267	1.51046	0.203227	-0.341516	0.0765651	-0.351256	-0.728101	1.39625	2.78454	1.07004	1.4118	0.709555	0.884705	MONTBELIARDE	bvalues
rs109987566	0.495701	0.0519889	-0.195754	-0.134363	-0.15164	-1.22718	2.46085	0.74853	0.890507	1.1882	0.0939921	-0.179332	MONTBELIARDE	bvalues
rs43235097	1.47415	-0.19045	0.340883	-1.40666	1.24404	0.819152	-1.92123	-1.89453	-0.182354	-1.57534	1.94939	-0.790505	MONTBELIARDE	bvalues
rs43235106	-0.898198	0.730898	0.92671	1.29618	-0.165625	0.512099	-2.29903	-0.747943	-0.728113	-0.39028	-0.969051	0.706975	MONTBELIARDE	bvalues
rs43235984	-0.241662	0.379947	0.925482	1.92436	-0.130657	0.498069	-1.8513	-0.247442	-0.770718	-0.328088	-0.49499	-0.400247	MONTBELIARDE	bvalues
rs43235999	0.518543	1.34932	0.889939	1.12609	0.803842	-0.522128	-1.05867	-0.513369	-0.68648	0.117958	-0.30276	1.2889	MONTBELIARDE	bvalues
rs43236849	-0.403759	0.726086	0.00137726	1.23968	0.443859	-0.847534	-0.568756	-0.138319	-0.452317	1.21	-0.462205	1.06095	MONTBELIARDE	bvalues
rs110591225	-0.96906	-0.691189	-1.0149	-0.793403	-0.572211	1.11784	1.5356	-0.652979	0.0813932	-0.741559	0.347251	-1.18395	MONTBELIARDE	bvalues
rs43237846	-0.836426	0.657167	-0.119966	0.589817	0.634874	-0.529803	-0.93969	-0.613598	-0.0837871	0.624896	-0.467483	1.14828	MONTBELIARDE	bvalues
rs43237880	1.71804	0.113137	0.965862	0.255321	-0.232703	-0.612322	-0.264831	1.38449	0.278109	0.285709	0.196667	-0.149857	MONTBELIARDE	bvalues
rs41575644	1.15636	-0.313343	-0.418898	-1.00686	-0.342077	0.0178944	1.47672	0.975907	0.440992	-0.672419	0.820052	-0.948805	MONTBELIARDE	bvalues
rs109464688	0.714595	-0.448373	-0.942086	-1.27344	-0.6888	0.121062	1.20964	0.761477	0.308276	-0.721388	1.00591	-0.459605	MONTBELIARDE	bvalues
rs29014781	0.129367	0.916544	0.450455	1.50467	0.165543	-0.652726	-0.298691	0.0230838	0.000962419	1.03507	-0.42783	0.0625368	MONTBELIARDE	bvalues
rs109390094	1.57337	-0.459138	-0.789009	-0.295175	0.0307073	-0.0869125	0.922044	1.54012	-0.196471	0.256807	0.503658	0.852733	MONTBELIARDE	bvalues
rs43239719	1.13498	0.224173	0.399136	0.316837	-0.419857	-0.59337	2.38884	1.53133	-0.367853	0.575172	0.00599912	-0.487971	MONTBELIARDE	bvalues
rs43168866	0.966793	0.0695495	-0.12162	0.115421	-0.769542	-0.604337	2.21734	1.73869	-0.273113	0.137378	0.515534	0.159702	MONTBELIARDE	bvalues
rs109580821	0.32052	1.27541	0.670079	0.361738	0.318879	0.396816	1.56263	0.538286	-0.0505232	0.542872	0.238238	-0.165393	MONTBELIARDE	bvalues
rs41575648	1.01557	0.604271	-0.321535	0.506136	0.0278649	-0.294251	0.910844	1.05437	0.170884	-0.0989452	1.06169	0.639192	MONTBELIARDE	bvalues
rs43240574	-0.759221	-0.246749	1.01931	-0.0346582	-0.493969	-0.404779	-0.280696	-1.70247	0.0560727	-0.437246	-0.813531	-1.08304	MONTBELIARDE	bvalues
rs109822695	-0.905857	-0.2424	0.953853	-0.158229	-0.46848	-0.347465	-0.437988	-1.73632	0.0184083	-0.416562	-0.895437	-1.10705	MONTBELIARDE	bvalues
rs41633073	-0.0917959	-0.689602	0.00689738	-1.06414	-0.409752	0.699543	0.694263	-0.29789	-0.29436	-0.83684	0.453545	-1.55191	MONTBELIARDE	bvalues
rs41633072	-0.395216	-0.911443	-0.0764462	-0.921313	-0.605973	0.544203	0.562629	-0.239635	-0.289647	-0.903261	0.501814	-1.64336	MONTBELIARDE	bvalues
rs109339760	-0.412034	-0.903115	-0.0687147	-0.926306	-0.601557	0.536789	0.558669	-0.234888	-0.300833	-0.891643	0.511473	-1.62986	MONTBELIARDE	bvalues
rs109852467	-0.412034	-0.903115	-0.0687147	-0.926306	-0.601557	0.536789	0.558669	-0.234888	-0.300833	-0.891643	0.511473	-1.62986	MONTBELIARDE	bvalues
rs109393850	0.432833	-0.294298	-0.09662	-0.146722	0.354045	0.27781	-0.923171	-0.525624	-0.0969157	-1.29304	1.13501	-0.231035	MONTBELIARDE	bvalues
rs109750677	1.18503	-0.240419	-0.846044	0.298165	0.494202	0.459129	-0.41029	0.696882	-0.323212	-0.831779	1.02771	0.539478	MONTBELIARDE	bvalues
rs41255415	-0.0761154	-0.0732099	0.697392	-0.686697	0.174565	0.300498	-0.935238	-1.43868	0.278165	-1.36518	0.538191	-0.948371	MONTBELIARDE	bvalues
rs41633058	-1.15314	0.012875	0.360175	0.0906231	-0.215607	-0.822609	-1.89342	-1.59203	-0.707438	0.6031	-2.00397	-0.198535	MONTBELIARDE	bvalues
rs110151959	-1.35628	0.225151	0.397865	-0.095356	0.0761022	-0.305471	-1.84471	-0.961176	-1.56187	0.681181	-1.20895	-0.215601	MONTBELIARDE	bvalues
rs43243282	-1.57179	-1.31683	-1.0994	0.93259	0.00410059	0.0824523	-1.85126	0.301291	0.0617009	-1.38227	-0.428265	-0.973111	MONTBELIARDE	bvalues
rs43243692	0.696798	-1.00071	-1.37698	-1.60835	0.312851	1.1073	-0.00383238	1.17842	0.36444	0.965637	1.21562	0.328056	MONTBELIARDE	bvalues
rs109702745	-1.16847	0.525823	1.22511	-0.266735	-0.271924	-0.167517	-0.242228	-0.914756	0.654937	-0.626169	-0.719159	0.125752	MONTBELIARDE	bvalues
rs43235351	-0.974971	-0.375893	0.120866	-0.730487	0.588049	0.90849	-0.980336	-1.57277	0.671402	-1.25763	-0.191487	0.314097	MONTBELIARDE	bvalues
rs43235365	-0.447728	-0.0557773	0.377473	-0.289468	0.624062	0.523503	-0.802554	-1.92213	1.31877	-0.609237	-0.0447831	0.200991	MONTBELIARDE	bvalues
rs29019349	-0.224355	-1.04372	-1.55218	0.0113627	0.34812	0.00102915	-0.994553	0.00692806	0.559446	-0.0353879	0.194246	-0.348397	MONTBELIARDE	bvalues
rs41603006	-0.712061	0.927062	0.622657	-0.295895	0.530212	-0.0514303	0.00609981	-1.02031	1.8513	-0.790594	0.323483	0.195628	MONTBELIARDE	bvalues
rs43241623	-0.669447	-0.372625	-0.771245	-0.137171	0.390259	-0.187395	-0.458755	-1.18669	1.00046	-1.00998	0.229721	-0.282615	MONTBELIARDE	bvalues
rs43241618	-0.398888	-1.07836	-1.39846	-0.561942	-0.232552	-0.198598	-0.0283169	0.89438	-0.850882	0.296841	-0.135407	-0.406507	MONTBELIARDE	bvalues
rs43241581	0.0993326	-0.510193	-0.177052	0.933434	-0.471953	-1.09148	-0.270819	1.14228	0.334711	-0.913186	0.431681	0.153204	MONTBELIARDE	bvalues
rs43241571	0.312074	-0.216036	-0.0248966	0.0128159	-0.0530849	-1.42118	-0.257885	1.45273	0.308388	-0.075783	0.222977	0.912215	MONTBELIARDE	bvalues
rs29018937	0.0979846	0.570908	0.405878	0.0663156	0.515785	-1.20022	0.488092	0.797382	1.20861	0.0751459	0.223161	1.01864	MONTBELIARDE	bvalues
rs41602465	0.79708	0.474681	0.779029	-0.0294141	0.298573	-1.49504	-0.292202	1.73972	-0.0358798	0.100605	0.00609229	1.49358	MONTBELIARDE	bvalues
rs41630801	1.20836	0.253849	0.0253056	0.115647	0.390203	0.496276	1.0888	0.266269	0.162638	0.527561	0.695046	-0.547004	MONTBELIARDE	bvalues
rs109781188	0.818145	0.378026	0.0536997	-0.143855	0.358955	0.794802	0.661202	0.0588201	-0.916145	0.731397	0.240699	-0.497557	MONTBELIARDE	bvalues
rs41628909	-0.00534892	-1.48548	-1.49131	-0.677645	-0.663688	-0.847675	0.228165	-0.487333	-0.65957	-0.169578	0.115803	-0.917019	MONTBELIARDE	bvalues
rs43245248	0.369012	-1.39614	-1.59968	-0.243747	-0.205941	-1.18744	-0.313506	-0.757863	-0.608051	-0.403634	0.475833	0.114328	MONTBELIARDE	bvalues
rs43244473	1.26321	1.19977	1.17026	-0.275358	0.870605	-0.0955037	0.421713	1.77271	0.49981	0.822233	0.541403	0.914296	MONTBELIARDE	bvalues
rs109261088	-0.660692	0.30168	-0.223078	0.13197	-0.0690296	0.876605	1.52086	-0.769533	0.181136	0.452725	0.00424107	-0.09418	MONTBELIARDE	bvalues
rs109225585	-0.692947	0.912942	0.285812	0.447334	-0.399961	0.579961	1.89532	-0.321983	0.314113	0.970615	-0.087109	-0.023677	MONTBELIARDE	bvalues
rs41579089	-0.595629	0.876851	0.161108	0.279779	-0.40677	0.412687	1.79246	-0.390767	0.224881	0.945376	0.324543	-0.258804	MONTBELIARDE	bvalues
rs109315475	-0.329576	0.00336708	0.449763	0.614895	-0.271925	-0.210572	-1.14457	0.0106664	0.338194	0.366558	-0.800607	-0.197938	MONTBELIARDE	bvalues
rs109912643	0.466475	0.749445	0.00390803	-0.147528	0.752568	1.66722	1.49328	1.76816	2.38891	3.93673	0.89512	1.19852	MONTBELIARDE	bvalues
rs41579087	-0.476281	0.174045	0.789259	0.532162	-0.677028	-0.324152	0.0394307	0.155598	-0.0569162	0.610249	-0.97749	-0.417428	MONTBELIARDE	bvalues
rs110567438	-0.776492	-0.103396	-1.18521	0.177833	-0.87865	1.50067	0.69959	0.0852765	0.45994	4.09306	-0.00323316	-0.692243	MONTBELIARDE	bvalues
rs41579083	0.0969872	-0.781807	-0.0899399	-0.989367	0.573496	1.41988	-1.14717	0.795443	0.384255	-0.44309	0.511492	-0.172555	MONTBELIARDE	bvalues
rs109553586	-0.32486	0.702794	0.55175	0.999218	-0.536677	-0.844699	-0.280368	-0.127595	0.921032	1.3589	-0.838884	0.669238	MONTBELIARDE	bvalues
rs29025402	0.143245	1.41763	1.009	1.46936	-0.0471422	-1.05077	-0.0455721	-0.592108	1.42956	0.786605	-0.227952	0.936935	MONTBELIARDE	bvalues
rs110279402	-0.297745	1.21359	0.806218	0.898259	0.0141235	-0.554914	-0.0491793	-0.50929	0.950763	-0.0193486	-0.664123	0.967528	MONTBELIARDE	bvalues
rs110230072	1.16693	-0.0362206	0.336609	0.300297	0.17542	-0.398436	0.257328	0.344754	-0.524388	-0.394271	0.817157	-0.257471	MONTBELIARDE	bvalues
rs110079734	0.761214	-0.214819	0.181579	0.261951	0.230895	-0.400257	0.289712	0.347599	-0.711479	0.0366669	0.474004	-0.356424	MONTBELIARDE	bvalues
rs110391667	0.768684	-0.190201	0.169468	0.279127	0.263555	-0.413972	0.291608	0.370811	-0.695596	0.049264	0.46981	-0.351659	MONTBELIARDE	bvalues
rs41610147	-1.15211	-0.24832	-0.54849	0.310864	0.0415503	-0.929483	-0.833575	-2.73228	0.258156	-0.381003	-2.02697	-0.286753	MONTBELIARDE	bvalues
rs110713529	-0.0619175	0.582615	0.541517	0.00865026	0.575143	0.415327	0.874761	-1.3058	0.365848	0.354541	-1.24967	-1.2422	MONTBELIARDE	bvalues
rs109447734	0.038642	0.52644	0.591965	0.353414	0.59272	-1.17121	0.576058	0.0660918	0.24922	-1.05705	0.416135	1.08652	MONTBELIARDE	bvalues
rs41622811	0.370358	0.772168	0.703832	0.162524	0.789731	-1.06692	0.723659	-0.0789762	0.235561	-0.995868	0.33157	1.14828	MONTBELIARDE	bvalues
rs109163519	0.219811	0.0487744	0.378381	-0.428701	0.309165	-1.08205	0.417247	0.398679	-0.318271	-1.56395	0.178277	1.57555	MONTBELIARDE	bvalues
rs109551350	-0.939303	-0.476054	-0.798064	0.909417	-0.935474	-0.896144	-0.710732	-0.805214	0.106487	-0.826586	-0.635867	-0.760086	MONTBELIARDE	bvalues
rs41633052	-0.399612	-0.0802637	-0.48957	0.3684	-0.457068	-0.412409	0.619591	1.48064	0.941725	0.350175	0.742263	0.270789	MONTBELIARDE	bvalues
rs110640077	0.320114	0.0948372	0.32939	-0.220455	-1.04352	-0.00982119	1.23429	1.2094	0.092054	-0.131238	1.46447	-0.00676538	MONTBELIARDE	bvalues
rs29019798	0.209975	-0.341753	-0.162222	-0.352585	-0.608642	0.291515	0.870403	0.673654	0.0878538	-0.512505	1.41598	-0.0892381	MONTBELIARDE	bvalues
rs109406190	0.190857	0.711402	-0.140875	0.534965	0.247697	1.26897	1.08744	2.9277	1.69446	4.267	1.12235	0.459361	MONTBELIARDE	bvalues
rs109501529	0.853409	0.73287	0.89679	0.295823	-0.341365	-0.283183	1.85327	0.567972	0.180623	-0.349441	1.41172	0.199299	MONTBELIARDE	bvalues
rs109504406	-0.946751	0.273915	0.00830033	0.70444	-0.317489	-0.95663	0.672865	-0.855523	-0.265966	-0.408733	-0.36714	-0.0400657	MONTBELIARDE	bvalues
rs109811771	1.25511	0.167822	0.45543	0.452985	0.446115	-2.00169	1.05275	1.24774	0.376449	-0.300933	0.00716251	0.861559	MONTBELIARDE	bvalues
rs110604930	0.835754	-0.363147	-0.571827	0.809855	0.185913	0.291731	-0.0699626	1.95444	0.523962	0.76804	1.61695	-1.08412	MONTBELIARDE	bvalues
rs109744451	-0.949851	-0.609183	-0.371828	-1.31633	-1.22262	1.44704	-0.902722	-0.433914	-1.3685	-1.02842	0.18993	-0.110857	MONTBELIARDE	bvalues
rs41629120	-0.0627324	0.15195	-0.164319	0.733758	0.177733	-0.835372	-0.152497	-0.0894224	1.76319	0.077601	0.577829	0.444677	MONTBELIARDE	bvalues
rs41622806	-0.104671	-0.641	-0.455597	1.04642	-0.280145	-0.754408	-0.735479	0.197296	0.999151	-0.0752298	0.560933	0.555696	MONTBELIARDE	bvalues
rs43243818	-0.10228	-0.662398	-0.460854	1.08101	-0.294519	-0.7474	-0.74729	0.232783	1.01144	-0.0467578	0.534588	0.559375	MONTBELIARDE	bvalues
rs41579376	-0.603833	-0.4411	-0.337393	-1.67356	-1.06991	1.47124	-0.811682	0.157708	-0.932544	0.416428	-0.494547	0.180289	MONTBELIARDE	bvalues
rs41257398	-0.603833	-0.4411	-0.337393	-1.67356	-1.06991	1.47124	-0.811682	0.157708	-0.932544	0.416428	-0.494547	0.180289	MONTBELIARDE	bvalues
rs41628911	0.460092	-1.26528	-1.32565	0.612926	-0.671155	-0.164839	-0.207106	0.802044	1.41962	0.76035	1.01321	-0.865799	MONTBELIARDE	bvalues
rs109935460	-0.423768	0.410119	0.469348	-0.131315	0.297986	-1.11985	0.920414	-0.5622	-0.826412	-0.0693543	-1.0027	0.756341	MONTBELIARDE	bvalues
rs109127562	0.886101	0.0230128	0.726449	1.27738	-0.220689	-0.1212	-0.0226537	1.08223	-0.0429977	-0.272438	0.784962	-0.186623	MONTBELIARDE	bvalues
rs109185701	-0.943782	0.513384	0.997142	-0.854841	-2.07605	-0.921701	4.2628	-0.262342	-0.112588	0.981074	0.253912	-0.878508	MONTBELIARDE	bvalues
rs110122324	-0.529957	-0.68152	-0.378963	0.83009	-0.939236	0.606503	-0.543705	0.385209	-0.174287	0.263841	-0.0118255	-0.134458	MONTBELIARDE	bvalues
rs29015962	0.084078	-0.459733	-1.54738	-0.800888	0.565797	1.54068	0.289125	0.707943	-0.158154	0.615657	1.63935	-1.29857	MONTBELIARDE	bvalues
rs109381761	1.16031	0.709227	-0.195454	-1.53059	1.93068	-0.375146	-0.0364534	1.19925	-0.507088	-0.141329	-1.32131	1.41501	MONTBELIARDE	bvalues
rs41579093	-0.379572	-0.856927	-0.568077	2.12943	-1.25786	-0.931879	-0.521755	1.73032	0.694825	0.685372	0.384231	0.743932	MONTBELIARDE	bvalues
rs110125976	-1.26853	0.48257	-0.139932	0.591495	0.137766	-0.807785	0.753389	-2.20768	1.31385	0.821506	-1.29291	-0.981171	MONTBELIARDE	bvalues
rs41579106	0.518137	-0.873746	-0.69799	0.0652426	-0.472698	0.603281	-0.875652	0.84828	0.000799114	0.357532	0.426355	0.110632	MONTBELIARDE	bvalues
rs41579094	-0.303848	1.46938	1.9412	1.09332	-0.367473	-0.720642	1.53694	0.665756	-0.0580955	0.217969	1.40343	-0.025131	MONTBELIARDE	bvalues
rs109809221	1.10081	-0.133594	0.0381447	-1.03981	0.397904	2.0291	-0.324441	0.137324	-1.00398	-0.335543	0.389886	-1.07981	MONTBELIARDE	bvalues
rs109537887	0.896594	-1.96216	-1.54119	1.21164	-1.85415	-1.41696	0.511905	0.919307	0.75297	0.211466	0.995065	-1.22365	MONTBELIARDE	bvalues
rs41628924	0.19947	1.30558	1.89176	-0.0458457	0.183952	0.180115	0.787571	0.411753	0.369072	-0.2724	0.0552052	0.891382	MONTBELIARDE	bvalues
rs41628917	-0.33353	0.133314	-0.208806	-0.158482	0.639483	-1.48314	-0.828407	-0.813396	0.0695374	-0.75897	-0.947983	1.01017	MONTBELIARDE	bvalues
rs29025422	-1.06918	0.300711	-0.226751	0.985202	0.260457	2.02824	0.53669	0.519433	0.115138	0.511058	1.04385	-0.0236077	MONTBELIARDE	bvalues
rs41657696	-0.826415	0.454912	1.09587	-0.43186	-2.13088	-1.18931	4.78634	0.383634	-1.29168	0.729516	0.808995	-0.592569	MONTBELIARDE	bvalues
rs110042105	0.300529	-0.395764	-0.709338	-1.83456	1.00797	-0.246499	-0.00470063	1.16438	-0.470668	-1.04109	0.682852	0.192732	MONTBELIARDE	bvalues
rs110469007	-0.202592	-0.336306	0.53083	0.628006	-1.33282	0.285634	0.497674	1.3325	-0.556983	0.707231	0.161679	-0.116546	MONTBELIARDE	bvalues
rs110277726	-1.21996	-1.05927	-1.10845	-0.729844	-0.949737	0.554627	0.911139	0.646859	-0.454212	1.48533	0.275493	-1.14742	MONTBELIARDE	bvalues
rs109735736	-0.312101	0.184618	-0.336746	-0.148293	0.340729	-0.946998	0.0380566	-0.293045	0.195956	-0.109747	-0.960852	0.131593	MONTBELIARDE	bvalues
rs41633660	0.212202	0.444691	1.06273	1.35573	-0.228316	-0.16368	0.451517	0.274784	-0.443989	0.23543	0.545313	0.261932	MONTBELIARDE	bvalues
rs41633658	-0.196891	0.178057	-0.316995	-0.657947	1.24834	-0.263517	0.189873	-1.02559	0.202346	0.159593	-1.5945	0.173616	MONTBELIARDE	bvalues
rs110693378	0.148919	0.335442	0.885042	1.97312	-0.695208	-1.10421	0.455025	1.13098	0.256465	-0.00486236	0.415242	0.329339	MONTBELIARDE	bvalues
rs110639509	0.194496	0.295635	0.287348	-0.546273	1.6525	0.240815	-0.404874	1.15367	-0.428947	0.151257	-0.722272	1.73842	MONTBELIARDE	bvalues
rs109294105	0.106394	0.183816	0.224833	-0.619296	1.70317	0.595298	0.00186944	1.55052	-0.307344	0.605673	-0.593743	1.21191	MONTBELIARDE	bvalues
rs110125960	0.155865	0.224811	0.22453	-0.654184	1.72345	0.596238	-0.0275085	1.56934	-0.311112	0.585221	-0.584969	1.21841	MONTBELIARDE	bvalues
rs109041443	-0.144149	-0.36525	-1.03153	-0.864295	-0.28323	0.324056	0.303663	-1.12079	0.773629	-0.352469	-0.178582	-1.54804	MONTBELIARDE	bvalues
rs110129581	-0.585345	-0.592011	-0.202228	-0.558526	-0.338866	-0.243468	1.1009	1.04949	-0.115214	0.383347	1.00976	-0.529152	MONTBELIARDE	bvalues
rs41629731	-0.389308	0.532942	0.685243	1.50806	0.426913	-0.166889	-0.0545603	-0.315466	0.523148	0.760495	-0.339837	-0.282746	MONTBELIARDE	bvalues
rs110762995	-0.468762	-0.558948	0.164906	-0.978366	0.620013	0.30152	-0.498155	0.542265	-0.980107	-0.887056	-1.57074	1.26779	MONTBELIARDE	bvalues
rs43705539	-0.71535	0.336125	1.47711	1.80287	0.0214842	-0.514126	-0.196505	1.13325	0.0036213	0.295412	-0.0461644	0.218607	MONTBELIARDE	bvalues
rs41628928	0.814897	0.908252	0.457553	-1.46068	1.45609	0.091692	-0.402439	0.0782489	-0.608989	-1.36336	-1.19744	2.40011	MONTBELIARDE	bvalues
rs41628927	-0.87292	0.364271	-0.456942	0.751657	-0.277249	-0.346026	0.0892423	-2.56416	0.617266	0.142725	-1.59207	-0.654222	MONTBELIARDE	bvalues
rs109100725	-0.205924	-0.183331	-0.247601	0.481322	-0.480985	0.183679	-1.12168	-0.989576	0.340307	-0.411536	-0.25724	-0.13327	MONTBELIARDE	bvalues
rs110298012	-0.953039	0.101873	-0.349033	1.14835	-0.27995	-0.601288	-0.0336838	-2.4193	0.190595	0.151034	-1.19579	-0.880621	MONTBELIARDE	bvalues
rs109794322	0.396326	-0.677864	-0.671857	-1.2548	-0.182795	-0.523071	0.645228	0.147533	-0.482045	-1.50726	0.551952	0.186981	MONTBELIARDE	bvalues
rs109018964	-0.697215	-0.110269	0.142447	-0.542857	0.688281	0.53884	-1.02232	-0.976375	-0.355748	-2.38144	0.313741	0.559091	MONTBELIARDE	bvalues
rs109337735	-1.28835	-0.868967	-0.656349	-0.850486	-0.351621	1.15238	1.26761	0.0412072	0.286488	0.655799	0.54632	-0.248743	MONTBELIARDE	bvalues
rs110228411	-0.0808197	-0.413417	-1.21696	1.10211	-0.795975	-0.710601	-0.192236	-1.02643	0.440448	-0.562748	0.408179	-0.602609	MONTBELIARDE	bvalues
rs109476697	0.668289	0.895953	0.379653	-0.524712	-0.17567	-0.869262	0.620192	0.743041	1.48607	-0.767211	1.12177	-0.407597	MONTBELIARDE	bvalues
rs41617926	1.01204	0.172907	1.32807	-0.184467	0.478472	1.04659	-1.05618	0.817935	-0.7973	0.987295	0.270666	-0.25162	MONTBELIARDE	bvalues
rs29025870	-1.72375	-0.962843	-1.30039	1.33664	-1.66554	-2.02883	0.322873	-0.511776	0.307779	-1.12067	0.0450945	-0.390252	MONTBELIARDE	bvalues
rs109401728	-2.15721	-1.20645	0.100121	-1.02399	-1.22022	0.877793	-1.09799	-0.339944	-1.16302	-0.476374	-1.63876	-1.49643	MONTBELIARDE	bvalues
rs110929346	-0.0484775	-1.2062	-1.55126	-0.0990644	-0.00211128	-0.313126	-0.721033	-0.812435	0.94812	0.0683754	0.118787	-0.397719	MONTBELIARDE	bvalues
rs41600452	1.76841	0.515988	1.56431	0.253221	2.01726	0.235598	0.393452	2.10419	-0.930149	0.290858	0.193291	0.717172	MONTBELIARDE	bvalues
rs41629270	-0.226563	-0.0506481	0.0396747	-0.492205	-0.303098	0.619087	0.911136	-1.47952	0.311065	-0.5853	0.118871	0.0539332	MONTBELIARDE	bvalues
rs110146787	0.362628	1.35325	0.934477	-0.865139	0.25983	1.36291	-1.44187	0.0307473	0.13573	0.680949	0.28146	0.551295	MONTBELIARDE	bvalues
rs110497428	-0.87516	0.551581	-0.0108769	0.0955596	-0.622943	0.689605	-0.764381	-0.905962	-0.435618	-0.272719	-0.210069	0.000632044	MONTBELIARDE	bvalues
rs41603199	1.85576	0.0732973	-0.233492	-1.03621	1.41509	0.917589	-0.961371	1.20424	0.0257776	-0.404815	0.192246	0.495422	MONTBELIARDE	bvalues
rs109653738	1.15152	0.984792	0.0992358	-0.613689	0.60477	0.12747	-0.499152	0.344537	-0.255462	-0.196452	0.012522	0.407528	MONTBELIARDE	bvalues
rs41598314	-1.01861	-0.261144	0.165938	0.544785	-1.89848	-0.623515	-0.0948015	-1.25213	-0.942039	-0.0509498	-0.487912	-0.760812	MONTBELIARDE	bvalues
rs41664218	0.370142	0.0538781	-0.641058	0.581624	-0.786339	-0.134848	-0.786348	-1.41064	-0.645822	-0.245899	0.352024	-0.469494	MONTBELIARDE	bvalues
rs110789800	1.4043	-0.323032	-0.146822	0.946837	-0.206098	-0.654646	-0.158586	-1.03317	-0.772191	-0.554372	0.245119	-0.718508	MONTBELIARDE	bvalues
rs41582637	-0.248759	0.14658	-0.518511	0.393925	1.15595	0.613305	-0.0767615	-0.0705463	-0.635199	-0.153059	-0.169128	0.389185	MONTBELIARDE	bvalues
rs43708475	1.91519	-0.126881	0.0928657	0.486289	0.348076	0.250739	-0.784552	-0.58998	-0.436753	-0.521993	0.787987	-0.521899	MONTBELIARDE	bvalues
rs110671109	1.74269	0.605909	1.00613	0.453201	-0.0195564	-0.133186	-1.47601	-0.27748	0.0307679	-0.81521	0.301934	-0.38101	MONTBELIARDE	bvalues
rs41630307	0.374187	-0.473516	-0.000928586	0.414803	-1.1307	-0.272755	0.0955279	-0.873988	-0.332668	-0.325071	0.450425	-0.596467	MONTBELIARDE	bvalues
rs41630311	0.0699992	-0.521629	-1.36423	-0.0491944	-0.748718	1.06936	-0.54798	-2.26754	-1.70384	0.890605	0.228166	-0.468314	MONTBELIARDE	bvalues
rs41630315	-0.227828	-0.199887	-0.662256	-0.955579	-0.800328	2.21238	-0.49347	-1.83698	-1.69209	0.83309	0.399501	-0.0532211	MONTBELIARDE	bvalues
rs29009958	-0.0139187	-1.27006	-0.674278	0.478117	-1.46119	-0.948472	-0.730683	0.0253944	1.03733	-0.345409	0.695345	-0.00143578	MONTBELIARDE	bvalues
rs109034747	-0.86065	-0.996144	-0.985753	0.313142	-0.296436	-0.290711	0.149129	-0.263992	1.4489	-0.53543	0.203883	-0.0850989	MONTBELIARDE	bvalues
rs41612210	-1.47514	0.0279399	-0.432116	-0.0848864	-0.50685	0.810326	-0.611605	-1.18313	-0.240595	0.227375	-0.29837	-0.43199	MONTBELIARDE	bvalues
rs41607668	0.878729	0.506184	-0.176315	1.085	0.746958	-0.487898	-0.427566	0.930392	-0.492812	1.60676	-0.095287	-0.0411295	MONTBELIARDE	bvalues
rs110637497	0.315287	-0.724495	-0.0858887	-0.382428	-0.709709	0.14088	-0.103947	1.03248	0.0428075	-0.096141	0.0914804	-0.456762	MONTBELIARDE	bvalues
rs41634467	1.11899	-1.12927	-0.184248	0.114849	-0.375968	-0.401266	0.587169	-0.0908575	-0.41909	-1.37713	0.0932869	-0.476212	MONTBELIARDE	bvalues
rs43252102	-0.196838	-0.248829	-0.401705	-0.0587493	0.159731	-0.828766	0.847593	2.64567	0.687576	4.07065	-0.103832	0.370838	MONTBELIARDE	bvalues
rs41582644	1.78661	-0.0962315	0.0893383	0.328772	-0.173343	0.674154	0.223636	-0.212333	0.122673	-1.07415	0.70143	-0.438093	MONTBELIARDE	bvalues
rs43252051	-1.03954	0.541415	-0.288305	0.333142	0.703725	-0.663045	0.187065	-0.386528	0.17858	1.46288	0.119113	0.371828	MONTBELIARDE	bvalues
rs41603205	-0.193591	-0.573767	0.183583	-0.138171	0.219113	-0.412446	-0.959407	1.59871	-0.868789	-0.428687	-0.699847	-0.288475	MONTBELIARDE	bvalues
rs41613221	-0.909467	0.591323	0.934754	-1.09871	-0.238645	0.429067	0.958498	-0.853619	0.733613	-0.737811	0.211629	0.681724	MONTBELIARDE	bvalues
rs109121314	-1.91458	-1.3382	0.0285733	-0.853886	-1.14193	-0.619471	-0.221004	1.93081	-0.505346	0.898035	-1.20426	-0.548217	MONTBELIARDE	bvalues
rs110369921	0.569024	0.537462	0.34385	-0.192503	0.248462	-0.171922	0.3986	0.855814	0.559878	1.06539	-0.144841	0.546979	MONTBELIARDE	bvalues
rs43249588	1.13529	-0.100631	0.182608	0.0885805	-0.809738	0.924659	0.863964	-1.03009	0.887533	-1.12294	0.505823	-0.198556	MONTBELIARDE	bvalues
rs43247266	-1.01636	0.364659	0.488523	-0.0801115	-0.0697918	-0.314133	-0.000875631	-0.47373	-0.110616	0.701273	0.0580466	0.752041	MONTBELIARDE	bvalues
rs41606347	-1.23797	0.230542	-0.572306	-0.456743	-0.986645	0.923966	-1.07563	-1.4743	-0.464298	1.96278	0.886637	-0.0531436	MONTBELIARDE	bvalues
rs43245793	-2.24035	-0.493693	-0.226318	-0.584392	-0.18903	0.0132312	1.55198	-1.20685	0.79202	-0.109016	0.287585	-0.140853	MONTBELIARDE	bvalues
rs41630320	0.14687	0.925187	0.313668	-0.575907	1.08047	0.315651	-0.955728	0.924846	-0.202993	-1.19935	0.452937	0.390954	MONTBELIARDE	bvalues
rs41582641	0.915772	0.724658	0.468351	1.36239	0.424381	-1.63028	-0.395726	-0.619143	-0.0139133	-0.334362	0.183442	0.43856	MONTBELIARDE	bvalues
rs43251468	0.933567	0.0150027	0.0497841	0.135738	0.436564	-0.599971	0.312945	0.386637	-0.272648	0.649578	-0.516559	-0.624951	MONTBELIARDE	bvalues
rs109289762	1.79144	1.24726	-0.445285	-1.88819	1.57653	2.72091	-0.413963	-0.315989	0.916854	-0.192816	0.988787	1.54952	MONTBELIARDE	bvalues
rs109247577	2.67274	0.157516	0.705896	0.539398	0.717155	-0.599277	-0.472237	-0.513011	-0.770493	-0.87092	0.616814	0.325765	MONTBELIARDE	bvalues
rs110440131	0.723101	0.220654	0.129487	0.686315	1.41757	0.395068	0.205083	0.601445	-0.910441	1.54365	0.673539	0.635554	MONTBELIARDE	bvalues
rs109629400	-0.87112	0.258329	0.185424	-0.764412	-0.910114	0.3446	0.403496	-0.131181	-1.03896	0.613786	-0.166395	0.540967	MONTBELIARDE	bvalues
rs43250738	-1.43453	0.165018	0.356137	-0.389922	-0.24879	0.144492	1.46914	0.24275	-0.794032	1.38003	-1.8147	0.717387	MONTBELIARDE	bvalues
rs41607724	-0.594094	0.486567	-0.832783	-2.00763	1.2064	1.60498	0.598491	2.38478	0.37062	1.42204	-0.631655	1.50572	MONTBELIARDE	bvalues
rs41576442	1.55522	2.16613	1.09459	0.176394	1.18992	0.363135	-0.724886	0.351087	-0.510565	0.862871	-0.263772	1.0653	MONTBELIARDE	bvalues
rs43246044	1.33161	2.35872	1.15361	-0.813798	0.757992	1.64038	-0.703031	0.917421	0.686541	0.992831	-0.373362	2.03105	MONTBELIARDE	bvalues
rs41634488	0.132357	0.817267	0.424435	0.197424	0.801888	0.00371141	-1.05225	3.00425	-0.937992	0.913333	0.366124	0.528725	MONTBELIARDE	bvalues
rs41635169	-0.462212	-0.153063	1.56557	-0.157605	-1.05106	-0.956948	0.797568	-0.65994	-1.4005	-1.39673	0.645081	-0.446649	MONTBELIARDE	bvalues
rs110843392	1.29793	0.303757	-0.408264	0.342742	0.825824	1.1424	-0.307135	1.30007	0.133903	1.161	0.760944	0.291664	MONTBELIARDE	bvalues
rs29021199	2.66901	2.21252	0.527111	-0.511801	2.38792	1.99082	-0.586684	2.50816	1.18116	1.97113	0.369903	1.81365	MONTBELIARDE	bvalues
rs41639725	-0.987838	-0.719993	1.64793	-0.194585	-1.58924	-0.519491	1.28354	-1.23969	-1.13199	0.332152	-0.163175	-1.01714	MONTBELIARDE	bvalues
rs109061876	2.72401	2.25202	0.557144	-0.517433	2.43459	1.98732	-0.590487	2.47615	1.18139	1.96322	0.397668	1.85477	MONTBELIARDE	bvalues
rs41608610	2.52184	2.1134	0.460581	-0.762648	2.34567	1.87084	-0.5738	2.47826	1.1611	1.96069	0.326476	1.7086	MONTBELIARDE	bvalues
rs110811085	-0.470235	-1.11361	-1.54923	0.85149	-0.630932	-1.98377	0.444462	-0.772805	0.870902	-1.74896	-0.0728498	-1.11017	MONTBELIARDE	bvalues
rs41581433	-0.400907	-0.171489	0.318061	0.386206	0.022608	0.827305	-1.55458	1.99864	-0.437819	0.4924	0.16313	0.0406291	MONTBELIARDE	bvalues
rs41640540	-0.13602	0.182075	1.96328	0.401419	-0.512583	0.1034	-0.479304	1.28049	-0.961737	0.179874	0.335437	-0.237374	MONTBELIARDE	bvalues
rs41640535	1.33758	0.162761	0.175109	-0.115744	0.452931	-0.196243	-0.779505	2.20194	0.570132	0.521963	0.930037	0.298379	MONTBELIARDE	bvalues
rs43251848	0.104521	-0.245877	-0.60656	-0.298244	0.361	-0.742776	0.163071	0.93649	1.19384	-0.393713	0.26514	-0.292431	MONTBELIARDE	bvalues
rs42341093	2.75578	1.35629	0.474353	-0.758208	1.12562	0.69734	-1.03296	1.36008	1.49337	0.494537	1.04935	1.30925	MONTBELIARDE	bvalues
rs29009709	2.74043	1.42136	0.615195	-0.773138	1.10446	0.589069	-0.809214	1.58274	1.41635	0.794676	1.11401	1.33758	MONTBELIARDE	bvalues
rs41616008	1.29272	0.93505	0.279722	-0.598895	0.218335	1.63004	-1.32473	1.61522	0.921091	0.538584	0.829804	0.728855	MONTBELIARDE	bvalues
rs41255350	-1.56039	-0.339913	-1.75629	0.0484732	0.447562	-1.10612	1.44623	0.136815	1.68865	0.0247767	-1.08556	0.0867798	MONTBELIARDE	bvalues
rs42346865	0.955516	0.0495963	1.15201	0.98372	0.472958	0.239247	-1.47568	2.30486	-0.723675	-0.523926	0.266877	-0.0850036	MONTBELIARDE	bvalues
rs42346020	0.917599	0.334847	0.629984	1.05708	0.575661	0.162268	-0.630211	2.02535	-0.894661	0.886209	-0.213847	0.502728	MONTBELIARDE	bvalues
rs29020611	0.0157779	-0.606516	-0.698885	0.780256	-0.242352	-2.3493	1.34981	0.0219479	0.617491	-1.40689	-0.0923095	-0.0554059	MONTBELIARDE	bvalues
rs42344261	0.912698	0.373027	-0.603951	-1.11771	0.0863684	1.58311	-0.184949	-1.25873	0.316184	0.618996	0.510286	0.561038	MONTBELIARDE	bvalues
rs41672105	0.21221	-0.729065	-0.0711731	0.687897	-0.261192	0.655202	-1.19252	2.06114	-0.326783	-0.415204	0.335406	-0.493115	MONTBELIARDE	bvalues
rs43250826	-0.299359	1.05319	-0.66124	-0.526726	0.897546	-0.929733	1.36281	0.963208	0.845784	0.188081	-0.798328	1.05114	MONTBELIARDE	bvalues
rs41579176	-0.373485	0.897348	-1.5172	0.19578	1.10216	-0.788962	1.30406	1.62916	0.680571	-0.352628	-0.941105	0.740424	MONTBELIARDE	bvalues
rs42214044	-0.437437	-0.982475	-0.770518	0.816029	-1.04722	-0.261825	0.447605	1.10109	0.131111	1.19567	0.470448	-0.533914	MONTBELIARDE	bvalues
rs41604955	0.338241	-0.252992	-0.979945	1.19671	-0.422445	-1.57179	1.33984	0.617738	0.413817	-0.0329543	-0.137603	0.201547	MONTBELIARDE	bvalues
rs109147912	-1.72609	-0.909004	-1.43921	-0.414284	-0.710654	0.755036	0.0438704	-0.406892	-0.230452	-1.17045	-0.879157	-0.945673	MONTBELIARDE	bvalues
rs41635208	-0.422812	0.0809382	0.208993	-1.39981	-1.07235	0.801872	-1.71714	0.893733	-0.472231	-1.43675	0.188789	-0.280458	MONTBELIARDE	bvalues
rs109762390	-0.390179	0.0845311	0.216819	-1.373	-1.04752	0.800046	-1.68763	0.802662	-0.531527	-1.41749	0.220117	-0.272637	MONTBELIARDE	bvalues
rs108955931	-0.326869	-1.31967	0.0411416	0.54666	-1.59511	-1.07353	-0.926653	1.18524	-0.154527	-1.32646	0.359391	-0.698056	MONTBELIARDE	bvalues
rs109063802	-0.551793	0.388112	-1.27122	0.0873509	0.217819	-0.247221	1.27746	0.891368	0.630385	0.383493	-0.881668	0.52075	MONTBELIARDE	bvalues
rs43248063	-1.42689	-0.314457	-1.8868	0.587542	0.581823	-0.391302	0.856679	0.0961427	0.510227	-2.20431	-0.14408	-0.572583	MONTBELIARDE	bvalues
rs109279033	2.483	0.622621	0.281015	0.197934	-0.294915	-0.360823	-0.385604	0.323514	1.2737	-0.724751	1.15282	1.17046	MONTBELIARDE	bvalues
rs43248004	-1.5528	-0.698021	-0.817949	0.30989	-0.607583	-1.23137	1.44536	-0.420468	-0.506369	-0.826912	-0.271999	-1.10642	MONTBELIARDE	bvalues
rs109618582	-0.656004	-0.352085	0.914981	0.341114	-0.884298	-1.48699	1.32264	-0.703749	-1.09691	0.865154	-0.218964	-0.724949	MONTBELIARDE	bvalues
rs109318835	-2.49054	-1.2371	0.248913	-0.689842	-1.33744	-2.01542	0.385106	-2.60327	-1.63208	-1.12267	0.704418	-0.683331	MONTBELIARDE	bvalues
rs41635180	1.53434	0.112071	1.10718	0.125684	1.47891	1.03782	-0.74512	1.63729	-0.158038	1.52692	-0.00818328	-0.542769	MONTBELIARDE	bvalues
rs109187996	1.8891	0.120941	1.40482	0.649146	0.465543	-0.135887	-0.753729	0.351333	-1.29314	0.985754	0.255124	-0.698526	MONTBELIARDE	bvalues
rs41578805	1.83343	0.112111	0.883025	0.420784	0.20017	-0.202912	-0.453661	0.806871	-1.11631	1.22694	0.222021	-0.491695	MONTBELIARDE	bvalues
rs109562914	0.394029	-0.878403	-0.410711	0.502248	-0.267767	-0.445376	-0.605016	-1.67818	-1.81187	0.558873	1.37066	-0.474362	MONTBELIARDE	bvalues
rs41603780	1.8249	0.0838669	0.852393	0.415085	0.203304	-0.200179	-0.443979	0.80262	-1.12987	1.24748	0.248635	-0.50601	MONTBELIARDE	bvalues
rs43249099	-0.971765	0.0219127	-1.51803	-0.0492241	0.203953	-0.339988	1.04052	0.527086	0.877082	-0.22355	-0.312192	-0.479498	MONTBELIARDE	bvalues
rs42820814	0.897342	0.0655484	0.238489	-0.0270028	0.54201	1.51931	-0.976327	0.0996705	-0.0519773	0.633823	0.715033	0.0653138	MONTBELIARDE	bvalues
rs42820790	0.576667	0.695341	-0.0922927	0.199258	0.105992	-1.10285	0.461367	1.41759	0.131056	-0.33238	-0.233463	0.208462	MONTBELIARDE	bvalues
rs29026697	-1.40744	-0.0705832	-1.50627	0.0866475	0.596126	-0.458818	1.10346	-0.493074	0.825182	-1.00423	-0.236428	-0.928929	MONTBELIARDE	bvalues
rs42548511	-1.2228	0.256153	0.341602	0.963591	-0.273114	-0.94748	0.933162	-0.279986	0.225672	-0.256473	-1.5043	-0.495386	MONTBELIARDE	bvalues
rs110710269	1.5384	0.154506	-0.40221	-0.0829473	0.705266	1.64622	-0.72935	0.136264	0.439307	0.290239	1.07107	0.250545	MONTBELIARDE	bvalues
rs41620670	-3.87998	-1.71663	-0.216714	0.0683875	-1.88642	-1.4424	1.68412	-3.07034	-0.117794	-0.453881	-0.894618	-0.925258	MONTBELIARDE	bvalues
rs43247039	-0.0128236	-1.22296	-0.391664	2.36541	-1.20958	-2.76598	0.168428	-0.195427	-0.389131	-0.594088	-0.0899877	-0.427981	MONTBELIARDE	bvalues
rs41578817	-0.0661458	-1.27621	-0.671075	0.213652	-1.29729	-0.724938	-0.361562	-0.229842	0.730501	-0.430793	0.818507	-1.44157	MONTBELIARDE	bvalues
rs109749991	0.452681	1.22878	0.710591	-0.171836	0.209394	0.507977	-0.913969	1.56216	-0.96154	-0.318469	0.0752679	0.959854	MONTBELIARDE	bvalues
rs41635187	-0.456453	1.07225	0.507411	-0.277048	0.470917	-1.10255	-2.3139	1.12689	-2.02944	-1.66469	1.63143	1.11025	MONTBELIARDE	bvalues
rs41603781	-0.0429944	-0.772865	-0.941807	0.711689	-0.284213	1.54706	-0.930326	-0.0850663	-0.68491	0.633639	-0.432027	-0.0558014	MONTBELIARDE	bvalues
rs29027507	0.440871	-1.48245	-0.995683	-1.26481	-0.939841	0.58327	0.904334	0.338942	1.9899	1.77544	0.36361	-1.39025	MONTBELIARDE	bvalues
rs43245095	0.676221	-1.20564	-1.37735	-0.244631	0.743385	1.39047	-0.221871	-0.12445	0.488758	0.664723	0.847375	-0.757668	MONTBELIARDE	bvalues
rs43249323	0.203048	0.287337	-0.124364	-0.980355	-0.660451	0.909341	-0.945969	0.11731	0.442052	-0.111688	0.222953	0.316247	MONTBELIARDE	bvalues
rs42420812	-2.07753	-2.02283	-1.52338	2.31215	-0.773502	-0.350565	-1.63992	-1.0143	-0.663547	0.0824183	-0.0221129	-1.94027	MONTBELIARDE	bvalues
rs42967263	-1.41431	-2.31419	-2.67001	0.924387	-0.622947	0.729052	-0.704647	-0.253351	0.866386	0.162712	0.400338	-2.26007	MONTBELIARDE	bvalues
rs41630469	-0.311353	1.11182	0.738915	-0.845693	-0.678581	0.288886	-0.149178	-0.0808163	-0.179662	-0.466113	0.2726	1.57679	MONTBELIARDE	bvalues
rs41620681	-0.477133	0.226573	-0.140078	-0.717265	-0.790767	0.199109	-0.0600558	0.518996	0.104378	-0.684013	0.163224	0.0356122	MONTBELIARDE	bvalues
rs41630470	-0.47229	-0.215067	0.0696436	-0.0690617	-0.154508	-0.861522	0.254438	-0.981477	-0.664229	-1.35638	0.172446	-0.673709	MONTBELIARDE	bvalues
rs42465480	-0.305952	0.0901417	0.436661	-1.43557	-0.0365385	-0.489188	-1.48507	-0.934306	-1.135	-0.909476	-0.0932551	-0.781609	MONTBELIARDE	bvalues
rs41609768	0.96256	0.336356	0.143998	0.288057	-0.992443	0.981017	-0.0438678	0.579441	0.73042	1.12902	-0.269533	1.43377	MONTBELIARDE	bvalues
rs42675899	-1.06377	-0.106589	0.102121	0.516788	-1.14372	-1.5837	0.54751	1.25013	0.815024	0.94883	-0.740393	-0.589876	MONTBELIARDE	bvalues
rs41610645	0.539673	0.312989	0.392134	0.371326	-0.195412	-0.346547	-0.993329	-1.178	-0.89776	-0.411345	0.448562	0.0578505	MONTBELIARDE	bvalues
rs29009859	-1.03511	-0.156173	-0.323424	0.526877	-0.554835	-1.05656	0.999499	1.35045	0.9031	0.685009	-0.339182	0.172172	MONTBELIARDE	bvalues
rs43248805	-0.00593159	1.33248	0.742375	-0.902022	-0.499254	0.748539	-0.364584	0.0710649	-0.589181	-0.0841842	-0.29821	1.78982	MONTBELIARDE	bvalues
rs109498498	-0.303671	0.924663	0.905236	-1.47266	0.605339	-0.8535	-1.94703	-0.189012	-2.21973	-2.91978	0.669567	0.64348	MONTBELIARDE	bvalues
rs41635702	-0.18393	0.966461	0.952777	-1.47394	-0.306538	-0.618263	-0.954725	-0.166249	-1.62671	-0.051636	-0.910662	-1.00642	MONTBELIARDE	bvalues
rs42468701	-0.252102	0.403502	0.332393	-1.18317	-0.859422	-0.26421	-0.452207	0.0756272	-0.428778	-0.797169	-0.582675	0.284459	MONTBELIARDE	bvalues
rs41635687	1.11392	-0.307039	-0.189336	0.492466	1.04533	1.52026	-0.739474	-0.613846	0.183328	0.113505	0.486622	0.0584167	MONTBELIARDE	bvalues
rs42359025	-1.70732	-2.20096	-1.69983	-0.110162	0.102515	0.126227	0.340228	-1.21033	-0.445275	-0.481767	0.508235	-1.38936	MONTBELIARDE	bvalues
rs41570900	-1.27356	-2.96653	-2.49337	0.879471	-0.182387	-0.117475	0.491329	-1.11713	-0.245021	0.575393	0.760347	-1.85826	MONTBELIARDE	bvalues
rs43249651	0.162313	0.119076	-0.093872	-0.534634	-0.00976805	0.818772	-0.2688	-1.68105	-0.530536	-0.101486	-0.281661	0.399342	MONTBELIARDE	bvalues
rs110911843	1.10701	0.724952	1.30067	0.309955	1.20213	-0.483121	0.0356471	0.649265	0.332021	0.38888	0.129127	0.0712588	MONTBELIARDE	bvalues
rs109425591	-0.971677	-0.477153	-1.01716	-0.949324	-1.16152	0.921674	-0.065734	-1.88236	-0.432481	-0.194108	-0.55024	-0.0764452	MONTBELIARDE	bvalues
rs41576309	-1.3775	-1.27013	-1.34741	-1.80665	0.0135475	2.01354	-1.37058	0.534582	0.840499	-0.0791044	-0.225219	-0.693638	MONTBELIARDE	bvalues
rs110200991	-0.464267	-0.630618	-1.09692	-0.449826	-0.516676	1.02755	-0.231064	-1.11934	-0.73079	0.527412	0.141872	-0.767006	MONTBELIARDE	bvalues
rs42922702	-0.172686	0.397684	-0.238497	-1.02034	-0.19609	-0.34968	-1.77574	-0.378817	0.203596	-0.187784	0.8078	0.792804	MONTBELIARDE	bvalues
rs41615034	0.965115	0.618046	0.728361	-1.43812	-0.445233	1.40837	-0.285298	1.24903	1.39373	1.3644	-0.926341	0.984967	MONTBELIARDE	bvalues
rs29010538	0.209989	0.741632	0.881558	-0.849782	0.515713	-0.11042	-0.784959	-1.00501	-1.16727	0.0161611	0.578884	0.330661	MONTBELIARDE	bvalues
rs42465953	0.288196	-0.862251	-0.405981	0.166188	0.385409	0.0961173	0.438692	0.747079	0.781069	-0.452208	0.14311	-0.608827	MONTBELIARDE	bvalues
rs42871690	2.39372	0.974946	1.57975	-0.732487	1.27045	-0.722006	0.261199	-0.846389	-1.48086	-0.0437139	1.72728	1.53907	MONTBELIARDE	bvalues
rs43169096	-0.532761	0.336971	0.731973	0.730392	0.406431	-1.49058	0.188897	0.447392	0.598253	-0.330046	-1.00907	-0.882475	MONTBELIARDE	bvalues
rs109982839	-0.663297	0.287064	-0.108625	-0.175668	-0.715175	1.16839	-0.314402	-0.0639248	-0.855283	0.996184	0.201931	0.294302	MONTBELIARDE	bvalues
rs42455248	1.1836	-0.673799	-0.108959	0.587421	0.958576	-0.992373	0.558006	-1.13634	-1.46806	0.689592	0.480274	-0.57251	MONTBELIARDE	bvalues
rs41570264	0.399329	0.0848034	0.286318	-0.149444	0.600091	-0.458749	0.604219	0.784592	-0.118491	-0.308689	0.689344	-0.345682	MONTBELIARDE	bvalues
rs41575296	1.27641	0.674524	0.470546	0.950248	0.581221	-0.200577	1.0141	-0.0506165	-2.20207	2.14787	1.36305	-0.632687	MONTBELIARDE	bvalues
rs41635504	-0.0926891	0.846393	0.48766	-0.262826	-0.341131	-0.31037	0.430302	0.0293811	-0.581526	1.18552	0.213849	-0.198964	MONTBELIARDE	bvalues
rs29027508	0.624198	1.60148	1.08764	-0.100734	-0.183397	-0.657925	0.177245	0.2338	-0.111592	1.41137	0.108314	0.30265	MONTBELIARDE	bvalues
rs109300955	1.96876	0.980465	1.60365	1.09128	0.695247	-1.5544	0.602816	-0.198146	-0.929086	1.7579	-0.463809	0.584662	MONTBELIARDE	bvalues
rs109862562	0.944203	1.03152	0.531563	-0.375921	0.0379408	-0.369376	-0.939981	-1.55493	-1.25678	0.100357	0.948773	0.761715	MONTBELIARDE	bvalues
rs41639495	-0.740238	0.0364838	-0.00444846	-1.16596	-0.861887	0.932522	-1.20375	0.085328	0.196108	-0.4452	0.118867	0.745754	MONTBELIARDE	bvalues
rs29013410	0.735041	0.448188	-0.0388126	-0.684843	1.85292	0.118675	2.55072	0.493283	0.40931	0.556524	1.37234	1.31767	MONTBELIARDE	bvalues
rs41583898	-0.902528	0.900627	0.229276	-1.14592	-0.67204	0.505439	-0.18419	-0.248589	0.45332	0.851037	0.208468	0.357763	MONTBELIARDE	bvalues
rs29009621	0.321864	-0.113943	0.0861999	-0.673148	0.301922	0.681201	-0.100274	0.461669	2.02505	-1.12433	-0.0106545	0.164763	MONTBELIARDE	bvalues
rs41601600	-0.240587	-0.879636	-0.477146	1.9516	-0.535112	-1.22661	0.70868	0.677674	0.143464	0.0391151	-1.30321	-1.69281	MONTBELIARDE	bvalues
rs41930908	-0.146078	0.651436	-0.349241	-0.576616	1.14259	1.14935	-0.408742	0.841339	-1.65384	1.25196	-0.166546	1.251	MONTBELIARDE	bvalues
rs42244826	1.09296	1.14294	0.491196	-1.55665	1.34323	0.494271	-1.76995	-0.766001	-1.2459	0.483844	0.111889	3.11663	MONTBELIARDE	bvalues
rs42243074	0.355557	0.116294	0.0393459	-0.776604	-0.519975	-0.642556	0.26075	-1.10121	0.00415	0.208363	0.992468	-0.39496	MONTBELIARDE	bvalues
rs42707742	-0.385781	-0.263941	-0.228526	1.30414	-0.337454	-1.11863	0.43279	-0.330245	-0.278218	-0.291064	-0.754854	-0.682726	MONTBELIARDE	bvalues
rs109000844	-0.587488	0.496333	-0.168702	-0.0906791	-0.534081	0.741085	0.0663691	0.333723	0.806712	0.0261122	-0.22113	0.552167	MONTBELIARDE	bvalues
rs41620483	0.255801	-0.613279	-0.120951	0.641083	-0.0761311	-0.563407	-0.58462	0.464078	0.902294	-1.20152	-0.50881	-0.513685	MONTBELIARDE	bvalues
rs109748124	-0.184736	0.448134	-0.237085	-0.748849	-0.8276	0.686103	0.496403	-0.272286	1.12995	0.61564	0.00959747	-0.153263	MONTBELIARDE	bvalues
rs110553141	-0.381259	0.573981	-0.555618	-0.122241	-0.709686	0.564961	0.893013	0.789103	-0.537059	1.17632	1.14864	-0.199212	MONTBELIARDE	bvalues
rs110244613	1.80622	0.21285	2.44066	0.243769	1.41683	0.245262	1.63533	-0.217769	1.24186	0.16329	-3.459	0.921432	MONTBELIARDE	bvalues
rs41583682	-0.792907	1.17636	-0.923851	-1.53656	-0.247925	0.20981	0.169802	-0.749826	0.0118698	-0.133713	0.310738	1.13806	MONTBELIARDE	bvalues
rs41607237	-0.14847	0.550893	-0.37286	-0.518186	0.117946	0.00988461	0.497311	-0.362887	-0.228891	0.0473275	1.0055	0.442993	MONTBELIARDE	bvalues
rs41638871	-0.731729	-0.321289	-0.577903	-0.977351	-0.0278186	1.39384	-0.582544	0.776792	0.522576	0.97286	0.269606	-0.0614697	MONTBELIARDE	bvalues
rs110515280	-0.724151	-0.959807	-0.684415	0.593997	0.231798	-0.39789	-0.66686	0.143215	0.497358	0.574631	0.311016	0.208588	MONTBELIARDE	bvalues
rs41638888	-0.217693	0.497299	-0.242591	-0.491607	0.098205	0.399138	-0.327006	-0.928232	-0.00407709	-0.425971	0.270252	0.811366	MONTBELIARDE	bvalues
rs41635516	-0.551596	0.0360828	-1.21395	-0.966254	-1.21733	0.0485049	-2.0157	0.970574	0.705921	0.2352	1.4182	1.04264	MONTBELIARDE	bvalues
rs41638957	1.44946	-0.846172	-0.0225717	0.969634	0.806549	-1.41436	-0.327823	0.173006	0.387432	-2.17189	0.443627	0.106857	MONTBELIARDE	bvalues
rs109293343	0.351195	0.456759	-0.578479	-1.02951	1.23459	0.0394255	0.174205	0.993293	-1.49012	0.739295	0.670862	0.0165609	MONTBELIARDE	bvalues
rs110765641	0.38204	0.478828	-0.56824	-1.01389	1.21367	-0.00890908	0.229426	0.976391	-1.43886	0.756675	0.688422	0.0628569	MONTBELIARDE	bvalues
rs29023726	0.731129	1.43386	0.491703	-1.109	0.863916	-0.486618	1.33998	0.576296	-1.20944	1.03375	1.05893	-0.508801	MONTBELIARDE	bvalues
rs41638968	0.132015	-0.94176	-0.536147	0.265889	0.329668	0.685125	-0.554996	-1.26887	1.85424	-1.50002	-2.03243	-0.844824	MONTBELIARDE	bvalues
rs110460009	-0.101435	-0.748922	-0.297342	0.0891948	-0.38653	0.105909	-0.23005	0.591117	0.489837	-0.628192	1.23129	-0.307909	MONTBELIARDE	bvalues
rs109521070	-0.683981	-1.56669	0.00567918	-1.63385	-0.264054	0.486688	1.40596	1.18748	-1.69513	1.94257	-1.49565	-1.22686	MONTBELIARDE	bvalues
rs41581662	-0.961094	-0.13901	0.938163	1.01569	-0.791868	-0.304067	1.89125	0.609659	-0.959376	2.00042	0.70285	-1.75401	MONTBELIARDE	bvalues
rs41638979	0.303373	0.0338351	0.313189	-0.616262	0.949179	0.151783	0.747572	0.639531	0.520437	-0.688655	-0.375305	-0.0460095	MONTBELIARDE	bvalues
rs41571865	0.132978	-0.74532	0.137908	-0.198719	0.598005	-0.0166037	0.815744	0.685691	1.48162	-0.672443	-0.695023	-0.624655	MONTBELIARDE	bvalues
rs109978357	0.123163	0.650821	-0.0720749	0.196141	-0.504832	-0.0312645	-0.971377	-0.199406	-1.00166	-0.0169598	0.0262944	0.66979	MONTBELIARDE	bvalues
rs110067380	-0.0308108	-0.180652	-0.125231	0.0870045	-0.0810791	0.218673	0.550553	-0.521501	0.902663	-0.196154	1.71862	-0.77537	MONTBELIARDE	bvalues
rs109957957	-0.0285114	0.638858	0.0683461	-0.399427	-0.938347	-0.0108898	-1.15825	-0.346018	-0.365576	0.46795	-0.019343	0.725841	MONTBELIARDE	bvalues
rs29011049	0.248033	-0.269569	0.596148	-0.859412	0.54961	-0.337237	1.7367	0.842776	0.687013	-0.25556	-0.300358	-0.365127	MONTBELIARDE	bvalues
rs41581670	-0.242694	0.837665	-0.742383	-0.687285	-0.194169	1.39998	-0.47719	-0.0166319	2.11829	-0.717886	-0.883217	0.0606932	MONTBELIARDE	bvalues
rs29019531	0.224296	-0.787607	0.328446	-0.210743	0.175914	-0.563841	1.64592	0.912526	-1.20037	0.458199	1.04059	-0.986976	MONTBELIARDE	bvalues
rs109250937	0.443803	1.24165	-0.0723107	-0.103012	-0.360707	-0.463365	-0.0126732	-0.575263	0.470195	0.850365	1.1877	0.538306	MONTBELIARDE	bvalues
rs43254089	-1.02292	-0.579595	-1.0128	-0.776579	-0.970301	0.205865	0.47749	0.13456	0.103058	-0.203039	0.736343	-0.466347	MONTBELIARDE	bvalues
rs29025486	-0.440887	-0.525132	-1.16775	-0.968921	-0.614809	0.245989	0.26788	-0.173772	0.925989	-0.305579	0.67296	-0.363502	MONTBELIARDE	bvalues
rs41638834	0.644403	0.69245	0.390926	-0.948887	-0.107687	0.778066	0.0681984	-0.581603	1.27892	1.3345	1.13142	0.319497	MONTBELIARDE	bvalues
rs41638847	-0.780771	-0.217844	-0.466022	-0.166069	0.0360072	0.0510616	-0.570236	0.259697	-0.919632	0.994546	1.45248	0.247654	MONTBELIARDE	bvalues
rs42939801	-0.308751	0.952569	0.264595	-0.987157	-1.02163	-0.179305	1.13409	0.381316	0.660576	1.09397	-0.186755	0.116219	MONTBELIARDE	bvalues
rs110245908	-0.246778	0.34256	1.45984	-0.694328	0.174879	0.699996	-1.08377	1.05707	1.77583	0.674724	2.14493	-0.251712	MONTBELIARDE	bvalues
rs42684186	0.995786	-0.184908	-0.215642	0.570341	-0.0715308	0.343642	-1.7751	-0.787354	1.33897	-1.00119	2.77474	0.124994	MONTBELIARDE	bvalues
rs43256310	-0.916713	1.21646	0.482688	-1.27656	-1.03883	1.1108	-0.170949	0.0389612	0.00460426	0.908095	-1.74248	-0.41395	MONTBELIARDE	bvalues
rs109311405	1.06981	1.67655	0.36	0.78965	-1.06972	-1.66204	0.613122	1.30192	1.13796	-0.048211	1.80439	-0.157787	MONTBELIARDE	bvalues
rs43255173	0.220169	-0.604019	-0.632203	-0.86112	-0.231669	0.378976	-0.647891	-2.18415	0.206159	-0.6705	1.70624	0.57085	MONTBELIARDE	bvalues
rs41585823	-1.32574	-2.69782	-1.72968	-0.35106	-0.0495873	0.537639	0.492267	0.729923	2.12563	0.102032	0.211742	-0.869551	MONTBELIARDE	bvalues
rs43253090	0.655533	-0.550946	0.389949	0.839433	0.63373	-0.0393623	-0.951432	-0.962145	0.78231	0.616738	0.680009	0.472864	MONTBELIARDE	bvalues
rs43255821	-0.707056	-0.0620667	0.07964	0.0434467	-0.438766	0.744387	-0.663145	-0.000233782	1.31542	0.695155	0.907158	0.276173	MONTBELIARDE	bvalues
rs42742620	-1.35346	-0.196263	-0.79148	0.23064	0.371709	1.88392	0.114235	2.11339	1.9738	1.38285	1.48966	0.31059	MONTBELIARDE	bvalues
rs42742505	-0.792813	-1.29863	-1.07226	1.4648	1.06674	-0.373923	0.833831	1.937	0.961158	2.00513	0.839803	0.384606	MONTBELIARDE	bvalues
rs42391114	-0.664558	-0.431663	-0.101978	0.0952634	-0.769272	0.660307	-1.14178	0.00566353	1.09269	0.0667087	0.566071	-0.241562	MONTBELIARDE	bvalues
rs42389621	0.573925	-0.495715	-0.222865	0.956166	0.888344	-1.35013	0.0841467	-0.961592	-0.924539	0.0527584	-1.30563	0.622216	MONTBELIARDE	bvalues
rs110373410	-1.05622	-0.308015	1.15751	-1.44211	0.924573	0.253446	-1.66729	0.260318	-0.108967	0.138501	-1.66691	0.0884794	MONTBELIARDE	bvalues
rs42295273	-0.104677	1.3969	1.2301	-1.90127	-2.09007	0.0991791	-0.567951	-0.603063	0.236273	-0.508181	0.91632	-0.820558	MONTBELIARDE	bvalues
rs42291618	0.257813	-0.198845	0.139112	0.947335	0.759988	-0.576056	0.749356	0.0940206	0.0364263	0.255865	-1.80213	0.628638	MONTBELIARDE	bvalues
rs41968237	-0.0230131	0.418733	-0.326425	0.669154	-0.671146	-0.27582	-0.69358	0.29228	0.673185	-0.0202472	1.56207	-0.485992	MONTBELIARDE	bvalues
rs43256409	-0.470611	-0.583477	-0.59714	0.0580139	-0.189609	1.03481	0.352077	1.93571	1.98668	0.109758	2.74823	0.0769021	MONTBELIARDE	bvalues
rs43257460	0.122761	-0.204171	-0.568163	-1.14057	0.105071	2.22293	-0.3084	2.01175	1.48029	-0.438002	2.67691	-0.223622	MONTBELIARDE	bvalues
rs43258367	1.11642	0.0290899	0.0780463	0.469901	-0.169539	-1.25383	1.21283	-0.686599	0.580055	-0.0965189	-0.659188	0.646352	MONTBELIARDE	bvalues
rs43258348	1.2579	0.154312	0.267357	0.500768	-0.109635	-1.17584	1.12394	-0.603116	0.462145	-0.0703381	-0.649267	0.800097	MONTBELIARDE	bvalues
rs43257669	1.26432	0.185985	0.284281	0.491126	-0.0899451	-1.2074	1.1329	-0.619217	0.415258	-0.0686598	-0.643963	0.811199	MONTBELIARDE	bvalues
rs41629268	-0.537325	-0.306886	-0.648906	0.247772	-0.790968	0.73951	-1.33623	-0.313039	-0.868733	0.611531	-0.0333868	-0.390404	MONTBELIARDE	bvalues
rs41633163	-0.483646	-0.311582	-0.597259	0.26271	-0.764697	0.710313	-1.31448	-0.339471	-0.891649	0.604568	-0.092668	-0.420785	MONTBELIARDE	bvalues
rs43197096	-0.152534	-0.137738	-0.701494	0.143723	-0.0308757	-0.171229	-0.422115	0.314001	-0.792697	0.135674	0.106302	-0.108077	MONTBELIARDE	bvalues
rs43256448	-0.399788	2.1465	1.4283	0.470263	0.711826	0.785579	1.52285	2.90892	-1.03777	2.34816	0.482708	1.65435	MONTBELIARDE	bvalues
rs110511838	1.03562	-0.369824	-0.0531939	0.30634	-0.331486	1.11488	-2.90208	-0.474153	0.762909	-1.70465	0.299277	0.789299	MONTBELIARDE	bvalues
rs43261993	0.503865	1.92511	1.98717	-1.54499	1.24935	-0.026423	-1.32191	-0.515893	-0.899073	-1.08965	-0.779857	-0.050252	MONTBELIARDE	bvalues
rs29011752	-0.246848	0.321629	0.744853	-1.49959	0.164002	0.40624	-1.164	-0.961276	-0.487092	-0.273144	0.489712	-0.20476	MONTBELIARDE	bvalues
rs41663229	-0.456251	1.38484	0.593956	1.06428	-0.0549036	-1.41743	-0.439645	1.00784	-1.9706	0.465595	0.795817	0.378736	MONTBELIARDE	bvalues
rs110805096	-1.01124	-0.207516	0.192526	0.304861	0.401524	0.519539	-0.24451	2.15277	-0.213996	0.529858	-0.0304378	0.480478	MONTBELIARDE	bvalues
rs43260190	-0.549908	0.476285	-0.0340785	-0.528545	-0.175957	0.138047	1.00193	0.230299	0.49854	-0.413857	-1.12662	-0.677879	MONTBELIARDE	bvalues
rs43260137	-0.959565	0.416018	-0.232743	-1.161	-0.723957	0.298364	0.322804	-0.741239	0.553968	-1.22927	-0.27894	-1.26972	MONTBELIARDE	bvalues
rs43259689	-0.0509486	0.0714068	0.797659	0.147736	-0.234715	-2.64029	1.68066	0.293168	0.278728	0.751485	-0.566262	-0.115854	MONTBELIARDE	bvalues
rs43258874	-1.40428	0.470032	1.00124	-0.964028	0.920549	1.74877	1.59639	1.73279	0.691661	1.40688	1.62829	2.15227	MONTBELIARDE	bvalues
rs43257839	0.638965	1.36013	0.445412	1.37901	0.683061	1.15833	0.338704	1.12374	-1.26482	1.4701	0.21954	0.943356	MONTBELIARDE	bvalues
rs43255695	1.47792	-0.180724	1.04701	0.42903	-0.16422	0.458516	-1.27884	-1.42094	-1.48967	0.797607	0.362857	1.00156	MONTBELIARDE	bvalues
rs43260715	-0.597891	-1.65736	0.453895	-1.12475	-1.46658	-0.260732	1.41864	-0.387856	0.56961	-0.771164	1.25233	-0.733099	MONTBELIARDE	bvalues
rs43259319	0.781504	0.887487	1.35915	0.622008	0.870708	0.968582	-0.666055	1.39357	-0.111205	0.211978	-0.193303	1.3497	MONTBELIARDE	bvalues
rs29014766	0.47592	1.4752	1.41292	-0.323973	0.789267	1.1913	-0.883302	1.16866	-0.174802	-0.45322	-0.652958	0.933893	MONTBELIARDE	bvalues
rs43257188	-0.00244102	-0.400258	-0.994622	1.09493	0.37718	1.97781	-2.15881	0.803575	-1.63809	-0.226006	-0.0625322	-0.406451	MONTBELIARDE	bvalues
rs43264574	-0.287951	-0.685483	-0.820785	-0.00632732	-0.301461	1.8144	-1.9641	0.15049	-1.72609	-0.968626	-0.336401	-0.789941	MONTBELIARDE	bvalues
rs41623577	0.731188	0.884539	1.06795	1.15954	0.539141	-0.853301	-0.299084	0.527113	0.0271042	0.671201	-0.379152	0.390199	MONTBELIARDE	bvalues
rs110102542	0.777282	0.504379	1.06787	0.285684	0.166967	0.625591	-0.896773	-0.304021	-0.394225	1.48129	0.424636	1.04039	MONTBELIARDE	bvalues
rs43255467	0.0415449	0.157968	0.281815	0.320904	-0.888554	-0.72507	0.466273	1.43754	-0.489037	-0.0300258	0.419694	-0.816015	MONTBELIARDE	bvalues
rs41643604	-0.684657	-0.677709	-0.86079	0.46082	-0.428795	-0.141219	0.662245	0.534464	1.26662	-0.801894	-0.651376	-1.03118	MONTBELIARDE	bvalues
rs41578729	-0.578426	-0.829567	-0.768931	0.182476	-0.28094	-0.187436	0.496468	0.498127	1.00632	-1.02629	-0.219132	-0.937143	MONTBELIARDE	bvalues
rs43260382	-0.87566	-0.417506	-0.385136	0.450861	-0.9249	-0.181818	0.661703	0.239572	2.09384	-0.983601	-0.802581	-1.15128	MONTBELIARDE	bvalues
rs42443533	-0.597324	1.19541	0.636837	-2.26338	-2.35197	-0.666478	-1.08417	-0.0285832	-0.195602	-0.694634	-0.70538	-1.7718	MONTBELIARDE	bvalues
rs109126987	-0.157215	-0.374266	-0.75209	0.269168	0.0917526	0.0387931	0.988039	-0.17565	1.19848	-0.430751	-0.573712	-0.642795	MONTBELIARDE	bvalues
rs41605402	-0.998132	0.530815	0.57066	-0.703792	-0.698298	-0.782163	-0.799842	0.845188	0.0808509	-0.157277	-0.781864	-0.64286	MONTBELIARDE	bvalues
rs42356323	1.08915	0.202408	-0.0702083	0.968032	1.22695	0.935739	-0.129218	0.422642	-1.27047	0.65873	1.16454	1.39475	MONTBELIARDE	bvalues
rs110694784	0.413555	-0.128106	0.642469	-0.0284245	-0.461993	-0.0367478	1.19101	-0.593001	1.53384	0.648975	-0.584729	0.0599525	MONTBELIARDE	bvalues
rs42355494	-0.634796	-0.96291	-0.254431	-0.543385	-1.33298	-1.37016	1.04194	-1.33236	1.54304	-0.295113	-0.767785	-1.3331	MONTBELIARDE	bvalues
rs41609675	-0.746544	-0.660313	-1.11943	0.292299	-0.958543	-1.43516	1.1067	-0.269519	1.21512	-0.567362	-0.783129	-0.752975	MONTBELIARDE	bvalues
rs109599796	-1.01298	-1.1629	-0.313409	-0.563343	-0.566363	2.13306	-0.752205	-1.69009	-0.0897033	-0.801201	-0.36563	-0.990391	MONTBELIARDE	bvalues
rs110866147	-0.109741	0.425428	0.199455	-1.16225	1.64393	0.908488	0.635903	0.189976	-0.0600563	0.334954	1.33992	0.687983	MONTBELIARDE	bvalues
rs41619079	-0.0740523	0.432903	0.201748	-1.06594	1.68354	0.926752	0.719665	0.192712	-0.0427723	0.355102	1.40624	0.717258	MONTBELIARDE	bvalues
rs41619077	-0.778233	-0.254782	0.26409	-0.00930177	-1.07452	-0.543158	-0.808895	0.433402	0.696355	-0.123511	-0.802654	-1.12455	MONTBELIARDE	bvalues
rs41611758	-0.185791	0.668769	0.748275	-0.855032	-0.0307541	0.242057	-0.673213	1.7732	0.356381	0.303613	0.331788	-0.490503	MONTBELIARDE	bvalues
rs42682258	-0.194365	0.641422	0.718459	-0.855032	-0.0277525	0.244796	-0.663809	1.76913	0.3433	0.323734	0.358173	-0.504724	MONTBELIARDE	bvalues
rs42323009	-1.8743	-0.414309	-1.1531	-0.143285	-0.298702	-1.30559	-0.192584	0.178036	-0.766237	0.0452784	0.49769	0.541588	MONTBELIARDE	bvalues
rs41611562	1.6655	-0.183573	-0.688281	-0.114082	-0.351669	-1.34487	2.2274	-0.143496	1.18518	-3.22359	0.118422	-1.57679	MONTBELIARDE	bvalues
rs110290496	0.680013	-0.127722	0.83735	-0.491612	-0.339661	1.84129	-1.17075	-0.00484735	-2.07168	-0.41325	0.651594	0.388277	MONTBELIARDE	bvalues
rs109126926	1.2196	-0.280554	-0.219504	-0.49119	-0.69425	0.161791	0.870309	-0.234326	0.167061	-2.31294	0.493091	-1.00099	MONTBELIARDE	bvalues
rs41611561	-0.441353	-1.112	-0.291191	-0.325597	1.0278	0.875605	0.803685	-0.109655	-0.687784	-0.268689	1.13301	0.764786	MONTBELIARDE	bvalues
rs42298690	-0.773608	0.728229	0.307769	0.725358	0.133206	-0.627171	-1.05459	0.362262	0.201547	2.27983	-0.898933	0.43067	MONTBELIARDE	bvalues
rs109344197	0.904635	-0.439502	-0.641269	-0.48493	0.463813	-0.428379	1.74819	-0.224269	0.512119	-2.45469	0.749352	-0.566073	MONTBELIARDE	bvalues
rs109878660	1.61174	-0.583623	-0.0338731	-0.210589	0.0686782	0.322215	0.598694	-0.396076	-0.688994	-1.89337	0.682771	-0.452713	MONTBELIARDE	bvalues
rs110979940	0.822142	-0.239391	-0.0219609	0.157937	1.77285	0.733834	-0.883367	-0.376984	-1.59513	-0.33785	-0.349796	1.30296	MONTBELIARDE	bvalues
rs110737170	2.0857	0.425052	0.106926	-0.649362	0.73301	-0.812248	1.6639	0.824748	-0.00988574	-1.65241	0.608991	-0.306159	MONTBELIARDE	bvalues
rs43165194	-0.600125	-0.441037	-0.0636099	-1.45503	0.206468	1.56531	-1.53625	-0.209802	-1.09946	-0.591022	0.0487865	-0.719031	MONTBELIARDE	bvalues
rs108995754	-1.83588	0.721392	0.885804	-2.57805	-1.69477	-0.011732	-2.40952	-0.684326	0.389937	-1.54424	-2.4158	-1.92675	MONTBELIARDE	bvalues
rs110853931	2.1032	0.466276	-0.51538	0.259143	-0.57878	-1.06211	1.65717	0.308003	1.06302	-2.93436	0.511562	-1.07545	MONTBELIARDE	bvalues
rs41632723	0.700397	-0.190517	0.305867	1.34637	1.30194	1.86985	0.795251	-0.0533007	0.967193	0.315165	-0.167484	-0.0785738	MONTBELIARDE	bvalues
rs110764446	1.41445	0.735652	0.683708	0.247906	2.27375	1.2145	0.618674	-0.481348	0.469954	0.763159	0.606077	1.39856	MONTBELIARDE	bvalues
rs41751194	-0.0266831	-0.378101	0.182068	1.48309	0.860117	0.280144	0.20905	-0.168521	0.738472	0.331565	-0.571842	-0.432627	MONTBELIARDE	bvalues
rs41644129	-0.675434	-0.400068	0.02765	0.691982	0.190402	-0.0961544	-0.0294207	-0.219372	0.288317	1.92702	0.229673	1.15284	MONTBELIARDE	bvalues
rs43266806	-0.676285	-0.407494	0.0233404	0.712473	0.196377	-0.104321	-0.0170837	-0.212869	0.315111	1.9397	0.211326	1.15555	MONTBELIARDE	bvalues
rs41897688	-0.802322	-0.419317	-0.545313	0.707329	0.1618	-0.287209	-0.786289	-0.509257	0.302434	2.21742	1.14331	1.0326	MONTBELIARDE	bvalues
rs41897673	0.232042	-0.399821	0.0182673	0.524396	1.27952	0.411397	-0.434076	-0.619586	-0.537729	2.10368	0.727532	1.18843	MONTBELIARDE	bvalues
rs41573010	0.761479	0.704103	0.768532	0.864707	1.25479	-0.235219	1.25836	0.573095	0.304296	0.164059	-0.690133	1.53884	MONTBELIARDE	bvalues
rs109092112	-0.277673	-0.0735651	-0.607083	0.79919	0.44452	0.0300081	0.707713	-0.169935	-1.05446	0.187991	0.218329	0.595209	MONTBELIARDE	bvalues
rs109835499	-1.58143	0.797441	0.263652	-0.642454	-0.312978	-0.343186	-0.117043	1.397	-0.192997	0.0245336	-1.23454	0.0721103	MONTBELIARDE	bvalues
rs29019540	2.0458	-0.261682	0.179478	0.634221	0.553383	-0.691014	0.605	-1.15715	0.982307	-0.0135587	1.23442	0.157562	MONTBELIARDE	bvalues
rs42216534	0.992167	-0.755772	-0.614235	0.31696	-0.604301	0.195386	0.568127	0.310016	1.92497	-0.327648	0.42942	-0.574563	MONTBELIARDE	bvalues
rs109026214	0.323625	-0.654184	0.18323	-0.929742	1.19863	1.17128	-0.87145	-0.413409	-0.794573	0.840621	1.52557	1.17515	MONTBELIARDE	bvalues
rs41660617	-1.17916	0.838063	1.00543	-0.0305942	-0.518809	-0.669626	-0.481103	0.172923	-0.472206	0.0590804	-1.1876	-0.0179373	MONTBELIARDE	bvalues
rs42762584	-1.19677	0.442815	0.903617	0.213369	-0.475034	-1.18369	0.357941	1.84767	-0.294869	0.217054	-0.313399	0.661223	MONTBELIARDE	bvalues
rs42218212	-0.285703	-0.7356	-0.0553647	-0.195605	-0.0783197	-0.559572	-1.58874	0.44449	-1.7846	0.865514	0.562932	-0.167041	MONTBELIARDE	bvalues
rs109491499	-0.0305509	0.046327	0.511719	0.402299	0.344806	1.43994	0.40403	-0.572286	1.40705	0.578095	1.86847	0.14164	MONTBELIARDE	bvalues
rs42859069	0.12228	-0.730666	-0.684403	-0.855383	1.85135	1.08813	-0.412695	0.0784434	-0.0763042	-0.891639	0.580529	0.880636	MONTBELIARDE	bvalues
rs29016851	0.585153	0.645603	1.65321	-0.476702	0.00386407	1.70568	1.96735	0.482381	-0.439905	0.475322	-0.0388395	0.651589	MONTBELIARDE	bvalues
rs43146027	-0.964949	-0.450355	1.49409	-0.363929	-0.182556	0.0778031	1.18702	-0.0918764	0.23322	0.892894	-0.287015	-0.0222001	MONTBELIARDE	bvalues
rs41592529	-0.840208	1.05573	-0.726001	0.413605	-0.26366	0.877741	2.43533	0.356601	-1.95792	1.11273	-0.615526	0.393436	MONTBELIARDE	bvalues
rs43185677	2.65065	0.248005	-0.39695	0.75781	1.16842	-0.185069	0.914859	-1.66074	1.65891	-0.418419	0.295191	-0.251812	MONTBELIARDE	bvalues
rs41605459	-0.961735	-0.913904	-0.419288	0.0056966	-0.169121	0.787368	-0.250235	0.732021	-1.17049	0.772665	0.89013	0.202512	MONTBELIARDE	bvalues
rs41580133	-0.765988	-0.110093	1.08272	-1.25176	-0.623856	1.15982	-1.32901	-0.976061	-2.12652	-0.578739	0.188489	0.285164	MONTBELIARDE	bvalues
rs42432973	-0.656525	-1.50257	-1.63393	-0.130689	0.662106	0.593244	0.344916	-2.00681	-0.90125	0.137926	0.104121	-0.433708	MONTBELIARDE	bvalues
rs42432959	-0.309105	0.330701	-0.220109	0.371436	0.0191395	0.00223422	-0.272349	-0.449019	-1.12191	0.967342	0.420775	0.252881	MONTBELIARDE	bvalues
rs108974295	-0.259959	0.151706	-0.226943	0.269112	0.227429	0.42287	-0.283467	-0.843117	-1.14834	0.831444	0.815534	0.387271	MONTBELIARDE	bvalues
rs42750853	-0.227619	0.0567407	-0.798364	0.565167	0.616254	-0.533938	0.278323	-0.919264	-1.43296	0.397609	0.684073	0.258757	MONTBELIARDE	bvalues
rs41605410	-0.571079	0.162318	-0.225849	0.237181	0.320917	0.731155	0.947749	-0.0222999	-0.467906	1.24751	0.6228	0.898497	MONTBELIARDE	bvalues
rs42618761	-0.744085	0.189046	-0.480466	-0.000170428	0.571109	0.14056	0.860954	0.410175	-0.843258	1.2036	0.602419	0.466374	MONTBELIARDE	bvalues
rs41594021	-1.39367	0.255939	-0.311931	0.0581049	0.25442	0.232929	0.987865	0.406911	-1.03942	1.04208	0.749691	0.635055	MONTBELIARDE	bvalues
rs29012024	-1.28461	1.11603	0.496	-0.157772	-0.23992	-0.874024	-0.011975	0.858962	-0.776763	-0.168446	0.0293475	-0.186331	MONTBELIARDE	bvalues
rs43260467	-0.716988	0.482606	0.945095	0.131454	-0.281777	0.750464	0.574298	1.05623	-0.697387	1.76781	0.799453	1.05083	MONTBELIARDE	bvalues
rs41583907	-0.0512639	0.580568	0.701876	0.0511194	0.577686	1.31958	0.200961	-0.359095	0.0851843	0.816185	2.01796	1.1309	MONTBELIARDE	bvalues
rs41639487	-1.43386	-0.106543	0.0353775	-0.117683	-0.317564	-0.27846	0.223338	-0.204896	-1.00891	0.563678	-0.381155	1.04008	MONTBELIARDE	bvalues
rs41601104	-0.331269	0.0100781	1.19647	0.950479	0.143827	0.00910843	1.57869	1.27716	1.09669	1.3071	0.107896	0.791112	MONTBELIARDE	bvalues
rs43262828	-0.399648	0.262971	0.575352	2.07344	0.436124	0.380447	1.34712	0.27666	0.0677193	0.725345	-0.125871	1.14356	MONTBELIARDE	bvalues
rs43262785	-1.39238	-0.937784	-0.478518	-0.708298	-0.943235	-0.313649	-0.882276	1.79444	-1.33545	-0.482699	-1.10981	-1.19547	MONTBELIARDE	bvalues
rs29018755	-0.174484	0.0708836	-0.383741	1.99322	0.349875	0.150583	1.4088	0.863435	-0.498034	0.821222	-0.104515	-0.0265773	MONTBELIARDE	bvalues
rs43260623	0.192544	-1.39373	-0.182009	1.99426	-0.84472	-0.056259	1.29862	1.11793	1.60723	-1.43121	-0.704528	-0.829604	MONTBELIARDE	bvalues
rs110656201	0.48316	0.606179	0.221529	-0.251851	0.977079	0.214523	-0.0579089	-0.633435	0.0154736	0.587043	0.958514	1.18591	MONTBELIARDE	bvalues
rs109303082	-0.444859	-0.804974	-0.642088	-0.148204	0.0810493	0.759074	-0.65696	0.716707	-1.15038	-0.227553	0.190332	-1.28907	MONTBELIARDE	bvalues
rs41991855	-0.73712	-0.303316	-0.651518	-1.2316	-0.631256	0.745128	-1.53985	0.48589	-0.188953	-0.650418	0.129201	-2.09879	MONTBELIARDE	bvalues
rs42986744	0.184378	0.143622	0.505309	-0.680965	0.106336	0.821362	-0.818489	0.254387	-1.00658	-0.500612	0.305502	-0.200411	MONTBELIARDE	bvalues
rs110530704	0.842557	0.777217	0.645806	-0.0953133	1.4622	0.605369	-0.118021	-0.896359	0.243397	-0.509976	0.878917	1.94867	MONTBELIARDE	bvalues
rs43265648	-1.71073	-1.38753	-0.325709	-0.183535	-1.20733	1.49064	-0.241915	1.25868	0.639804	-0.458291	-0.618591	-1.54253	MONTBELIARDE	bvalues
rs41635984	-1.89052	-1.09407	0.563566	-0.66591	-1.6059	1.08342	-0.221278	0.902018	0.745559	-0.900944	-1.06654	-1.12573	MONTBELIARDE	bvalues
rs110308751	2.21708	-0.181203	-1.08752	0.299265	0.711825	-1.12851	0.18867	-0.328454	-0.383511	0.152591	0.696528	-0.579966	MONTBELIARDE	bvalues
rs110020644	-1.06807	0.421484	1.19938	-0.154485	-0.883454	0.366164	-0.45512	0.280752	-0.448865	-1.26981	-1.14856	0.205185	MONTBELIARDE	bvalues
rs43266535	0.482686	0.669418	1.28447	0.19444	0.718958	1.14015	-0.357166	0.428714	-0.633448	-0.54566	0.993453	0.718864	MONTBELIARDE	bvalues
rs43051807	-0.414228	0.268025	0.683278	-0.96125	-0.586652	1.45566	-1.28488	0.278355	-0.419084	-1.34802	0.864345	-0.571679	MONTBELIARDE	bvalues
rs41635996	-0.597342	1.44027	1.26076	-0.676298	-0.594957	0.979842	-1.42001	0.139424	-0.836785	0.651881	-0.455938	-0.00867066	MONTBELIARDE	bvalues
rs110086518	-0.234842	-2.29704	-2.14726	-0.174369	0.772689	-0.406976	0.766105	-1.49334	0.259902	0.224842	-0.945568	-0.647412	MONTBELIARDE	bvalues
rs110980619	-1.26671	-0.184238	-0.364411	-1.11539	-0.65567	0.567583	-1.42421	-0.761363	-0.749037	-0.267194	-1.26052	-0.655005	MONTBELIARDE	bvalues
rs41574061	2.04081	0.117168	-1.04898	0.417483	1.14173	-1.63581	0.691801	-0.467922	-0.078736	-0.584984	0.618555	0.308386	MONTBELIARDE	bvalues
rs43708438	-0.344084	0.797644	0.545666	-0.690585	0.0673759	0.576672	0.0826522	-0.0617566	-0.382673	0.860307	0.618459	0.902083	MONTBELIARDE	bvalues
rs41838022	-0.767583	-0.192762	0.742913	0.0927226	-0.175824	0.224564	1.52719	0.895152	-0.946007	0.363079	-0.556101	1.06927	MONTBELIARDE	bvalues
rs109166584	2.51707	0.182888	-0.589919	0.251761	1.05162	-1.44644	0.536873	-0.714512	1.75164	-1.07007	0.178587	0.615122	MONTBELIARDE	bvalues
rs43259942	-0.263762	0.443705	-0.12642	1.12795	0.4555	-0.0930358	0.00694094	0.778852	0.207879	0.97268	0.843676	-0.267034	MONTBELIARDE	bvalues
rs43266641	-0.989964	0.754005	1.17905	0.730025	0.661566	0.958375	1.03748	0.595849	-0.012027	1.22556	0.931508	1.39761	MONTBELIARDE	bvalues
rs109661926	0.310924	1.47911	1.82177	-0.0582936	1.14485	1.80983	-0.290233	-0.49318	-0.510903	0.788822	1.3821	1.85023	MONTBELIARDE	bvalues
rs41572660	1.90174	0.816698	0.52649	-0.160118	1.40884	-0.640767	0.541434	-1.13742	0.448782	-1.61244	0.669733	1.35784	MONTBELIARDE	bvalues
rs42271735	-0.716569	-0.283614	0.233239	-0.824911	-0.686634	-0.274593	-1.84878	-0.34031	-1.0098	-1.01551	0.25812	-1.30281	MONTBELIARDE	bvalues
rs29024142	-1.02613	0.875999	1.88419	-0.275018	0.179897	1.20853	-1.21772	2.99942	0.49784	1.32736	-0.564064	1.273	MONTBELIARDE	bvalues
rs43269122	-1.17219	0.284833	0.0283887	-1.5175	-1.41274	0.408244	-2.02538	-1.71156	-0.515997	-0.909084	-0.745313	-1.32959	MONTBELIARDE	bvalues
rs43269074	-1.13092	0.206462	-0.00950417	-1.65627	-1.31703	0.410626	-1.89735	-1.58718	-0.365026	-1.04952	-0.779964	-1.2548	MONTBELIARDE	bvalues
rs41578214	-1.19405	-0.39115	0.277189	-0.358848	-0.972455	-0.429029	-0.198712	0.178386	-0.743274	-0.727426	-1.24687	-1.23911	MONTBELIARDE	bvalues
rs41636018	-1.02586	-0.279949	0.484653	0.212116	-0.639497	0.091236	-0.686716	1.26487	-0.18918	0.04764	-0.545497	-1.36048	MONTBELIARDE	bvalues
rs110845213	1.13069	-1.15702	-0.9169	0.17404	0.866849	-1.0418	-0.236142	0.189331	0.43232	-0.128829	0.882465	-0.539731	MONTBELIARDE	bvalues
rs110230312	0.428495	-0.508448	-0.195628	-0.194532	0.203574	-0.554735	-1.10681	-0.680274	-0.467916	0.0955775	-0.212175	-0.165456	MONTBELIARDE	bvalues
rs41664953	-0.357784	-0.217799	0.0824485	0.754455	-0.116675	-1.12179	1.16059	0.333478	-0.325191	0.999167	-1.94629	-0.361531	MONTBELIARDE	bvalues
rs29020824	0.414017	-0.622793	-0.604121	-0.259671	0.0695532	0.170792	0.871432	0.302794	-1.13094	0.0695856	-0.629693	-0.497045	MONTBELIARDE	bvalues
rs109330652	0.544631	0.0479741	0.240642	-0.0249658	0.679032	0.500545	0.245659	-0.535426	-1.52326	-0.173709	0.496458	0.597927	MONTBELIARDE	bvalues
rs43264168	-1.0048	0.165368	-0.359512	0.0543291	-0.436249	0.166213	1.20775	0.495934	0.604382	-0.730072	-0.556256	-0.0531362	MONTBELIARDE	bvalues
rs43264154	-0.0209991	0.36718	0.686402	-0.153195	-0.477484	0.589702	-1.27558	-0.0529646	-0.701118	0.815845	-0.304962	0.0907725	MONTBELIARDE	bvalues
rs109139638	-1.1128	1.02585	0.583368	-0.372822	-1.47709	0.111871	-1.59935	0.71885	-0.350181	1.15994	-1.04842	-0.564138	MONTBELIARDE	bvalues
rs109029759	0.222894	-0.0604827	-0.483427	-0.444546	0.972201	-0.594127	1.72399	0.332275	-0.562628	1.59135	-0.60812	1.09795	MONTBELIARDE	bvalues
rs42904587	0.227682	-0.57921	-1.00423	0.547614	-0.51475	-0.395266	1.04906	-0.395514	0.897384	-0.640573	-0.0762279	-1.22661	MONTBELIARDE	bvalues
rs41575914	-0.329625	-0.631503	-0.725993	0.0117593	-1.17525	-0.260251	-0.0193037	-0.28549	0.199694	-0.895581	-0.278531	-1.70461	MONTBELIARDE	bvalues
rs41629197	0.821835	-0.107642	-1.14724	-1.53006	-0.864668	-0.274848	-1.03756	1.8301	2.41095	-0.47505	1.0617	-1.66929	MONTBELIARDE	bvalues
rs43266963	0.422055	-0.242919	0.0901336	-0.166078	-0.238479	0.160079	-0.864198	-0.0274227	0.190611	-0.631179	-1.09211	-0.939869	MONTBELIARDE	bvalues
rs109096383	-0.108569	-0.481383	0.0419286	0.47391	0.229748	-0.378923	-1.10543	1.26975	1.0109	0.0767704	0.624393	-0.19086	MONTBELIARDE	bvalues
rs41596878	0.425615	0.79208	1.68185	0.362793	1.17584	0.532371	0.0719284	1.78028	-0.273131	0.163643	0.690937	1.04881	MONTBELIARDE	bvalues
rs43158058	0.753347	0.327994	0.310585	-0.265304	-0.0986296	-0.208868	-0.84706	1.9116	-0.363219	-0.202579	0.542584	-0.633705	MONTBELIARDE	bvalues
rs42728619	0.541651	-0.239758	0.223931	0.127166	0.520198	-1.22285	-0.390053	1.12378	0.889021	-0.138577	1.99874	0.855239	MONTBELIARDE	bvalues
rs41568872	0.208153	0.0575341	0.441967	0.402598	0.266286	-0.391379	0.0836464	-0.411725	-0.400839	1.29764	0.450716	0.842726	MONTBELIARDE	bvalues
rs41620798	-0.840541	-0.474399	0.314669	-0.443135	-1.14922	0.140933	-0.512333	-0.385181	0.383479	-0.541382	-0.339696	0.574371	MONTBELIARDE	bvalues
rs110471435	1.63579	-2.18536	-0.719695	-1.2996	-0.716381	-1.84818	0.249355	-2.03788	1.48659	-0.492416	0.962161	-1.25765	MONTBELIARDE	bvalues
rs43274686	-0.557909	-0.108085	-0.170406	-0.212778	-0.571743	-0.60717	-0.293066	-0.672512	1.31583	0.479209	-0.818145	-1.28465	MONTBELIARDE	bvalues
rs43273660	-1.08558	-0.517811	-1.16684	-0.217908	0.555312	0.53019	1.51735	0.483605	-0.74536	0.0976854	-1.64826	-0.147775	MONTBELIARDE	bvalues
rs43272464	-0.863338	-0.382186	-1.202	0.349658	0.642785	0.229863	1.47602	0.831369	-0.335364	0.0479417	-1.00762	-0.357028	MONTBELIARDE	bvalues
rs43270362	-1.22798	-0.386466	-0.951252	0.326961	0.766946	1.15706	1.12985	0.422601	-0.735202	0.0545101	-1.85895	0.216127	MONTBELIARDE	bvalues
rs43269509	-1.16654	-0.35663	-0.797246	0.267814	0.376298	1.15532	0.503317	0.532215	0.104574	0.351904	-1.12161	-0.175073	MONTBELIARDE	bvalues
rs43268477	1.14135	-0.587996	0.0540925	-0.187856	-0.645439	-1.32258	-1.3594	-0.474635	1.43053	0.217028	1.46189	-1.40823	MONTBELIARDE	bvalues
rs41639303	0.259989	0.57314	0.619388	-0.695292	0.303049	0.752449	0.0287887	1.14683	-1.21738	1.17036	-0.244819	0.157016	MONTBELIARDE	bvalues
rs109945863	0.240279	0.532956	-0.295875	0.0626877	0.48551	-1.60324	0.244916	-1.18489	0.609179	-0.0467779	0.141363	0.268394	MONTBELIARDE	bvalues
rs41639330	-0.117981	-0.579508	-1.17909	0.63739	0.257163	-1.09118	1.19835	0.578785	1.60016	-0.273784	0.38837	-0.352409	MONTBELIARDE	bvalues
rs43270782	0.180524	1.26386	0.823803	-0.150801	-0.284545	2.12393	-0.654539	-1.49184	-0.368544	1.63537	0.118673	1.42069	MONTBELIARDE	bvalues
rs43043730	0.246911	-0.693495	-0.367151	0.0559572	0.551749	-1.3457	-0.710154	0.207129	-1.66478	-1.56176	0.220253	-0.809699	MONTBELIARDE	bvalues
rs29027485	1.0486	-1.67503	-0.604408	-0.474938	0.332753	-1.73525	-1.47844	-0.0642532	-1.10062	-1.18907	0.0232617	-2.49425	MONTBELIARDE	bvalues
rs42590207	0.308263	0.156307	0.275481	0.0136034	-0.266722	0.448678	0.638828	-0.0871014	1.50872	0.569733	0.919245	1.75051	MONTBELIARDE	bvalues
rs29003723	0.466442	0.337181	0.279718	0.527872	0.162276	-0.533482	0.842667	1.49659	0.789159	-0.140372	0.391744	0.782192	MONTBELIARDE	bvalues
rs43261058	-0.792528	0.746927	0.944765	0.168874	-0.203911	1.20898	-1.20013	-1.03062	-1.58746	0.596445	-1.03261	-0.157729	MONTBELIARDE	bvalues
rs41601582	0.470667	0.186768	0.202369	0.511273	0.232182	-0.384882	1.09322	1.3499	0.6647	-0.26472	0.156321	0.844928	MONTBELIARDE	bvalues
rs43261094	0.475489	0.207899	0.218228	0.518227	0.230527	-0.385113	1.10323	1.35501	0.657036	-0.256157	0.158133	0.866001	MONTBELIARDE	bvalues
rs43261120	0.470667	0.186768	0.202369	0.548161	0.232182	-0.384882	1.09322	1.3499	0.6647	-0.26472	0.156321	0.844928	MONTBELIARDE	bvalues
rs43262139	-0.758284	0.731766	0.957331	0.155094	-0.158952	1.16253	-1.19429	-0.971039	-1.62748	0.604534	-1.0195	-0.166566	MONTBELIARDE	bvalues
rs110712154	-0.894632	0.0394175	-1.01465	0.507372	-0.867733	-1.51409	1.36212	-0.441351	1.79078	-0.22233	-0.480676	-0.390953	MONTBELIARDE	bvalues
rs43263378	0.36223	0.573777	-0.226897	0.51868	-0.134872	-3.33104	0.887034	-0.0388677	0.739307	-0.293225	1.08256	0.338088	MONTBELIARDE	bvalues
rs41627902	0.190413	0.461997	-0.436401	0.293507	-0.391313	-3.38941	0.778222	0.00475045	0.687361	-0.316009	0.971323	0.0504273	MONTBELIARDE	bvalues
rs43265267	0.654759	0.00186711	0.356311	-0.394122	-0.0484518	-2.80314	2.40239	-0.103642	0.623996	-0.600303	-0.0102312	1.17017	MONTBELIARDE	bvalues
rs43265297	0.82178	1.33286	1.2278	-0.364444	0.165435	-0.22295	-1.58846	-1.55614	-0.31894	0.638846	0.329679	0.259971	MONTBELIARDE	bvalues
rs43265316	0.70514	1.89446	1.41768	-0.0131096	-0.084563	-0.00172381	-1.06368	-0.339069	-0.967432	0.994064	-0.266357	0.942172	MONTBELIARDE	bvalues
rs110549531	0.61831	0.266857	-0.568215	-0.664458	0.576	-2.63035	0.175015	-0.786745	0.719302	0.162146	1.47119	0.934899	MONTBELIARDE	bvalues
rs43266192	0.210715	1.83231	1.36441	0.404419	0.276598	-0.101361	-0.336349	0.378254	-0.548174	1.55679	-0.282271	1.82254	MONTBELIARDE	bvalues
rs108977638	-1.62949	-0.997229	-0.992627	-1.11286	-0.765793	0.614019	-0.318061	1.0517	0.255243	-1.49001	-0.997487	-0.904911	MONTBELIARDE	bvalues
rs109227365	1.58691	-0.867426	-0.537578	-1.20286	0.532828	-1.20654	-0.951011	-1.80348	0.485865	0.0592101	1.38989	-0.968292	MONTBELIARDE	bvalues
rs41639321	1.12258	1.51425	0.979367	-0.293482	0.817811	-0.720084	-1.28795	-0.723028	-0.129055	0.880077	0.740696	0.173539	MONTBELIARDE	bvalues
rs109828384	0.735465	0.552407	-0.530319	-2.03214	0.853818	-0.772233	-1.88936	-2.32107	0.0506211	0.526511	0.456072	0.227265	MONTBELIARDE	bvalues
rs43266036	0.521434	-0.202707	-0.058798	-1.08767	0.942583	1.64439	-0.00359446	0.188	-0.559829	0.678576	-0.584497	0.0249666	MONTBELIARDE	bvalues
rs109985403	0.188477	1.03531	0.611186	-0.932465	1.26239	1.92048	0.341449	-0.193833	-0.731303	0.621255	-0.68377	1.30252	MONTBELIARDE	bvalues
rs43267798	0.17992	0.199671	-1.02865	0.0914705	1.07541	-0.735466	-0.073489	-1.04625	0.818561	1.03557	0.291717	0.319072	MONTBELIARDE	bvalues
rs43261927	-0.882863	-0.712907	-0.611862	0.55704	-0.555638	0.551114	0.699136	0.125818	-0.507241	0.348186	-1.9212	-0.920491	MONTBELIARDE	bvalues
rs110780956	-0.792996	-1.1537	-1.45298	-0.0165191	-0.511229	-0.648162	0.63062	0.261172	0.28394	-0.385485	-1.531	-1.06841	MONTBELIARDE	bvalues
rs109686415	-0.442276	-0.828468	-0.864872	0.669587	-0.527306	-1.13793	1.24323	0.0130917	-0.250941	0.342504	0.0220111	-0.299428	MONTBELIARDE	bvalues
rs42855951	0.907569	1.49885	0.787213	1.12554	0.44362	-0.182914	-0.614181	-0.253475	-2.20585	1.3057	0.417703	1.92013	MONTBELIARDE	bvalues
rs29017166	0.958361	-0.950478	-0.0842327	1.94081	0.944357	0.706312	1.12875	1.39183	-0.528025	0.833828	-0.746961	0.183163	MONTBELIARDE	bvalues
rs41604024	0.644068	0.902035	0.48448	1.36878	0.80237	0.236684	0.23072	0.810684	-1.36453	0.809544	-0.0935506	0.953704	MONTBELIARDE	bvalues
rs41623623	-0.0234155	-0.613825	-0.713438	0.149855	0.165302	-0.821411	-0.55237	-1.4042	0.264654	1.09788	0.89592	-0.534599	MONTBELIARDE	bvalues
rs110588357	-0.224937	-0.353203	-0.607195	0.253118	-0.378849	-0.676597	0.573705	0.260775	-0.916602	0.555059	-1.10112	-1.07315	MONTBELIARDE	bvalues
rs110795278	-0.760949	0.65552	0.550542	-1.15372	-0.0399745	1.36654	0.472361	0.311529	-1.25158	0.742482	-0.886839	-0.18211	MONTBELIARDE	bvalues
rs110742535	-0.674696	-0.655733	-0.635757	-2.50705	0.317178	0.347331	-1.09494	-1.62456	0.479473	-0.607238	-0.264715	-0.147959	MONTBELIARDE	bvalues
rs109119585	-1.19194	-1.0739	-0.741504	-1.47149	-0.446931	1.4297	-0.0193237	0.507595	-0.215167	-1.12068	-2.34999	-0.465126	MONTBELIARDE	bvalues
rs41637083	-0.0154756	-0.5095	0.00213189	-1.30155	0.509192	0.163753	-0.763467	-0.935371	0.731033	-1.50006	-0.219509	-0.322808	MONTBELIARDE	bvalues
rs43268059	-0.105175	-0.981114	-0.770696	1.28849	-0.0895855	-0.588387	0.616195	0.251676	0.577475	1.00942	-0.330793	-1.39669	MONTBELIARDE	bvalues
rs43268082	-0.154612	0.603506	0.813873	0.362684	-0.114828	0.508842	0.680259	1.13482	-0.688128	-0.0576522	-0.670869	0.224843	MONTBELIARDE	bvalues
rs41994531	-0.310504	-0.177213	-0.567683	0.380835	-0.462256	0.269133	-0.305183	-0.568544	0.10296	0.996676	-0.823482	-0.0960642	MONTBELIARDE	bvalues
rs41637809	-0.561598	-1.15018	-1.0528	1.26333	-0.407184	-0.195204	0.668319	0.119673	0.498534	1.35187	-0.53812	-1.73175	MONTBELIARDE	bvalues
rs41256723	0.551778	1.8549	1.87009	-0.177774	0.340477	1.23698	-0.848254	0.288022	-1.31969	0.543278	-0.597539	1.97522	MONTBELIARDE	bvalues
rs43270256	-0.703698	-1.23984	-1.03587	1.12441	-0.524111	0.120657	0.280863	0.0310612	0.898281	1.29202	-0.723596	-1.60428	MONTBELIARDE	bvalues
rs43271134	0.405632	-1.04331	-1.1114	-0.668939	0.207734	-2.13622	0.123661	-0.891916	1.53239	-2.05917	2.16616	-0.779853	MONTBELIARDE	bvalues
rs43271202	0.472261	-1.09215	-1.13318	-0.72239	0.214592	-2.0557	0.0910222	-0.827356	1.49074	-2.17876	2.0969	-0.798857	MONTBELIARDE	bvalues
rs110442512	-0.0775884	-1.65736	-1.69168	0.517703	-0.193502	-1.64731	0.596822	-0.498536	1.46988	-0.512664	1.16332	-1.83607	MONTBELIARDE	bvalues
rs43275292	-0.969464	-0.560553	-0.885044	1.66013	-0.351088	-0.172088	0.917356	-0.042243	0.184169	1.38494	-0.598431	-1.2393	MONTBELIARDE	bvalues
rs110797517	-0.568369	-0.922992	-1.19972	1.27627	-0.445639	-0.224328	0.821743	0.876724	0.0907674	1.4232	-1.05138	-1.66575	MONTBELIARDE	bvalues
rs43272177	-0.458862	-1.44737	-0.744998	-0.735451	-0.72062	1.64851	0.134019	1.01484	0.273811	0.530509	-2.01704	-1.67444	MONTBELIARDE	bvalues
rs110518055	-0.0545081	0.485828	0.0458326	1.95845	0.205164	0.852322	2.2777	0.851975	-1.67277	0.4396	-0.321127	0.95396	MONTBELIARDE	bvalues
rs110146730	0.962639	0.931257	1.09296	0.807579	0.321228	-0.65834	0.47453	-0.161197	-1.04968	-0.851639	0.169171	1.25311	MONTBELIARDE	bvalues
rs41637123	-0.645646	0.996412	-0.501064	1.05015	-0.552489	0.418477	1.37298	0.70956	-1.01192	1.16862	-0.609127	0.779345	MONTBELIARDE	bvalues
rs109404017	0.923246	0.475982	0.336878	-0.816476	0.118072	0.296452	-1.01546	-1.16232	0.666611	-1.5901	0.091604	1.07085	MONTBELIARDE	bvalues
rs110347950	-0.788133	-1.29427	-0.219701	0.149781	-0.436149	1.81938	0.0597592	0.94223	1.71301	0.802484	-1.7379	-0.362034	MONTBELIARDE	bvalues
rs41638134	0.164288	-0.99492	0.00614495	-0.548961	-0.614199	0.568999	0.311308	0.865921	1.14489	-1.07522	0.315933	-0.570044	MONTBELIARDE	bvalues
rs109611350	-0.19553	0.130831	0.574343	-0.914315	-0.382519	1.31616	-0.500074	0.0516806	0.357357	-0.617679	-0.779042	0.580411	MONTBELIARDE	bvalues
rs41581391	-0.0112775	-1.50348	-1.73142	-0.343555	0.39259	-1.90357	0.885754	0.733222	0.883114	0.430233	0.790856	-0.933813	MONTBELIARDE	bvalues
rs41602583	0.445862	0.853972	-0.475858	0.806524	0.760912	-0.638701	1.20955	0.791855	-0.182963	0.930927	0.574565	0.800198	MONTBELIARDE	bvalues
rs43270853	-0.568579	0.322226	0.333517	0.316892	-0.511535	0.993153	0.366452	2.28619	-0.0556515	0.62652	-1.02432	1.31645	MONTBELIARDE	bvalues
rs109255963	-0.598999	0.43538	0.333454	0.175797	-0.349208	0.947353	0.426009	2.1461	0.192053	0.750027	-1.03181	1.28665	MONTBELIARDE	bvalues
rs43268844	-0.146754	-0.531645	0.025073	-0.92277	0.00570291	0.65228	0.0242348	-0.0109176	-1.0738	0.760696	0.149352	-0.0246242	MONTBELIARDE	bvalues
rs41607057	0.725956	1.16692	0.812029	1.73337	0.398496	0.142122	-0.0832463	-1.13205	-0.295917	0.175446	0.0212712	-0.733484	MONTBELIARDE	bvalues
rs42409034	1.01817	0.321377	0.454386	-0.77782	0.726939	-1.40273	0.186031	-0.0235082	-0.710203	0.714159	1.00673	0.526336	MONTBELIARDE	bvalues
rs41575285	0.414135	1.01094	0.472859	2.03184	0.400889	-0.0247056	0.742239	-0.702295	-0.300132	-0.0344758	0.358622	-0.273701	MONTBELIARDE	bvalues
rs42370682	-1.60809	-1.58127	-2.10661	0.131004	-1.131	0.019038	0.179362	0.984585	0.421372	-1.84301	-1.68763	0.753769	MONTBELIARDE	bvalues
rs42370712	-1.56549	-1.55178	-2.10509	-0.0134332	-1.06721	-0.022914	0.249861	1.05746	0.447037	-1.84922	-1.82077	0.786403	MONTBELIARDE	bvalues
rs43067163	-1.51043	-1.54503	-2.05889	-0.00874466	-1.03213	-0.0781865	0.327668	1.00988	0.462971	-1.94068	-1.79547	0.739787	MONTBELIARDE	bvalues
rs43271751	1.08271	-0.0589092	0.49422	-0.642133	0.86681	-1.3577	0.0204945	0.122421	-1.1316	0.88025	0.928074	0.530777	MONTBELIARDE	bvalues
rs109189105	0.420647	1.4153	0.6548	1.41192	-0.034601	-0.212407	0.227451	-0.919347	0.276221	0.00441803	0.302371	-0.779268	MONTBELIARDE	bvalues
rs43273037	-0.588177	-0.527268	-0.679356	-0.860176	-0.775432	-0.854338	1.5269	-0.167835	0.149198	0.100376	-0.738648	-0.428448	MONTBELIARDE	bvalues
rs110007226	-0.583863	-0.85797	-0.320024	-0.185731	0.00410091	-0.0545691	0.758649	0.731631	-0.154067	0.905604	0.460442	0.387198	MONTBELIARDE	bvalues
rs109791845	0.238554	0.105248	-0.138893	0.824654	0.0507506	-0.131083	0.166062	-0.276315	-0.583283	0.808858	-0.325329	-1.50797	MONTBELIARDE	bvalues
rs41639349	-0.722909	-0.194567	-0.91021	-1.02047	-0.735096	-0.329525	1.31222	1.19561	-0.473801	1.16147	-2.04717	-0.644953	MONTBELIARDE	bvalues
rs41599969	-0.797964	-0.0633573	-0.193461	0.265345	-0.196726	0.677818	1.40764	2.00609	1.00981	0.35062	-1.93751	0.627526	MONTBELIARDE	bvalues
rs42759854	-0.787928	-0.258959	-0.939643	-1.07576	-0.69214	-0.37615	1.2752	1.11227	-0.371346	1.28542	-1.98281	-0.589661	MONTBELIARDE	bvalues
rs109082165	0.402893	1.10945	0.72171	2.05448	0.267081	1.24469	0.633542	-0.143799	-0.97075	1.30675	0.0292208	-0.423914	MONTBELIARDE	bvalues
rs43277399	0.623172	1.15105	1.02094	1.30505	-0.157948	0.864437	0.0292522	-0.0952186	-0.504886	0.543087	0.136562	-0.749113	MONTBELIARDE	bvalues
rs43268758	1.16585	1.92007	1.30349	0.971237	0.621119	1.17067	-0.486595	-1.15348	-0.658212	0.603117	0.789163	0.604802	MONTBELIARDE	bvalues
rs43141494	-0.824126	-1.77051	-1.36301	-0.215795	-0.456871	-1.93664	0.725375	1.30083	0.463312	-1.57	-0.639655	-0.41364	MONTBELIARDE	bvalues
rs109350557	-0.0990788	-0.242084	-0.83275	-0.609595	-0.114413	-1.11597	-0.449153	0.818517	0.0512868	-0.632914	-0.897166	-0.0417515	MONTBELIARDE	bvalues
rs109309734	-0.621204	-0.325615	-0.496346	0.0900988	0.119371	-0.726102	1.12839	-0.429702	-0.89589	-0.641845	-1.67292	0.0677631	MONTBELIARDE	bvalues
rs43272698	0.0409347	0.353937	0.887511	0.115882	0.472966	0.18766	0.884905	0.772166	-1.53242	0.797634	-0.366361	1.26045	MONTBELIARDE	bvalues
rs109269048	1.21404	0.0514016	0.0923449	-1.57606	0.788869	-0.189959	-2.65333	-0.244607	-0.413627	1.44423	0.568649	0.482239	MONTBELIARDE	bvalues
rs42482108	-0.0828389	-0.308339	-0.666248	-1.14486	-0.8356	-0.817268	-1.91038	-0.103326	1.30729	-1.38862	0.796204	-0.146715	MONTBELIARDE	bvalues
rs41575090	0.688443	1.99581	1.12608	-1.99327	1.53121	0.854478	-1.13596	-2.31146	-0.634573	-0.778089	1.44955	1.39353	MONTBELIARDE	bvalues
rs43272864	0.511879	1.15143	0.940432	0.0704816	0.218076	0.163675	0.0943864	1.60219	-0.194763	0.974849	1.2339	1.04105	MONTBELIARDE	bvalues
rs110224946	-0.289247	-1.85563	-1.45444	-1.33864	0.177427	-1.11411	0.928742	1.35636	0.338409	0.597425	0.497413	-0.502505	MONTBELIARDE	bvalues
rs43270188	-0.106407	-0.885716	-0.543972	-0.769134	0.355792	-0.531896	-0.944062	0.54935	0.896658	1.28949	0.312976	-0.510346	MONTBELIARDE	bvalues
rs41581396	0.0135792	-1.50377	-0.716893	-0.47643	0.13396	-1.05152	0.193725	1.31138	-0.0260849	0.0857075	0.393227	-0.411131	MONTBELIARDE	bvalues
rs43268636	-0.0153918	-0.669319	-0.14822	-0.510309	-0.536175	0.132053	-0.711732	-1.72571	1.70491	0.690364	-1.06295	-1.29118	MONTBELIARDE	bvalues
rs43274485	-0.17221	-0.794333	-0.142729	1.63965	0.189447	-1.14678	1.01277	2.19207	-1.56684	-0.577848	0.384106	-0.857958	MONTBELIARDE	bvalues
rs110340232	0.371539	-0.0741698	0.145384	0.665497	-0.0322876	-0.762264	-0.0688618	1.19627	-1.92584	0.443338	0.728631	-0.130823	MONTBELIARDE	bvalues
rs43273358	-0.360402	0.653315	-0.0525709	0.242922	-0.361522	0.370028	0.177822	-0.307671	-0.360757	-0.383854	-0.342313	0.439817	MONTBELIARDE	bvalues
rs43269920	-0.557123	0.448996	-0.440941	-0.268647	0.46396	0.465516	0.488316	0.649443	-1.18787	-0.0814954	0.686179	1.18284	MONTBELIARDE	bvalues
rs110921286	-0.542068	-0.848132	-0.12268	-0.971865	-0.599676	-0.747723	0.580512	-0.345982	1.44042	-0.824033	-0.891734	-0.517924	MONTBELIARDE	bvalues
rs43255862	0.0532828	-0.171907	-0.213648	-1.6722	1.10531	0.956048	0.201867	0.189275	-0.229044	0.164262	-0.438515	1.12961	MONTBELIARDE	bvalues
rs43254760	-0.0376405	-0.333849	-0.328097	0.990487	0.0838776	1.55416	-0.571152	-0.163064	0.912066	-1.23423	-0.404126	-1.22059	MONTBELIARDE	bvalues
rs43253484	-0.0631591	-0.37035	-0.317759	1.04271	0.101833	1.58989	-0.554038	-0.228228	1.01642	-1.24611	-0.459818	-1.27432	MONTBELIARDE	bvalues
rs29021130	0.235289	-0.470784	0.63518	-0.297961	-0.154929	-0.231849	0.848165	0.537925	0.328872	0.363543	-0.824957	0.0955282	MONTBELIARDE	bvalues
rs43611067	-0.796761	-1.14214	-0.675073	-0.166481	-0.880272	1.03917	-0.624146	0.907812	0.904232	-1.25575	-0.647577	-1.07925	MONTBELIARDE	bvalues
rs29024603	-1.10555	-0.253474	-1.07782	-1.11772	0.0171719	0.240931	-0.84407	-0.178811	-0.311509	-0.378741	0.759436	-0.447578	MONTBELIARDE	bvalues
rs43708442	-0.671023	-0.253869	-0.350511	-1.61925	-0.226787	1.02239	-0.595909	-0.496074	-0.186313	-0.196541	0.551524	-0.169019	MONTBELIARDE	bvalues
rs109736184	-0.0683828	-0.404611	-0.29689	-0.963491	-0.362371	0.613583	-0.136298	-0.0867863	1.27311	-0.0568291	0.197301	-0.242418	MONTBELIARDE	bvalues
rs109208747	-0.741183	-0.669493	-1.03377	-1.11906	-0.179452	0.653704	-0.184956	0.356962	1.20061	-0.0926758	0.955003	-0.413728	MONTBELIARDE	bvalues
rs109369566	0.0881968	1.13643	1.46982	1.00728	-0.424041	-2.6813	0.690206	1.08747	-0.0772462	-0.0466747	-1.40959	0.573718	MONTBELIARDE	bvalues
rs43152865	0.496257	0.608707	0.773539	0.952353	-0.00831746	-1.33831	0.092649	0.548407	0.288679	-0.312912	-0.639548	0.752654	MONTBELIARDE	bvalues
rs41610520	1.04927	-0.445328	-0.215948	0.536228	2.04168	1.37253	-0.605729	-0.893619	0.493586	-1.57341	1.04358	0.215271	MONTBELIARDE	bvalues
rs42642362	1.04927	-0.445328	-0.215948	0.591706	2.04168	1.37253	-0.605729	-0.893619	0.493586	-1.57341	1.04358	0.215271	MONTBELIARDE	bvalues
rs42914660	-0.100698	-1.86177	-1.35935	-0.243	0.684389	-1.70338	0.555479	-0.618401	2.6084	-0.450348	0.85144	-1.34246	MONTBELIARDE	bvalues
rs42736568	-1.25556	-1.17522	-1.14315	-0.794915	-0.816479	-3.09365	1.03373	-0.465903	3.56802	-0.131574	-0.480812	-1.05879	MONTBELIARDE	bvalues
rs43282740	0.324	-0.88195	0.347735	-2.88129	-0.782114	1.4431	-1.39537	-0.089825	2.34112	-0.0532053	-0.53354	-0.913182	MONTBELIARDE	bvalues
rs43280557	1.1502	1.55034	0.979796	1.0265	1.58855	1.04099	-1.05032	-0.784239	-2.28728	1.02344	0.524448	0.945794	MONTBELIARDE	bvalues
rs41643696	-0.462565	0.331932	-0.615373	0.319361	0.262104	0.431039	0.543159	-0.196449	0.950206	-1.66601	0.180197	0.93064	MONTBELIARDE	bvalues
rs110671962	0.0199099	1.09823	1.0966	0.45044	-1.09441	-1.33656	1.28185	-0.00444653	-0.045817	0.800191	-0.63669	0.922592	MONTBELIARDE	bvalues
rs43275130	-0.179947	0.122247	0.424533	-0.798733	-0.731182	-0.868773	0.480822	0.0383599	1.08125	0.64954	0.439246	0.553473	MONTBELIARDE	bvalues
rs110096937	0.990718	2.94451	1.98798	0.973512	0.516598	-0.399592	-0.967509	-0.534279	-3.82402	3.01754	2.99525	2.97837	MONTBELIARDE	bvalues
rs110277498	-0.591681	-0.330811	-0.804764	-0.0422519	0.0343611	-0.58318	1.0295	0.161717	0.144355	-1.24416	-0.0136351	-0.0616443	MONTBELIARDE	bvalues
rs42951145	1.25629	-0.370963	1.15958	1.61386	-0.106047	0.843891	-0.641128	0.799957	0.626701	0.380414	1.67845	-1.03706	MONTBELIARDE	bvalues
rs109829701	-0.646377	-0.758664	-0.223431	-0.00432341	-1.10384	0.0423659	-0.309311	1.64032	0.660766	-0.667621	0.13153	-1.03674	MONTBELIARDE	bvalues
rs43275844	-0.632958	-1.2193	-0.722769	-0.103252	-1.54416	-1.56324	0.312516	0.34217	2.97641	-0.532739	-0.0320693	-1.24657	MONTBELIARDE	bvalues
rs43275860	-0.608421	-0.198309	-0.366129	0.739967	-0.0187934	-1.23796	-0.174447	0.0545729	-0.0489461	-0.119024	-0.149825	-0.0170052	MONTBELIARDE	bvalues
rs41612478	0.185643	1.48116	1.08893	1.0634	0.305761	0.502316	-1.56867	-0.155407	-1.73641	-0.176214	1.47404	0.912617	MONTBELIARDE	bvalues
rs109784333	-1.28889	-0.352119	-0.539911	0.308142	-0.824945	0.768466	-0.567458	1.72219	0.44275	-0.503834	-1.20787	-0.723907	MONTBELIARDE	bvalues
rs110857695	-0.80927	-0.312985	-0.413479	0.212525	-0.592781	-0.844738	0.744724	1.28732	0.842563	0.489857	-0.914099	-0.870764	MONTBELIARDE	bvalues
rs42384304	0.78519	-0.45246	-0.196226	-1.77763	0.283644	0.490245	-0.0897639	-0.0666753	0.693468	-0.152403	0.147307	-0.226256	MONTBELIARDE	bvalues
rs110034584	0.0350471	-0.103775	-0.32392	0.147294	-0.324593	-1.71691	-0.237374	0.0223437	1.75399	0.00465013	0.0736513	-0.56385	MONTBELIARDE	bvalues
rs109968527	-0.413915	-1.66845	-1.28132	-0.262659	-0.564266	-1.80121	1.05511	-1.02027	1.04638	-0.172606	-0.338545	-1.18931	MONTBELIARDE	bvalues
rs43279718	-0.167567	-1.47014	-0.970298	-0.918746	-0.259057	-1.13793	0.232468	1.25864	1.12724	0.901302	1.19034	-1.58674	MONTBELIARDE	bvalues
rs43279634	-0.753951	-2.23766	-1.39026	-0.0469338	-0.983354	-2.47569	0.16163	0.00350454	2.59487	1.43602	0.632076	-2.9746	MONTBELIARDE	bvalues
rs43057535	-0.259058	0.371485	0.193194	0.108688	0.470964	1.03429	0.0385292	-0.287352	0.134166	0.292665	-1.13083	0.0217985	MONTBELIARDE	bvalues
rs42956310	-1.53189	-0.192815	1.00857	1.01975	-1.59849	0.495221	-0.0934223	0.43214	0.232196	-1.67627	-1.4873	-1.05402	MONTBELIARDE	bvalues
rs110796909	-1.34623	-1.61013	-0.718171	-0.118299	-0.883681	-0.578122	1.25781	1.74154	-1.28252	-1.51274	0.423917	-1.73078	MONTBELIARDE	bvalues
rs109077473	-0.354712	-1.02681	-0.563672	1.31692	-0.406183	-1.29088	-0.120954	0.276287	0.504094	-0.883755	0.0429417	-1.27151	MONTBELIARDE	bvalues
rs110005099	-0.804168	-0.467706	0.33132	0.291025	-0.966112	-0.801457	-0.155472	0.526131	0.838432	0.647981	-0.261858	-1.29011	MONTBELIARDE	bvalues
rs109547285	-0.0529385	-0.169079	-0.520258	-1.41916	0.667942	-0.111291	-0.110087	-1.05817	-0.553728	-0.670749	0.979434	-0.0172772	MONTBELIARDE	bvalues
rs108997543	0.51623	0.872952	0.37762	1.53791	0.531198	-0.408018	2.82888	-0.100214	-0.63305	0.63702	-0.208077	0.819345	MONTBELIARDE	bvalues
rs41639229	1.02528	1.75892	0.76906	0.920609	0.692126	-0.385423	2.45526	0.0351093	-0.166128	0.805152	-0.695838	0.901352	MONTBELIARDE	bvalues
rs41639230	0.0247454	-0.612019	-0.187331	-0.0262337	-0.22732	-0.660317	0.105901	0.7849	-0.168335	-1.93613	-0.321472	-0.154392	MONTBELIARDE	bvalues
rs111011432	-0.0957904	-0.903487	-0.800947	-0.0577531	-0.71026	-1.5449	0.664751	0.562977	1.52669	-0.0786219	0.178418	-0.875539	MONTBELIARDE	bvalues
rs110351588	0.557056	-0.560983	0.499575	1.7174	-1.2519	-2.48921	1.10865	0.878593	2.02195	0.723488	0.22806	-0.661163	MONTBELIARDE	bvalues
rs109624028	-0.983596	-0.282889	-1.52491	0.552857	-0.46292	-0.800904	0.277976	-0.743879	0.952774	-0.256883	0.574034	-0.959899	MONTBELIARDE	bvalues
rs29012799	0.359519	-0.198396	-0.695455	0.273309	0.609599	0.373253	0.648041	-0.0230122	-1.24143	-0.350726	0.114083	0.511071	MONTBELIARDE	bvalues
rs109944950	0.329603	0.31118	-0.882247	0.566659	0.601787	0.0778446	0.204743	-0.580332	-0.845282	0.0646338	0.617061	1.32188	MONTBELIARDE	bvalues
rs109138507	-0.757132	-0.839203	-1.36451	-2.21288	-0.487312	0.436831	-0.112774	0.0860422	0.761758	0.211466	-0.567863	-0.57451	MONTBELIARDE	bvalues
rs109033222	-0.859658	-1.06694	-1.66986	-2.13914	-0.710445	0.185763	-0.092955	0.0390899	0.943257	0.129134	-0.203118	-0.721205	MONTBELIARDE	bvalues
rs109029926	0.477752	-0.252642	0.746538	-0.116923	-0.28742	0.52228	1.45671	0.881306	-1.91168	0.875525	-0.179625	0.471769	MONTBELIARDE	bvalues
rs109513073	0.579249	-0.673912	0.57129	-0.786857	-0.297836	0.636285	0.837404	-0.00749613	-1.90968	0.15925	0.194412	0.988273	MONTBELIARDE	bvalues
rs108997449	-1.07012	-1.72978	-1.09367	-0.498343	-0.97448	-0.376113	1.57429	1.55528	2.01286	0.68655	-0.888543	-1.67058	MONTBELIARDE	bvalues
rs110858191	-1.25209	-1.45263	-0.563433	0.404144	-0.664995	-0.162153	1.34933	1.77324	1.57471	0.0826752	-1.04004	-1.65557	MONTBELIARDE	bvalues
rs43278831	-1.18664	-0.823833	-1.32999	-0.70536	-1.25946	-0.651662	-0.28411	0.595323	2.01693	-0.150394	-0.208171	-1.05196	MONTBELIARDE	bvalues
rs43278886	-0.358873	-0.643817	0.119857	-0.520874	-0.268593	0.754795	0.373177	1.3253	-0.648681	0.159086	-1.07318	-0.25061	MONTBELIARDE	bvalues
rs109874240	0.351551	-0.764828	-0.14739	-1.05614	-0.876181	-0.010519	0.787329	1.78672	-0.110854	0.732471	-0.0821619	0.00304056	MONTBELIARDE	bvalues
rs110586571	-1.26876	-1.85481	-0.993051	-1.09286	-1.76496	-0.61671	1.26371	1.32059	2.18364	0.267381	-0.622368	-1.92896	MONTBELIARDE	bvalues
rs43281569	1.34231	-0.448791	-1.32676	0.68942	-0.067865	0.137096	1.16951	0.0463525	0.682219	0.520362	0.0897716	-0.35398	MONTBELIARDE	bvalues
rs109593093	-0.766278	0.501075	-1.16413	-0.497514	0.201943	0.523862	-1.33578	-2.05923	1.60836	0.904884	-1.64462	0.213922	MONTBELIARDE	bvalues
rs42141252	-0.343274	0.329891	0.544137	0.194408	-0.559686	-0.45217	0.533518	1.57831	-0.153429	-0.988946	-0.220723	-0.146098	MONTBELIARDE	bvalues
rs109347433	0.0835725	-0.433483	-0.185022	-0.527917	-0.754999	-1.07462	-0.860498	0.137121	1.96505	-1.1852	1.44145	-0.350314	MONTBELIARDE	bvalues
rs110110508	0.142193	0.0946063	-0.0159077	0.19985	-0.682973	-0.282523	0.457015	1.29421	0.261978	-1.13549	-0.641647	-0.334466	MONTBELIARDE	bvalues
rs110842032	0.954707	0.884165	0.813134	0.796602	1.49636	-0.0136666	-0.539683	-1.38346	-1.06597	0.259794	0.351661	0.42566	MONTBELIARDE	bvalues
rs42140284	0.116074	-1.01923	-0.501711	-1.09819	-1.0296	-0.144539	0.0745827	0.567174	0.863175	0.0472139	0.539862	-0.141485	MONTBELIARDE	bvalues
rs43130474	0.376172	0.000788222	-0.913944	0.965731	0.422188	-0.0563259	0.333808	1.13021	-0.203262	-0.477534	0.433381	-0.516411	MONTBELIARDE	bvalues
rs41586699	-0.285638	-0.84778	-1.28982	-0.0604126	-0.624522	-0.542084	1.09621	1.4596	1.21283	0.261368	0.338511	-1.01376	MONTBELIARDE	bvalues
rs109602829	-0.586317	-0.414966	0.27264	-0.777036	-1.00472	0.685708	0.605204	0.610806	0.135821	0.0759567	-1.25647	-0.197979	MONTBELIARDE	bvalues
rs110549804	-0.551702	-0.409318	0.456234	-0.978255	-0.971987	0.634067	0.693252	0.759384	0.300123	0.158735	-1.29588	-0.0228097	MONTBELIARDE	bvalues
rs42141315	-0.381383	0.477045	-0.0693058	0.793091	0.891214	0.720886	0.743277	0.150119	-0.976473	0.0290795	-1.45909	0.336283	MONTBELIARDE	bvalues
rs110873660	-0.0395509	0.817502	0.336467	-0.460184	0.237937	0.904712	0.0444528	0.646767	-0.516173	0.608022	-1.52282	1.49922	MONTBELIARDE	bvalues
rs110762843	-0.17327	0.437531	0.418538	-2.03923	-0.192566	0.356437	-0.758204	-0.0243069	-0.106873	0.199555	0.0951591	1.86405	MONTBELIARDE	bvalues
rs109934289	1.87561	0.165627	-0.341723	-0.141339	0.0542846	-0.290049	1.73874	-0.567891	0.648414	0.310198	0.101196	-0.156052	MONTBELIARDE	bvalues
rs108996329	0.527361	-0.41462	0.394304	-0.993798	-1.06879	-0.109249	0.59732	-1.8907	0.611734	-0.808933	0.830073	0.885399	MONTBELIARDE	bvalues
rs110188509	0.246266	-1.7973	-0.110756	2.71329	-0.710571	-2.66185	2.08037	1.8177	1.52188	1.1102	1.75973	-2.92491	MONTBELIARDE	bvalues
rs41255628	0.48861	0.173823	0.529438	0.8514	-0.708071	-0.38959	0.18791	-0.592105	1.04386	-0.0912254	-0.387657	0.199708	MONTBELIARDE	bvalues
rs109319747	-1.36458	-0.816985	0.214587	-1.80635	-1.87219	1.49946	1.70792	-0.683389	-1.07967	-1.56029	-1.03077	0.63888	MONTBELIARDE	bvalues
rs109901027	0.578116	-0.235896	-0.766233	-0.906996	1.50052	0.0798303	-1.26481	0.72752	-1.08167	-0.420466	1.24306	0.56898	MONTBELIARDE	bvalues
rs109429281	-0.995506	-0.351947	0.413347	-1.87034	-1.42476	1.44693	2.2191	-0.155401	-0.253383	-1.25401	-1.70347	0.797878	MONTBELIARDE	bvalues
rs110211030	-0.00256969	0.213542	0.990061	-0.789258	-0.263325	0.912804	-0.998612	-1.84597	0.144178	-0.156309	-0.533123	0.695669	MONTBELIARDE	bvalues
rs110087909	0.444878	-0.0663608	0.332526	0.795673	-0.0885137	1.1102	1.0141	-0.642299	-1.54625	0.0699756	-0.50542	0.657767	MONTBELIARDE	bvalues
rs109408698	-0.577307	-0.0681557	-0.40655	0.655003	0.919164	0.190848	1.02214	1.05144	-0.717227	1.4941	0.181184	-0.547345	MONTBELIARDE	bvalues
rs109626167	-0.470186	0.29726	-0.491663	0.476313	0.945861	0.0958075	0.915384	1.19488	-0.497134	1.47143	0.123415	-0.412732	MONTBELIARDE	bvalues
rs43277977	0.0166796	0.301407	0.851092	0.543724	0.148783	0.189403	-1.99546	-0.493757	-1.32471	-0.859444	0.172021	0.790256	MONTBELIARDE	bvalues
rs110968996	-1.6519	1.67928	0.566968	-0.992205	0.374169	1.88252	0.10145	-0.995893	0.363759	1.14334	-3.47295	0.828045	MONTBELIARDE	bvalues
rs43276908	-1.334	-0.382943	-0.163457	-0.356382	-0.624739	0.480804	0.472207	0.573491	1.03087	0.928848	-2.10063	-0.941499	MONTBELIARDE	bvalues
rs110551271	-0.621764	0.428329	0.176081	-0.328049	0.166722	0.980826	0.310533	0.119921	-1.31719	0.463707	-0.703137	0.520929	MONTBELIARDE	bvalues
rs109236741	1.34548	-0.609022	0.518517	0.452532	-0.69792	-0.0155775	-0.375492	-2.46172	0.902097	-0.992327	0.873082	0.0677643	MONTBELIARDE	bvalues
rs41255249	0.482657	0.117151	0.440815	0.559851	-0.0603009	0.378472	0.448657	0.18681	0.391579	-0.382441	0.650602	-0.175553	MONTBELIARDE	bvalues
rs41255272	0.658269	-0.246773	0.221219	0.593932	0.137191	0.737086	1.00366	-0.80668	-0.890239	0.0937381	0.863991	0.318669	MONTBELIARDE	bvalues
rs110604814	0.184113	-0.147966	-0.603091	-0.279363	-0.527283	-0.0577329	0.489929	1.5778	0.709714	-0.965283	0.902212	-0.683846	MONTBELIARDE	bvalues
rs109484604	0.921841	-0.664654	0.571157	-0.483172	0.147962	0.779804	-0.195988	-2.48271	-0.988178	-0.113318	0.253017	0.414181	MONTBELIARDE	bvalues
rs41643486	-0.538398	-0.559035	-0.453712	-1.70452	-1.06491	0.309378	-1.36577	1.45336	0.344698	-1.52655	-0.0810809	-0.243285	MONTBELIARDE	bvalues
rs41643488	-1.43679	0.521749	0.0241926	-0.459335	-0.945734	0.477083	-0.684481	1.36899	0.622235	-0.61505	-1.76389	-0.0933435	MONTBELIARDE	bvalues
rs109994388	-1.34332	-0.282982	-0.416029	-0.512595	-1.7547	-0.0809786	-0.619208	2.16493	1.5799	-1.18693	-1.04594	-0.734202	MONTBELIARDE	bvalues
rs42718376	0.337615	-0.670881	0.185273	1.07637	-0.857634	-2.56218	1.98616	1.69818	1.50775	0.905843	1.29418	-1.69326	MONTBELIARDE	bvalues
rs109288626	0.630396	0.770528	0.785413	-1.75781	-0.283171	0.265665	-0.462977	-0.292682	-1.78438	-0.100441	1.52049	2.47849	MONTBELIARDE	bvalues
rs109868693	0.0701768	1.08969	1.14702	1.21985	0.475449	0.495244	-0.953661	-1.22758	-0.00228905	-0.903466	0.1602	0.725005	MONTBELIARDE	bvalues
rs41628433	0.00901458	0.802249	1.1615	1.15477	0.143601	0.42964	-0.39082	-1.10329	0.261878	-0.900497	0.0799686	0.534311	MONTBELIARDE	bvalues
rs43194560	0.345182	-0.111684	0.97541	1.16646	-0.320914	-0.295345	0.030195	-0.70085	0.230552	-0.764	1.16877	0.0981896	MONTBELIARDE	bvalues
rs42421673	0.313879	-0.104582	0.987921	1.19361	-0.322697	-0.329483	0.057322	-0.684427	0.255531	-0.732002	1.13596	0.118623	MONTBELIARDE	bvalues
rs41578283	0.34609	1.11785	1.53073	1.44862	1.15376	1.0103	-1.91906	-1.57009	0.0753741	-0.994108	-0.0516433	1.20529	MONTBELIARDE	bvalues
rs42429246	0.519792	0.219335	1.1232	1.23796	-0.0824245	-0.566277	-0.263304	-0.769146	0.146772	-0.846089	1.19108	0.308601	MONTBELIARDE	bvalues
rs41627294	-0.725397	-0.0945802	-1.4706	-0.262736	0.0101561	-0.0470938	0.0347493	1.26648	0.00145518	0.396319	0.25612	-0.499021	MONTBELIARDE	bvalues
rs109933009	0.312217	0.458872	1.46638	0.0128953	0.830121	1.68414	-0.600295	-2.56607	0.00889167	0.0791776	-1.42982	1.13355	MONTBELIARDE	bvalues
rs109442692	-1.06651	0.164782	-1.07866	0.134007	0.00658406	0.060404	-0.435125	1.84719	0.296002	-0.0890773	-0.447385	-0.483359	MONTBELIARDE	bvalues
rs110020706	0.601588	-0.0428464	-1.16871	0.0472272	0.0690584	-0.727097	0.583882	-0.579179	0.165426	0.21445	0.580462	0.529106	MONTBELIARDE	bvalues
rs41623028	-0.423652	0.276658	0.499349	1.37451	0.0664182	1.81351	-1.3337	-0.97203	0.774667	-0.784612	-0.979418	-0.00694402	MONTBELIARDE	bvalues
rs43254867	-1.71823	1.32486	0.352195	1.81209	-0.0604082	1.08235	-2.3408	3.05221	0.232155	-0.996661	-2.01316	-0.520828	MONTBELIARDE	bvalues
rs109454192	-1.72013	-0.983332	-1.19136	0.387157	-1.65734	1.98947	-0.626184	0.633933	2.02638	-0.0102082	-1.75999	-2.52773	MONTBELIARDE	bvalues
rs110758425	0.386149	1.91531	1.4411	0.759066	0.510877	0.747902	-0.929498	-0.896474	-0.305377	-0.619969	-0.416795	1.21417	MONTBELIARDE	bvalues
rs110662205	-0.213442	1.42914	0.3181	-2.21488	-1.09316	-0.914508	0.536888	0.549374	1.3626	-1.0793	0.636904	0.393282	MONTBELIARDE	bvalues
rs43253877	0.215014	1.19572	1.52427	1.01056	0.750134	1.65627	-0.994847	-1.59402	0.340332	-0.918677	-0.578743	1.21281	MONTBELIARDE	bvalues
rs110438618	0.877907	0.402192	0.848974	1.72712	0.488757	-0.649705	0.69255	-0.162868	0.952367	0.0149694	0.433193	-0.0509448	MONTBELIARDE	bvalues
rs43253207	0.75084	0.99483	1.03787	0.0770197	0.455901	0.72158	-0.279634	-1.44456	-0.00182015	-0.609694	-0.34287	0.902784	MONTBELIARDE	bvalues
rs109542121	0.743183	0.864276	0.799385	2.22212	0.786533	-0.473739	0.11388	-0.3447	0.172868	0.330483	0.306872	0.244785	MONTBELIARDE	bvalues
rs109680710	-0.214921	1.06826	-0.163209	1.04896	0.19813	-0.205257	0.178011	1.33745	0.700214	-1.15863	-1.02114	-0.0283966	MONTBELIARDE	bvalues
rs42875030	-0.127273	0.173852	-0.221645	2.47421	-0.212186	-1.38041	0.700837	2.08244	0.879834	0.217107	-0.0976892	-1.30911	MONTBELIARDE	bvalues
rs109840008	-0.25155	1.38757	0.22262	1.04492	-0.116204	0.0970133	-0.10587	1.30147	0.00554447	-0.232739	-1.1043	0.237145	MONTBELIARDE	bvalues
rs41620955	-0.259908	0.167202	-0.367326	0.0520499	-1.67321	-0.725107	0.483817	1.60703	1.18935	-0.10713	0.981462	-0.391184	MONTBELIARDE	bvalues
rs109777636	0.487671	-0.819337	-0.392639	-1.06214	-0.650989	-0.863239	-0.353628	-0.330328	0.375961	0.251268	0.602278	0.174736	MONTBELIARDE	bvalues
rs43027494	0.304672	0.67512	0.261952	0.802068	0.389827	0.0826038	0.898435	0.930404	-0.287605	0.691317	-1.17468	-0.0865511	MONTBELIARDE	bvalues
rs110383845	-0.339325	-0.979326	-1.53211	-1.42474	1.14783	-0.63372	0.0783844	0.993246	-0.607348	-0.611305	0.2527	-0.529428	MONTBELIARDE	bvalues
rs109795211	-1.66249	-0.455833	-1.75555	1.3431	-0.709769	1.08091	0.908515	-0.0311696	1.47741	-3.17156	-1.87839	-2.44998	MONTBELIARDE	bvalues
rs110745528	-0.270259	0.555477	-0.918541	-1.06212	1.79596	0.222751	-0.368968	0.0858977	-0.557975	0.80362	0.150641	0.681322	MONTBELIARDE	bvalues
rs110969054	0.642268	-1.2656	0.474924	1.21161	1.52832	0.507865	-2.18951	-1.03756	0.270571	0.953527	0.45245	-1.75096	MONTBELIARDE	bvalues
rs43276411	0.0339286	-0.517653	1.19567	1.23567	-0.77653	-1.28066	-1.36133	-0.386661	0.734329	0.687285	1.02551	-1.38277	MONTBELIARDE	bvalues
rs110848612	0.322896	0.114952	0.523906	0.156426	-0.455249	-0.327126	0.881948	1.34851	0.746791	0.431861	0.528399	-0.146695	MONTBELIARDE	bvalues
rs43288785	-2.01727	0.904084	-0.0593926	0.0899725	-1.32696	-0.937957	-1.8265	1.85783	0.419011	-1.33854	-0.828347	-0.0549467	MONTBELIARDE	bvalues
rs43278631	-1.48101	0.317464	0.357391	-0.474371	-0.840394	0.734452	-0.224935	-0.403744	0.627693	-0.639077	-1.636	-0.300158	MONTBELIARDE	bvalues
rs110701041	-0.242153	0.0766617	0.358911	0.0230189	0.0867288	1.11992	1.09765	-0.984746	0.428859	0.313043	-0.730693	0.0114694	MONTBELIARDE	bvalues
rs29027916	-1.07098	0.430497	-1.0506	0.577459	-0.255658	-1.03413	0.200368	1.7728	-0.179393	-0.867716	0.372068	-0.266032	MONTBELIARDE	bvalues
rs109072221	-1.01228	1.48365	-0.157215	0.259025	-0.428239	1.1337	0.561918	0.96437	0.678057	-4.70301	-1.69048	1.21403	MONTBELIARDE	bvalues
rs109478876	0.0404236	-0.146852	0.242404	-0.861346	0.531876	0.815795	0.430788	-1.48366	0.308649	0.0894491	-1.07139	0.295913	MONTBELIARDE	bvalues
rs109439755	-0.488069	-0.937637	-0.279569	1.54744	-0.28111	-0.402243	0.0955256	0.177636	0.43592	0.832023	0.688724	-1.66111	MONTBELIARDE	bvalues
rs109839918	-0.305503	-1.15906	0.0189435	-0.165539	-0.588448	0.392428	1.67838	-1.87519	1.17961	-0.258721	0.31138	-1.42517	MONTBELIARDE	bvalues
rs109981319	-0.501001	0.492893	0.508243	0.0942098	0.0038132	0.66854	0.330327	-1.05168	0.624259	-0.0410448	-1.00946	0.189694	MONTBELIARDE	bvalues
rs110532393	0.835685	-0.185884	0.611176	0.777322	-0.082404	0.0465497	-0.03973	0.12944	0.15064	0.367597	0.761479	-0.270402	MONTBELIARDE	bvalues
rs110771249	0.790921	-0.151935	0.629274	0.777272	-0.108678	0.0154649	0.0236882	0.148563	0.201948	0.39732	0.730778	-0.284746	MONTBELIARDE	bvalues
rs110935930	0.424707	0.273982	-0.0913563	0.278387	0.355538	-0.47942	-2.12512	1.08834	-0.137164	1.15839	0.72606	-0.311313	MONTBELIARDE	bvalues
rs110760972	-0.321505	-0.18246	0.195722	-0.558169	-0.237581	0.99668	1.34386	-2.79447	0.413826	0.332702	-0.709238	-0.209012	MONTBELIARDE	bvalues
rs109817439	-0.163108	0.026596	-0.898982	1.06044	0.525547	-0.191875	0.86382	1.11092	1.44118	0.670892	0.134242	-0.548655	MONTBELIARDE	bvalues
rs109871346	0.866878	0.0748043	0.332741	-0.303964	-0.341879	0.395571	0.13365	-1.66771	-0.0101919	0.352677	0.601224	0.145059	MONTBELIARDE	bvalues
rs42889486	-0.464674	0.313622	-0.866437	1.38213	0.564006	-0.915768	1.48276	0.0958113	-0.212807	0.558922	0.0185993	-0.115087	MONTBELIARDE	bvalues
rs29024220	1.07471	-0.75093	0.817021	0.869645	0.838509	1.32588	0.603246	0.27156	1.18384	2.68346	0.076533	-0.733443	MONTBELIARDE	bvalues
rs41625329	0.0786747	-0.447793	0.359545	0.196226	0.0543923	-1.11735	2.14894	-0.576442	0.372662	0.55058	0.486146	-0.450774	MONTBELIARDE	bvalues
rs41583126	-0.44144	-0.231843	-0.874318	0.0191557	0.37425	-0.677753	-0.38515	1.67263	-0.440199	-0.0811542	-0.0287153	0.0431039	MONTBELIARDE	bvalues
rs41623436	0.0737466	0.175756	-0.656153	-1.19951	0.311345	0.718884	-0.379994	1.00619	-0.114692	0.0911529	0.401091	0.383304	MONTBELIARDE	bvalues
rs43282853	0.851039	0.404897	1.15987	-0.956568	0.0641035	0.829332	-1.42868	-0.353739	-0.0400475	0.142591	0.205262	0.282754	MONTBELIARDE	bvalues
rs109405724	0.607546	-0.666367	-0.0228067	0.546824	0.0464371	-0.647296	-0.0368402	0.132698	0.703947	0.500624	1.12987	-0.115202	MONTBELIARDE	bvalues
rs41625164	-0.216146	-0.0341636	0.244647	1.76169	-0.326389	-1.51919	1.20961	1.4313	0.209652	-0.481975	0.467358	0.0619121	MONTBELIARDE	bvalues
rs110507090	2.57011	-0.00503414	0.744225	-0.200002	0.716143	-0.194658	1.11704	-0.19274	-0.33872	-1.0805	1.89219	1.042	MONTBELIARDE	bvalues
rs41646720	-0.114898	0.179988	-0.280101	-0.65426	0.366258	1.03827	-0.598633	0.247796	-0.061857	0.358205	-0.195907	0.449118	MONTBELIARDE	bvalues
rs109183393	-0.699353	-1.23557	-0.952659	1.09576	-0.4604	-0.841142	1.21151	-1.27444	0.927452	0.175826	0.0482944	-1.10053	MONTBELIARDE	bvalues
rs41256984	-0.570904	0.1727	-0.493341	0.412143	0.458981	-0.700802	0.540337	0.541736	-1.35093	1.34926	0.518326	0.540411	MONTBELIARDE	bvalues
rs29016261	0.0432438	0.4697	0.686486	0.247631	-0.135989	0.0023714	-1.48905	0.464315	-0.691183	-0.012445	0.111572	0.732047	MONTBELIARDE	bvalues
rs110792932	-0.118052	0.692359	0.983824	0.138469	-0.13602	-0.362566	0.316943	0.718782	0.490691	-0.241166	0.725397	0.548836	MONTBELIARDE	bvalues
rs43288170	-0.737339	0.23454	-0.0842135	-0.922438	-0.134698	0.371559	-2.08574	-0.234764	0.312041	-1.24433	-0.706468	-0.174341	MONTBELIARDE	bvalues
rs43288222	-0.369506	-0.589951	-0.0592732	-0.365099	-0.186691	0.328129	0.3628	-1.49528	0.713407	0.235655	-0.905712	-1.11159	MONTBELIARDE	bvalues
rs42800089	-0.0916387	0.153662	-0.185025	0.653818	0.47779	-0.34428	-0.0351718	0.973489	-1.64642	0.507334	-0.263663	0.542618	MONTBELIARDE	bvalues
rs42774205	1.14085	1.02204	1.72288	-0.706847	0.055693	0.569128	-0.0581937	-0.598135	-1.05939	-0.168395	1.68257	1.27858	MONTBELIARDE	bvalues
rs42775131	-0.534442	0.302179	0.372306	0.0298199	-0.784707	-0.878809	-0.545792	-0.564379	0.136608	-0.279419	-0.0177147	-0.0215892	MONTBELIARDE	bvalues
rs41648924	-0.724762	0.991772	0.738696	-0.423505	0.290282	-0.0709025	0.904275	0.599278	0.218718	-0.563195	0.826909	0.457268	MONTBELIARDE	bvalues
rs109816547	-0.121182	-0.465381	0.333336	-0.252623	-0.725894	-0.204337	-1.28088	-0.606592	0.631902	-0.00958604	-0.930033	-0.499739	MONTBELIARDE	bvalues
rs109464427	-2.18668	1.51636	-0.145288	-1.15977	0.208087	0.455006	-0.120701	2.16674	0.998053	0.940346	-1.01846	0.89743	MONTBELIARDE	bvalues
rs109371092	0.249406	0.298432	0.326207	-1.16766	0.158707	0.563767	-1.07996	-0.599758	-0.394397	-0.577755	1.28822	0.298166	MONTBELIARDE	bvalues
rs110437328	0.996462	0.028405	-0.334376	0.922679	0.593024	0.0272497	-0.328064	1.62512	-0.798892	0.624109	0.0905875	0.699442	MONTBELIARDE	bvalues
rs42166711	0.102679	1.04644	1.23853	-0.969268	-0.187734	0.227087	-2.17665	1.17699	1.69765	-0.888456	-0.558314	0.356559	MONTBELIARDE	bvalues
rs42609964	1.11089	0.551287	1.19074	-0.577686	0.173279	0.770041	-1.29888	-1.0136	0.199325	-0.97845	0.324158	0.627603	MONTBELIARDE	bvalues
rs42610902	-0.254687	-0.468047	0.227641	0.0200392	-0.411769	0.437577	-0.284071	1.60313	0.970218	0.59076	-0.394182	-0.927582	MONTBELIARDE	bvalues
rs41565968	-0.206653	-0.186358	0.495359	0.0411287	-0.383177	0.0349624	-0.32659	1.64703	1.20895	0.533675	-0.0213665	-0.573387	MONTBELIARDE	bvalues
rs41604901	0.162019	-0.341	0.0891646	0.470734	0.636586	-0.128997	-0.691902	1.59654	-0.0860525	0.846035	-0.418672	0.213052	MONTBELIARDE	bvalues
rs43285378	0.953961	0.113128	-0.097156	-0.395025	0.271069	0.123267	1.22247	-1.86462	0.292375	0.562451	0.798011	0.128636	MONTBELIARDE	bvalues
rs43283131	-0.742717	0.826102	0.268292	0.0230145	-0.810199	-1.37487	-0.656412	1.37934	0.134616	-1.05025	1.03833	-0.0502051	MONTBELIARDE	bvalues
rs110979295	1.21845	0.37947	-0.146731	-0.185938	1.2257	0.832802	0.354335	0.174059	-0.448533	0.107949	0.491265	1.11616	MONTBELIARDE	bvalues
rs29022938	-0.7229	-0.56955	0.48229	0.54527	-0.877177	-2.14509	2.25829	0.509117	-0.275724	-0.171483	0.978567	0.293135	MONTBELIARDE	bvalues
rs109035892	0.0945896	1.1275	0.63288	-0.589833	-0.208673	1.14412	-1.52543	2.86324	0.823462	0.172625	-0.839777	1.43149	MONTBELIARDE	bvalues
rs41565735	-0.0656161	-0.288206	0.113888	0.462761	-0.632829	0.544406	-1.8752	0.749659	0.263384	-0.20386	-0.0811443	-0.589405	MONTBELIARDE	bvalues
rs43105498	0.310426	-1.03538	-1.6207	0.0533269	0.680315	0.765973	0.889903	0.640782	-0.903502	0.768328	-0.462703	-0.805602	MONTBELIARDE	bvalues
rs109187819	0.297577	-0.982382	-1.694	0.0699193	0.764391	0.763408	0.860235	0.764143	-0.937729	0.941337	-0.471381	-0.732762	MONTBELIARDE	bvalues
rs42731656	-1.00691	-1.2777	-0.612021	0.391698	-1.66961	-1.64459	-2.85889	1.72371	0.768582	-0.605911	0.822977	-0.318861	MONTBELIARDE	bvalues
rs29016165	-0.939557	-0.270173	-0.0434736	0.0660897	-0.394345	-1.03708	0.540101	0.0637629	-0.103014	0.437791	-0.544011	-0.650997	MONTBELIARDE	bvalues
rs29015966	0.641227	-0.191916	-1.43741	-0.287211	0.37402	0.727288	0.720605	0.93111	-0.460257	0.582374	0.329043	-0.206887	MONTBELIARDE	bvalues
rs41610114	-0.142637	-0.781421	-1.14296	0.631427	-0.0224796	0.00415494	-2.02849	-0.501791	-0.912793	-1.74474	-0.608209	-0.653452	MONTBELIARDE	bvalues
rs41600022	-0.54387	-1.44864	-1.75237	0.0969235	-0.261133	-0.553148	1.17917	0.609573	-0.82452	0.226355	0.460763	-0.585669	MONTBELIARDE	bvalues
rs41255213	-0.393177	-0.38109	-0.238978	-0.269221	-0.918111	1.68877	-1.26885	-0.329456	1.02107	-0.684024	-0.121663	-0.913989	MONTBELIARDE	bvalues
rs41618669	-0.139576	-0.299438	0.0914875	1.16964	0.351959	-1.85578	2.55616	1.01652	-0.439058	0.883112	1.49495	-0.0405607	MONTBELIARDE	bvalues
rs109595140	-0.431403	-1.43262	-1.31981	0.934123	-0.324851	-0.127394	0.802801	0.632334	-0.701894	0.205097	0.583852	-1.09099	MONTBELIARDE	bvalues
rs43232718	-1.27589	-3.11289	-2.0878	0.329475	-1.28661	-0.232476	-1.32824	0.464182	-0.925774	-1.69009	1.28695	-1.6713	MONTBELIARDE	bvalues
rs43279934	0.203941	-0.537882	-1.25324	0.603727	0.870477	-0.618762	2.17575	-0.0765722	-1.09254	0.989083	0.277874	-0.148172	MONTBELIARDE	bvalues
rs41621593	0.203941	-0.537882	-1.25324	0.603727	0.870477	-0.618762	2.17575	-0.0765722	-1.09254	0.989083	0.277874	-0.148172	MONTBELIARDE	bvalues
rs43288865	-0.0771589	-0.918961	-1.56595	0.436655	0.830484	-0.219627	1.94613	-0.0911637	-1.19708	0.741692	0.311031	-0.52026	MONTBELIARDE	bvalues
rs29023016	0.406933	-0.463128	-0.0252088	0.476007	0.127233	0.58547	-0.266229	-0.773849	0.474285	-1.59074	1.04625	-0.309477	MONTBELIARDE	bvalues
rs29016284	-0.985941	-0.468937	-0.135123	0.0110227	-0.979093	-1.88655	-0.418795	0.358953	-0.398719	0.239015	-0.0608183	-0.420933	MONTBELIARDE	bvalues
rs109083393	0.848493	2.25545	2.05158	-0.32256	2.3457	1.53289	1.94067	-1.27869	1.61872	1.64444	-1.53238	0.77657	MONTBELIARDE	bvalues
rs43585687	1.1492	-0.310408	-0.561181	-0.166948	0.394929	1.12452	-0.0869687	0.0979103	0.494506	-0.118671	1.06879	-0.320619	MONTBELIARDE	bvalues
rs110442227	1.09485	0.677933	1.11921	1.06397	0.470542	-0.429793	0.851137	-0.179789	0.657351	0.195735	1.17118	0.527865	MONTBELIARDE	bvalues
rs110671383	1.14507	-0.596422	-0.166339	0.040836	-0.48262	0.759518	0.161196	-0.89614	1.0623	0.0471666	0.483892	-0.579191	MONTBELIARDE	bvalues
rs43284055	-0.375988	-0.67507	-0.992204	0.0543441	0.168827	-0.520548	1.09524	0.400497	-1.22286	0.056202	-0.173845	-0.3565	MONTBELIARDE	bvalues
rs41621600	-0.901	-0.238923	-0.499204	-0.0843544	0.413453	-0.450129	1.13202	0.966956	-0.782524	1.1702	-0.166295	0.77055	MONTBELIARDE	bvalues
rs43284121	-0.664422	-0.37062	-0.571952	0.899535	-0.576707	-2.65738	3.67348	0.418315	-0.347079	1.13358	1.38392	-0.152438	MONTBELIARDE	bvalues
rs43289436	-0.680565	-0.393708	-0.310612	1.78525	-0.845757	-2.3597	3.54314	0.243855	-0.843136	0.446525	0.7387	0.0370043	MONTBELIARDE	bvalues
rs42746341	-0.210361	-0.0936934	-0.25045	0.301641	0.541606	-0.124955	1.43026	-0.0786032	-0.442269	0.931485	-0.00142478	0.141671	MONTBELIARDE	bvalues
rs42745627	-0.278524	0.539876	0.885524	-0.729654	0.134542	1.34841	0.623005	1.00453	-0.00697896	2.31023	0.110907	2.94727	MONTBELIARDE	bvalues
rs41621605	-0.281112	-0.594038	-1.34512	-0.746925	0.111156	1.60313	0.199651	1.14444	-0.0555161	1.17731	0.0122625	0.238681	MONTBELIARDE	bvalues
rs110880505	-0.269623	1.05288	1.21217	0.414271	0.886541	0.423979	-0.565669	-0.271	-0.197406	0.843454	-0.516079	0.71559	MONTBELIARDE	bvalues
rs41621621	-0.346404	1.13933	1.24938	-0.493164	0.498558	1.08351	-0.692368	-0.392505	0.241076	0.300727	-0.72783	1.04474	MONTBELIARDE	bvalues
rs43282562	0.484604	-0.111654	0.351344	0.263195	-0.149184	-1.25806	-0.449014	0.0635027	-0.158062	0.803038	-0.753268	0.424362	MONTBELIARDE	bvalues
rs41617748	0.811076	0.34131	0.556347	0.0261682	0.513791	0.482823	0.0165068	-0.942417	0.713004	-0.129372	0.755323	0.583121	MONTBELIARDE	bvalues
rs109668017	-0.160293	1.1325	1.13166	0.189651	0.23549	0.820821	-0.55609	0.536214	-0.493794	0.288071	-0.403255	1.22553	MONTBELIARDE	bvalues
rs43003942	-1.27576	-0.156658	-0.33423	1.05205	-1.04058	-0.462269	-1.09048	2.08685	0.691238	-1.31295	-1.05435	-1.00462	MONTBELIARDE	bvalues
rs42948741	-0.629561	-0.605939	-0.119971	0.71395	-0.484469	0.169605	1.21877	1.12686	0.471189	0.720409	-0.406822	-0.419695	MONTBELIARDE	bvalues
rs17871566	-0.149755	0.00429235	-0.168597	0.506654	-0.27711	0.285086	0.588614	-0.00502707	1.03085	0.624206	0.347684	0.749558	MONTBELIARDE	bvalues
rs109858124	-0.0746583	0.335311	-0.0116206	0.275772	0.232714	0.357253	1.02646	0.423083	-1.25111	-0.0178268	0.693379	-0.598053	MONTBELIARDE	bvalues
rs41580905	0.145192	-0.51573	-0.33377	-1.14622	-0.188183	0.0967618	-0.760896	-0.590949	-1.32388	-0.0562939	-0.507054	-0.761883	MONTBELIARDE	bvalues
rs43283301	0.551579	0.611681	0.668291	0.659233	0.932707	-0.328322	0.74611	0.125908	0.660088	1.20704	-0.0196402	0.535974	MONTBELIARDE	bvalues
rs29024564	-0.114627	0.0817699	0.0734697	0.799456	0.472917	-0.745403	1.37278	0.906644	0.674967	1.38953	0.449318	0.564474	MONTBELIARDE	bvalues
rs43283639	-0.363812	0.836867	-0.0214053	-0.234246	-0.222074	0.982288	-0.401761	0.855203	1.1317	-0.144771	-1.27328	-0.0804467	MONTBELIARDE	bvalues
rs29021142	0.158713	0.794835	0.510709	0.695729	0.473923	0.464212	0.568552	-0.419977	-1.14375	1.13332	0.0943067	0.288569	MONTBELIARDE	bvalues
rs110588394	-0.224732	-0.45336	0.303446	-0.353359	-0.994736	-0.371087	-0.0847175	-1.60901	-0.502237	0.872709	-0.740691	0.488137	MONTBELIARDE	bvalues
rs41621610	-0.53024	1.04669	0.290176	0.356731	0.352007	0.304409	-1.13715	0.969891	-1.3555	-1.03086	0.0334427	-0.275796	MONTBELIARDE	bvalues
rs43737543	-0.15423	0.443447	0.0367237	0.931264	0.463178	-0.394425	0.292752	0.597304	-0.9452	-0.205892	0.84971	-0.204095	MONTBELIARDE	bvalues
rs41665018	-0.506226	1.13748	0.237421	0.237133	0.378796	0.387844	-1.01598	0.886795	-1.29427	-1.12037	0.080735	-0.131934	MONTBELIARDE	bvalues
rs110207341	-0.188546	-0.446686	0.297596	-0.13425	-0.882796	-0.160091	-0.276509	-1.59016	-0.627077	1.20585	-0.975306	0.401817	MONTBELIARDE	bvalues
rs109596694	-0.186801	0.65374	0.0392679	0.218397	0.0691631	0.867526	-0.846603	-0.192368	0.339951	1.15945	-0.74584	0.253408	MONTBELIARDE	bvalues
rs109431739	-0.626234	-0.052545	-0.288255	0.0752592	-0.0849181	0.708587	-1.58022	-0.0445826	0.618211	1.07303	-1.01706	-0.615853	MONTBELIARDE	bvalues
rs110994841	-0.647722	-1.19533	-0.379609	-0.540059	-1.101	-0.341563	-1.38483	-1.11735	-0.0943851	0.351952	-0.87753	-0.47321	MONTBELIARDE	bvalues
rs41572453	-0.374017	-0.851457	-0.072387	0.344997	-1.0247	-1.01633	0.0963431	-1.24847	-0.619112	0.588322	-0.637453	-0.393524	MONTBELIARDE	bvalues
rs42701437	-0.386021	-0.751461	0.280448	0.468167	-1.10459	-1.10556	0.528427	-1.08975	-0.943703	0.585495	-1.09567	-0.798139	MONTBELIARDE	bvalues
rs110203897	-0.493122	-0.243693	0.434965	-0.957256	-0.843582	-0.613877	-0.187564	-0.215702	-1.00935	-0.184634	-1.47171	-0.132125	MONTBELIARDE	bvalues
rs41602958	0.233558	0.61985	0.746755	0.0119297	-0.129269	0.578547	-1.55019	-0.0890384	-0.218664	-0.764904	0.275484	0.6187	MONTBELIARDE	bvalues
rs41605262	0.334498	-0.224718	-0.289407	0.935303	0.790071	-0.475627	0.14273	-0.0547255	0.535395	0.0888072	-1.49918	-0.648584	MONTBELIARDE	bvalues
rs41573066	-1.79538	-0.490857	0.0859174	-0.217873	-0.449773	1.06061	-1.15542	-0.020691	-0.645362	0.31203	-0.556931	-0.0853715	MONTBELIARDE	bvalues
rs109083163	0.882047	-1.20024	-0.455852	2.79668	-0.525219	0.948241	0.304579	-0.721863	1.66699	0.30085	0.245276	-1.00662	MONTBELIARDE	bvalues
rs43219841	-0.0405794	0.0484702	1.22401	0.443759	-0.582658	-0.41033	-0.785894	0.934231	-0.134108	-0.579224	0.369954	-0.980437	MONTBELIARDE	bvalues
rs43224503	0.380881	0.153441	-0.305972	0.115918	0.937148	-0.0117903	1.92344	-0.348267	0.26365	0.435595	-0.147987	0.517213	MONTBELIARDE	bvalues
rs109127128	0.381017	0.489741	0.810956	0.0380275	-0.283616	-0.431519	0.802123	0.669688	-0.256975	-0.0618382	0.286286	-0.722301	MONTBELIARDE	bvalues
rs41610108	0.439765	-0.705325	-0.397287	1.70684	0.394428	0.129221	-0.398299	1.13603	0.654274	-0.737818	0.477268	-0.0260758	MONTBELIARDE	bvalues
rs110018398	-1.22214	0.257507	0.46558	-0.331646	-0.037535	-0.112991	-1.61959	-0.537176	-1.9437	0.495885	-1.36557	0.0466735	MONTBELIARDE	bvalues
rs110468756	0.806351	0.783731	2.39179	1.663	0.0151752	-0.226421	-1.38969	1.07794	-0.927097	-0.895706	0.128321	0.295303	MONTBELIARDE	bvalues
rs110391466	1.6855	-0.218281	0.534427	0.861236	-0.332906	-0.656214	0.566278	-0.416602	-0.570224	-0.797276	0.368645	-0.789815	MONTBELIARDE	bvalues
rs41580928	-2.80968	-1.46916	-1.84674	-1.22684	-1.22481	0.0668526	1.42452	-0.177366	0.480815	-0.971505	-0.1864	-0.717234	MONTBELIARDE	bvalues
rs43249379	2.14021	0.520499	0.424169	0.171138	0.671157	0.615381	-0.04022	-0.368453	1.57631	-0.356345	0.068522	0.779312	MONTBELIARDE	bvalues
rs41632932	-0.175074	-0.309563	-0.122396	-0.451976	-1.28171	-0.165992	-0.50797	-0.0617652	-0.0236053	0.298664	-0.175564	-0.0590366	MONTBELIARDE	bvalues
rs110237047	-0.620683	0.381246	-0.110338	-1.11733	-0.459152	0.156936	0.321112	1.25162	0.576843	1.22989	0.486061	0.385064	MONTBELIARDE	bvalues
rs42297995	0.613408	0.428744	1.1314	-0.54783	0.170194	2.06321	-1.0045	-0.179197	-1.91842	0.569494	1.39064	0.459641	MONTBELIARDE	bvalues
rs109527378	-1.08045	1.01231	1.16941	-0.101759	-0.462619	-0.545393	-0.453964	0.202475	-0.589447	0.0814921	-1.32716	-0.00362225	MONTBELIARDE	bvalues
rs29025399	-0.613378	0.932938	1.28271	-0.573812	-0.108995	0.62444	-0.780366	1.05062	-0.923438	0.121023	-0.855039	0.486831	MONTBELIARDE	bvalues
rs110626659	1.31921	-0.0886537	-1.09717	1.23259	0.989915	0.106103	0.968967	-0.654164	-0.263612	-0.823919	0.0757035	-0.585219	MONTBELIARDE	bvalues
rs29025427	-0.867273	-0.983473	-0.158897	-0.569216	-0.365112	1.53754	-0.855987	0.359625	0.314396	-0.53225	0.384003	-1.11616	MONTBELIARDE	bvalues
rs43263331	0.842224	-0.562798	-0.141651	-0.0997617	0.199271	-1.01862	-0.0803465	-0.448449	0.543013	0.415645	0.892376	-0.0238889	MONTBELIARDE	bvalues
rs43273295	-1.08623	-0.420862	-0.772394	1.87009	-0.443493	-0.10651	0.922519	0.104783	0.00798439	1.46691	-0.558624	-1.20108	MONTBELIARDE	bvalues
rs41639364	-0.0183575	-0.946358	-0.627117	-0.762392	0.289929	-0.531931	-1.0285	0.166786	1.14465	1.09944	0.46859	-0.753811	MONTBELIARDE	bvalues
rs42883314	0.638917	0.572834	0.731244	1.31194	0.975965	0.95229	-0.752199	-0.744479	-1.14698	0.223134	-0.565425	-0.302672	MONTBELIARDE	bvalues
rs110933106	-0.0564753	-0.462642	0.545376	-2.35889	0.561853	1.22592	-1.63061	-1.06678	1.34204	0.354033	0.272541	0.0426869	MONTBELIARDE	bvalues
rs109175149	0.668813	0.0221046	0.186359	0.259906	0.0886975	0.527913	1.08555	0.564422	-1.59826	0.494735	0.982569	0.551201	MONTBELIARDE	bvalues
rs108966795	0.252605	0.214966	1.01546	3.01447	0.682093	-0.683329	1.5708	0.603085	1.07179	0.704467	-0.325325	0.207935	MONTBELIARDE	bvalues
rs110188019	-1.38578	-0.613628	-1.27528	1.88087	-0.612975	-0.114972	2.70577	1.72098	1.03313	-0.546578	0.725559	-0.714443	MONTBELIARDE	bvalues
rs41644045	1.01044	-0.186627	1.2812	-0.192568	-0.277097	-1.14344	-0.0415947	-0.696023	1.18498	0.631876	0.893324	-0.749835	MONTBELIARDE	bvalues
rs41572995	-1.78371	-2.06952	-1.5815	-1.58164	-0.106002	-0.757987	2.32366	-0.2603	-0.180866	-1.0705	-0.184591	-0.46657	MONTBELIARDE	bvalues
rs109402527	0.52967	1.01567	1.43979	-0.636934	0.866975	-0.0449953	0.956615	1.16532	-0.820905	0.691892	1.85752	1.51145	MONTBELIARDE	bvalues
rs29020007	-2.92951	-1.14797	0.217445	-1.56465	-1.82348	0.464452	0.864642	-0.131779	2.15731	-0.201523	-2.04318	0.996199	MONTBELIARDE	bvalues
rs43706913	1.63689	0.995747	-0.455242	-1.7608	0.350078	-1.95761	0.801274	-0.28612	-0.25563	0.736527	1.28764	0.628183	MONTBELIARDE	bvalues
rs43287979	0.352771	0.0328295	-0.468961	0.41129	1.04267	0.45987	-0.18463	0.0951756	-0.625298	-0.18399	1.42274	-0.207831	MONTBELIARDE	bvalues
rs42500617	-1.05655	-0.16542	-0.467598	0.556655	0.365872	0.593423	-0.887604	0.832451	0.665335	-1.0178	-0.852863	-0.591551	MONTBELIARDE	bvalues
rs110079026	0.795063	0.346667	-0.890545	-0.827714	-0.299315	-2.71042	2.49602	-0.0899302	0.9939	0.112778	-0.0947928	-0.525274	MONTBELIARDE	bvalues
rs110755074	0.135314	-0.35731	0.446048	0.0266022	-0.59073	0.410231	-0.730721	-1.04415	0.199525	0.532684	-1.01347	-0.259311	MONTBELIARDE	bvalues
rs41611370	-0.102897	-0.0738325	-0.689071	-0.22068	0.617483	-0.0774058	0.281565	0.293904	0.617645	-0.84168	-0.265832	-0.386378	MONTBELIARDE	bvalues
rs42361465	-0.789852	0.230275	-0.380903	0.421089	0.707932	0.815505	-0.472963	0.978523	0.585046	-1.41489	-0.664116	-0.355354	MONTBELIARDE	bvalues
rs109283381	-0.534161	0.118589	-1.02469	0.522249	0.726613	0.937525	-0.7739	0.545404	0.345176	-1.14882	-0.0191703	-0.400021	MONTBELIARDE	bvalues
rs42361434	-0.706032	0.0765956	-1.00277	0.684085	0.57884	0.968347	-0.539303	0.553609	0.276588	-1.13681	-0.104938	-0.457358	MONTBELIARDE	bvalues
rs110529775	0.652238	0.0245498	0.636027	-0.0941901	-0.300139	0.502103	-0.532864	-1.29521	0.16613	0.414319	-0.796831	0.0963407	MONTBELIARDE	bvalues
rs110690980	0.0820478	-0.0214454	0.637732	-0.502136	-0.401564	-0.502568	0.0358514	0.176563	-0.425742	0.853964	1.12644	1.1395	MONTBELIARDE	bvalues
rs41611382	-0.050697	1.17052	1.01132	-0.502382	0.14728	-0.9468	0.685866	0.627764	-0.882183	0.832962	0.301979	1.01056	MONTBELIARDE	bvalues
rs41611368	-0.751407	-0.0155769	-0.483208	0.424762	0.495009	0.798776	-0.756291	1.25588	0.691689	-1.49428	-0.833234	-0.640053	MONTBELIARDE	bvalues
rs29024554	0.955173	0.500972	0.212111	0.265187	0.178957	-0.861148	-0.136499	0.24497	0.768385	0.409067	0.41297	1.16104	MONTBELIARDE	bvalues
rs43596978	0.279901	-0.2727	-4.05E-05	0.579202	-0.0363154	-1.10178	0.0336318	0.619062	0.866524	0.742357	0.104163	0.278843	MONTBELIARDE	bvalues
rs41257069	1.01085	0.287743	0.293449	-0.340871	0.224946	-1.78368	1.27006	0.103127	1.29804	0.81146	-0.0364743	0.772043	MONTBELIARDE	bvalues
rs43595426	0.388282	-0.890617	-0.263807	-0.0205048	-0.610895	0.197684	0.454548	-1.32133	-0.198654	0.10982	0.421549	-0.671279	MONTBELIARDE	bvalues
rs41637511	0.742516	1.29824	0.663095	-0.998681	0.502482	-0.318231	-0.211618	-0.616116	1.03148	1.20288	-1.23399	1.6291	MONTBELIARDE	bvalues
rs29016296	-0.645906	0.486505	0.521492	-0.246119	0.424787	-0.388972	0.644595	0.997136	-0.728898	1.28452	0.376051	0.844437	MONTBELIARDE	bvalues
rs110372739	0.0941267	0.458913	-0.208284	0.239749	-0.269277	-0.956412	0.629199	0.815611	-0.262065	0.500489	1.46134	0.613272	MONTBELIARDE	bvalues
rs43282638	-0.669637	0.451653	0.497852	-0.264937	0.430739	-0.340655	0.572782	1.02709	-0.698022	1.22322	0.392711	0.85096	MONTBELIARDE	bvalues
rs43288576	-0.155177	1.03965	0.7485	-0.23858	0.582391	-0.461254	0.389891	0.89172	0.425159	1.29452	-0.35875	1.72998	MONTBELIARDE	bvalues
rs110993114	-0.668007	0.415317	0.376726	-0.239379	0.487486	-0.353418	0.521177	0.98815	-0.721786	1.10424	0.361085	0.888555	MONTBELIARDE	bvalues
rs43287965	-0.360735	-0.2545	0.163776	0.109752	-0.334152	-1.1413	1.22121	0.950439	-0.18863	0.825756	1.11867	0.368189	MONTBELIARDE	bvalues
rs43287943	-0.109487	-0.08013	-0.100899	0.0965369	-0.172918	-1.06083	1.35425	1.4231	0.0301932	0.74119	1.40478	0.408587	MONTBELIARDE	bvalues
rs43064915	-0.102163	-0.114265	-0.0808203	0.643901	-0.538582	-1.45754	0.960294	0.948396	-0.166942	0.72654	1.58089	0.156136	MONTBELIARDE	bvalues
rs110657656	-0.785285	-0.195142	-0.328665	0.469722	0.305589	0.739795	-0.470194	0.800353	0.118865	-1.20811	-0.735052	-0.642215	MONTBELIARDE	bvalues
rs42691781	-0.285594	1.73142	1.78616	-1.28762	-0.034847	0.578138	0.343648	1.32992	-1.60083	0.899649	1.39468	2.33775	MONTBELIARDE	bvalues
rs110785210	0.833902	0.573182	1.16282	-0.99635	-0.000550996	-0.0422008	0.271176	-0.217212	-0.475396	0.982314	-0.212382	0.91198	MONTBELIARDE	bvalues
rs41639506	-0.0139716	0.0245745	0.864227	-0.702371	-0.0534312	0.328935	-0.0187591	-0.293444	0.0946796	1.45331	0.043451	0.650635	MONTBELIARDE	bvalues
rs41591798	0.13432	-0.174623	-0.591011	-0.413228	-0.412294	-2.24417	1.02318	0.0434362	0.974374	0.307585	-0.19231	-0.468054	MONTBELIARDE	bvalues
rs109723347	-0.695363	-0.376027	-0.702414	0.415083	0.486802	1.25436	-0.725417	0.642694	-0.0480751	-1.06199	-0.413619	-0.831454	MONTBELIARDE	bvalues
rs110161277	0.954207	-1.03836	0.549252	0.503461	0.525765	-0.566131	-1.17126	-2.18604	-2.28634	-0.607633	0.934588	-0.651549	MONTBELIARDE	bvalues
rs109693080	0.962068	0.186024	0.415142	0.35802	0.497778	-2.18772	0.118551	-0.0764537	0.169497	0.535719	0.515161	0.150029	MONTBELIARDE	bvalues
rs109595377	-0.0221106	0.0877436	0.835147	-0.877954	-0.825634	-1.29844	1.12974	0.468001	0.757386	1.91982	-0.246377	0.496254	MONTBELIARDE	bvalues
rs110527467	2.11227	-0.966399	0.597958	1.47883	1.44829	-0.266938	-0.815841	-1.06972	-2.41266	-0.574	1.30399	-0.725826	MONTBELIARDE	bvalues
rs109296874	2.12975	-0.972624	0.609825	1.50414	1.43875	-0.248514	-0.813268	-1.06926	-2.4196	-0.573199	1.29745	-0.720499	MONTBELIARDE	bvalues
rs109876422	0.411429	0.780609	0.207732	0.125075	0.579132	-1.0018	0.065665	-0.86933	0.0937968	0.536488	0.36372	0.45094	MONTBELIARDE	bvalues
rs109370370	1.66752	-1.20863	-0.209481	-0.491803	1.7538	0.657204	-1.08946	-1.00012	-1.51225	0.593414	1.78285	-0.284656	MONTBELIARDE	bvalues
rs109375439	0.201557	1.34711	0.0972912	0.0820716	-0.311071	-2.66195	-0.484876	-0.446793	0.208348	0.654233	0.338935	-0.0462232	MONTBELIARDE	bvalues
rs109933365	1.1865	0.571483	0.292458	-0.178201	0.378224	-2.76762	-0.579074	0.0635215	-0.20878	0.83044	1.07205	0.226316	MONTBELIARDE	bvalues
rs109551772	0.164819	-0.90859	-0.420354	0.262534	-0.659102	-0.700056	-0.0062048	-0.667463	1.37662	1.22869	0.357383	-0.829734	MONTBELIARDE	bvalues
rs41657820	0.0242186	0.0465085	0.110833	-0.293515	-0.456148	-2.05158	1.05258	0.15501	2.00115	1.18561	-1.04326	-0.0158702	MONTBELIARDE	bvalues
rs110219094	0.692983	0.321307	0.722945	-0.469262	-0.244483	-0.318099	-0.759976	-1.12588	0.0540923	1.05352	-0.260304	0.0509116	MONTBELIARDE	bvalues
rs41619945	0.547569	-0.274691	0.606793	-0.0712635	-0.343762	-0.225107	-0.375351	-1.31015	-0.730436	0.698789	0.239683	-0.455062	MONTBELIARDE	bvalues
rs43288103	0.24808	-0.451243	-0.0473649	-0.571763	1.78476	1.84347	-0.621935	-1.92758	-1.28249	-0.579016	2.17956	0.238407	MONTBELIARDE	bvalues
rs43288036	0.260312	-0.487316	-0.0413865	-0.531991	1.76086	1.81776	-0.579626	-1.92122	-1.27231	-0.538517	2.15562	0.244888	MONTBELIARDE	bvalues
rs42904778	0.300673	-0.763758	0.0305076	0.200336	-0.764298	0.0944695	-0.0235393	-1.23625	0.372183	0.702606	0.146176	-0.596516	MONTBELIARDE	bvalues
rs41255361	0.571733	1.01808	0.169279	-0.126113	0.419224	-0.966292	-0.474555	-0.491274	-0.0248809	0.683924	-0.379174	0.367198	MONTBELIARDE	bvalues
rs42855482	0.665439	0.92687	0.698464	-0.630152	1.14678	-0.642245	-0.336838	-0.735307	-1.50026	0.714298	-0.349474	0.102548	MONTBELIARDE	bvalues
rs109270971	-0.134806	-1.07732	-0.287753	0.620662	-0.248849	0.660379	-0.32616	0.63576	0.226882	-0.715159	-0.202296	-0.940408	MONTBELIARDE	bvalues
rs43287050	0.189638	0.886932	0.653995	-0.984298	-0.1138	-1.27033	0.769513	0.277532	0.144219	1.073	-0.491903	0.933179	MONTBELIARDE	bvalues
rs43287093	-0.10084	-0.849408	-1.04164	0.406994	-0.00910336	-0.261836	0.0749433	1.49633	0.939524	-0.810312	-0.0148488	-0.891006	MONTBELIARDE	bvalues
rs108949806	0.19612	0.72929	0.505856	-0.548574	-0.089876	-0.854681	0.634364	-0.663579	-0.9482	-0.135789	0.566451	0.538217	MONTBELIARDE	bvalues
rs41637221	0.44973	0.226149	0.0846652	1.24745	-0.303193	-1.79099	-0.179624	-1.00253	-0.332831	0.213561	-0.0911041	0.127229	MONTBELIARDE	bvalues
rs109771707	-0.492844	-0.43007	-0.815007	0.780155	0.381583	0.548455	0.0684215	1.59752	0.610224	-1.56319	-0.576235	-0.804089	MONTBELIARDE	bvalues
rs41592756	0.918135	0.73605	-0.302122	-1.62722	-1.31741	-3.3908	1.87172	-0.649089	0.904289	1.07205	-1.37202	-0.297026	MONTBELIARDE	bvalues
rs29012920	-0.204046	-0.868342	-0.219296	0.783913	-1.23979	0.413454	-0.692757	-1.07833	-0.026766	0.0527987	0.188182	-0.266441	MONTBELIARDE	bvalues
rs110441984	-0.0125841	-0.877053	-0.601119	0.847401	-1.3028	0.00482024	-0.0221779	-0.966082	-0.038942	0.0103403	0.307003	-0.523956	MONTBELIARDE	bvalues
rs110000142	-0.233367	0.385444	-0.458621	0.0780547	0.385785	-0.0589448	-0.090327	0.772189	-0.0100246	-1.18914	-1.16346	-0.63033	MONTBELIARDE	bvalues
rs110560006	0.0260145	-0.713995	0.428758	0.467909	-0.879736	1.11158	0.300021	-0.485569	-1.09052	0.0042573	-0.0656687	-0.822802	MONTBELIARDE	bvalues
rs109812336	1.50422	0.501676	0.780696	-1.10253	0.756527	-0.164974	-0.0437873	-1.89469	-0.718146	0.696676	0.116142	0.43185	MONTBELIARDE	bvalues
rs109692294	-0.107035	-0.289544	-1.37325	0.601125	-0.79002	-0.770189	-0.202883	-0.263043	0.463521	-1.04743	1.39626	-1.52684	MONTBELIARDE	bvalues
rs109025109	-0.388781	0.00603525	0.315191	0.485483	-0.190864	-0.481642	0.604281	0.305291	-1.14968	-0.138499	0.812233	-0.372405	MONTBELIARDE	bvalues
rs41645114	-0.213153	-0.00922687	0.388497	0.455344	-0.155894	-0.57811	0.626708	0.464072	-1.37053	-0.105711	1.0939	-0.30335	MONTBELIARDE	bvalues
rs29011261	1.38536	1.18445	1.46978	-0.919052	0.113528	-3.6356	0.0886571	-0.301372	-2.39214	1.02307	-0.0353148	-0.299072	MONTBELIARDE	bvalues
rs110425983	0.589792	-0.343975	0.402969	1.19116	-0.866339	-0.378998	0.85869	-0.0482225	-0.477194	0.455947	1.53142	0.0308832	MONTBELIARDE	bvalues
rs109100948	-0.445145	0.343449	-0.055314	-0.464103	-0.0243583	0.0794376	-0.541992	-0.202178	1.11888	0.689249	-1.41051	0.651122	MONTBELIARDE	bvalues
rs110123105	-0.201898	0.21874	-0.0384375	-0.323076	0.107324	-0.030879	-0.30919	-0.217657	1.00091	0.287249	-1.06999	0.536396	MONTBELIARDE	bvalues
rs110013091	0.747473	0.954088	1.03056	0.119706	-0.0727484	-1.37855	0.769268	0.334937	-1.32845	0.714402	1.38088	0.738128	MONTBELIARDE	bvalues
rs29010906	-0.706368	-1.60657	-1.42906	0.531402	-0.140701	0.55485	-0.100352	0.847201	0.60143	-1.04962	-1.20606	-1.43671	MONTBELIARDE	bvalues
rs109535426	0.464034	0.20863	-0.51214	0.515799	0.331546	-0.302241	0.898255	-0.189605	1.18827	1.31238	-0.60937	0.522912	MONTBELIARDE	bvalues
rs110169757	0.301143	1.30592	0.974802	-1.16417	-1.219	-0.348888	-0.548218	-1.17528	-0.0921741	0.287456	-2.24074	0.728911	MONTBELIARDE	bvalues
rs109651422	-0.210056	-0.571226	0.276084	-0.0394055	-1.1587	0.12229	1.22273	-0.125362	-0.347926	0.396362	1.2864	0.317126	MONTBELIARDE	bvalues
rs41626743	0.31327	-0.576461	0.0657549	-0.0563204	-0.64722	-0.777495	0.279417	-0.145577	0.91504	0.992103	-0.0107924	-0.0106701	MONTBELIARDE	bvalues
rs29018577	-0.151186	-0.578136	0.0684968	0.432003	-0.812833	0.733718	-0.698786	-1.39556	-0.633679	0.603959	0.445874	-0.731407	MONTBELIARDE	bvalues
rs110326427	-0.167872	0.0198363	-0.654791	0.0112842	-0.170074	-0.274722	0.439559	0.683471	0.393233	-0.895973	-0.925149	-0.21597	MONTBELIARDE	bvalues
rs109471641	0.570696	0.0798305	-0.501286	0.0294476	0.554085	-0.668056	-0.317421	-0.733232	-0.859379	0.263394	1.02155	0.129734	MONTBELIARDE	bvalues
rs29017456	0.0212217	-1.44346	0.574814	0.33738	-2.11447	0.527042	-0.0569006	-0.544199	-0.305317	-0.286049	0.403403	-1.1027	MONTBELIARDE	bvalues
rs41255638	-0.537392	-1.14912	-0.153693	0.542111	-0.571789	0.952322	-0.671893	0.784873	0.120991	-1.32877	-0.628763	-1.0258	MONTBELIARDE	bvalues
rs109636870	0.433208	1.756	1.66549	0.270139	0.256284	-0.219992	0.547204	0.118492	-0.986618	0.704117	0.54615	1.44277	MONTBELIARDE	bvalues
rs41610255	-0.295572	-0.894185	-0.716267	0.233357	0.743348	0.763028	-0.231139	1.36535	0.51068	-1.71009	-0.840953	-0.542919	MONTBELIARDE	bvalues
rs43286478	0.04095	0.247423	-0.919436	-0.640686	0.134464	-0.694851	0.0113063	-0.335214	0.581103	0.516157	0.553966	-0.0934235	MONTBELIARDE	bvalues
rs110972420	0.187219	-0.475681	0.604377	0.561002	-0.418753	0.522357	0.0304086	-0.43839	-0.547802	0.155218	1.21922	-0.184214	MONTBELIARDE	bvalues
rs41661744	1.4341	1.2636	0.173988	-1.24813	0.0419664	-0.856119	-0.759239	-1.20536	-1.19334	-0.394925	0.930501	-4.89E-06	MONTBELIARDE	bvalues
rs109694763	-0.246055	1.61159	1.5178	1.26841	0.619712	0.146868	1.14052	0.353417	-0.841876	0.773278	1.33149	1.45639	MONTBELIARDE	bvalues
rs42269671	0.394504	0.861582	0.505464	-0.268211	0.568263	-0.350679	-0.134789	-0.0589876	-0.66938	1.14643	0.458491	0.415272	MONTBELIARDE	bvalues
rs43772412	-0.0842099	0.600304	0.0590453	-1.9338	-0.179803	-0.249105	0.742153	-0.0728566	-0.958216	1.50742	0.287961	-0.232136	MONTBELIARDE	bvalues
rs109402386	-0.087681	-0.51211	-0.479318	0.360146	-0.237523	-1.35006	0.551479	-0.273326	-0.0785046	-0.481185	0.511528	-0.274183	MONTBELIARDE	bvalues
rs42025600	0.61013	0.83961	-0.321105	-0.734486	0.977751	-0.195861	-0.195018	-0.704447	-0.162914	0.381513	-0.0943845	-0.322195	MONTBELIARDE	bvalues
rs43195774	0.889209	0.0411048	-0.0917819	0.149725	0.0801983	0.0698953	-0.183349	-0.861104	0.555938	0.494669	-0.0650292	-0.383491	MONTBELIARDE	bvalues
rs43289236	0.123054	0.605585	0.0396495	-0.372596	0.0876169	-0.492311	1.06104	0.2113	-1.09632	0.0163481	0.518433	0.190727	MONTBELIARDE	bvalues
rs43289248	1.20856	-0.73303	-0.628714	-0.308994	-0.894231	-0.557523	-0.0261904	-0.94292	0.936403	1.00055	0.742436	-0.544603	MONTBELIARDE	bvalues
rs41583863	1.01304	-0.850275	-0.574364	0.453008	-1.14526	-1.31917	0.453221	-0.459078	1.26004	1.19648	0.762914	-0.575317	MONTBELIARDE	bvalues
rs43288508	0.469231	1.21302	0.0518281	0.169669	0.455993	-0.0466172	0.918807	-0.39863	-0.777974	0.498656	0.549573	0.785956	MONTBELIARDE	bvalues
rs41569123	0.222625	0.207557	-0.46612	0.393923	-0.0565516	-0.274321	-1.1726	-1.86223	0.0312784	-0.0820483	0.967687	-0.303154	MONTBELIARDE	bvalues
rs29015637	1.13114	1.09745	-0.181581	-2.42938	0.0595539	-0.203823	-0.404892	-0.944404	-0.450522	0.433004	1.4277	0.462164	MONTBELIARDE	bvalues
rs109212435	-0.828727	0.144057	-0.011739	0.302717	-1.38184	-1.48897	1.31606	0.108714	0.878952	1.15666	0.295609	-0.187555	MONTBELIARDE	bvalues
rs41628656	-0.134569	1.4165	1.28291	-0.200441	0.0947581	-0.618454	0.697774	0.557653	-1.34683	0.802934	0.326932	0.841874	MONTBELIARDE	bvalues
rs110941735	0.339157	1.20166	1.31873	-0.633312	-0.120036	0.108536	-2.24529	0.110146	-2.92861	-0.327437	1.0362	-0.165031	MONTBELIARDE	bvalues
rs110893390	-0.173544	1.30033	0.990196	-0.221533	0.671857	-0.0838254	1.18404	-0.168525	-0.565996	0.752791	0.675782	0.752244	MONTBELIARDE	bvalues
rs41607908	-0.898259	-0.0292611	0.0501998	0.665633	-0.545678	-0.320771	2.0307	0.302972	-0.245213	0.913076	0.655736	0.459941	MONTBELIARDE	bvalues
rs41628655	0.774271	0.03513	0.047034	-0.0745524	-1.50038	-0.481459	-0.526658	-0.257637	0.644233	1.2677	0.704646	-0.280841	MONTBELIARDE	bvalues
rs109388945	-0.0236894	-1.06157	-1.2142	-0.0405127	0.0271477	-0.691996	0.56576	-2.69813	0.158126	-0.377213	-2.47089	-0.625629	MONTBELIARDE	bvalues
rs110585730	-0.122509	-1.12353	-0.0943757	-0.22386	-0.039604	0.559707	0.0266299	0.788021	0.459822	-1.03932	-0.553711	-0.851622	MONTBELIARDE	bvalues
rs109707992	-0.587822	-0.556606	-0.816172	0.405072	1.54121	0.430247	-0.18599	0.192245	0.173387	-1.43947	-0.925861	-0.149726	MONTBELIARDE	bvalues
rs109300235	0.214821	-1.5619	-1.04012	0.103135	-2.5707	-0.0458573	0.0428757	-0.207797	1.01849	0.222812	0.786725	-1.5446	MONTBELIARDE	bvalues
rs41574579	0.721475	0.0484799	0.251888	1.02906	-0.780914	-0.487556	-0.450692	-0.00625938	0.795664	1.23738	0.276256	-0.143795	MONTBELIARDE	bvalues
rs110774556	-0.305818	1.04783	0.465113	0.881029	0.587245	-0.0301035	1.34594	1.14539	-1.28803	1.0338	0.355736	1.40519	MONTBELIARDE	bvalues
rs41256483	-0.435484	-0.83864	-1.11987	-0.409523	0.366291	0.487365	-0.418769	-0.42359	0.331149	-1.17491	-0.133212	-0.528243	MONTBELIARDE	bvalues
rs109639161	-1.10245	-1.46602	-0.571241	0.380826	-0.191318	-0.250767	1.14345	0.338831	0.815081	-0.125819	-1.38563	-1.27128	MONTBELIARDE	bvalues
rs110215032	0.518865	1.42072	0.586715	0.780924	0.511829	-1.40524	0.865491	0.982998	-0.419447	1.59856	0.631065	1.01182	MONTBELIARDE	bvalues
rs43743867	0.83603	-0.736459	-1.15972	0.273198	-1.0013	-1.34392	2.41035	0.181367	1.72823	-0.815688	1.92892	-0.610178	MONTBELIARDE	bvalues
rs109402949	0.260714	-1.79331	-0.463409	0.90055	-2.85295	0.785096	-0.468809	-0.490378	1.96545	0.658834	0.514973	-1.54695	MONTBELIARDE	bvalues
rs29013687	-0.664376	-0.978698	-0.291944	-1.35082	0.155033	-0.0336841	-0.042751	0.534446	-0.214494	-1.18673	0.129996	-1.04884	MONTBELIARDE	bvalues
rs29012413	-0.704363	-0.895943	-0.534071	-0.939347	-0.106837	-0.187733	-0.0448926	0.329937	0.0737739	-0.910297	0.589082	-1.07135	MONTBELIARDE	bvalues
rs41644165	-0.0468342	1.94378	0.580854	1.83654	0.922013	-0.00651556	0.802996	0.723313	-0.949438	0.828015	0.522302	2.1035	MONTBELIARDE	bvalues
rs41643327	0.255618	0.272022	0.641595	0.925382	-0.541995	-0.260128	1.04301	0.857946	0.46481	1.37063	-0.802968	0.447544	MONTBELIARDE	bvalues
rs29018046	0.462497	1.67033	0.199518	0.178792	1.04665	-0.749345	1.03949	-0.293282	-0.116109	0.994469	-0.77854	1.23013	MONTBELIARDE	bvalues
rs41592766	0.43193	-0.564957	-0.516278	-1.64926	0.119002	0.0822662	-0.590531	-0.967773	-0.67256	0.300231	-0.433056	-0.215027	MONTBELIARDE	bvalues
rs110400745	-0.469057	-0.400139	-0.87967	-1.07697	0.316524	-0.134721	-0.260881	-0.461091	0.575061	-0.868984	-0.00314723	-0.257922	MONTBELIARDE	bvalues
rs29012658	0.577223	-0.414123	-0.242798	-0.950183	-0.0311223	-0.00723518	-0.335167	-0.819683	-0.859914	-0.436703	0.674978	-0.501852	MONTBELIARDE	bvalues
rs29010223	0.489687	0.491608	0.218243	2.02796	-0.832677	-0.728605	1.08138	0.589571	1.07595	1.74953	0.641422	0.85079	MONTBELIARDE	bvalues
rs41569815	-0.558424	-0.76741	-0.242364	-1.03524	0.422265	0.294797	0.0303121	0.419424	-0.506369	-1.17384	-0.550967	-0.410597	MONTBELIARDE	bvalues
rs42238130	0.0713209	-0.675404	-0.613978	1.30728	-1.55845	-0.72703	-0.405319	-0.704225	-0.469333	-0.235994	2.5672	-1.58548	MONTBELIARDE	bvalues
rs110633489	0.281542	0.248666	0.284308	1.88228	-0.632777	-0.298733	0.539031	0.790182	0.591961	1.29712	0.202938	0.347728	MONTBELIARDE	bvalues
rs42238044	-0.37435	-0.171162	-1.01039	-0.541084	-2.06342	-2.1265	0.937911	0.153648	0.57416	0.811449	0.906848	-1.27218	MONTBELIARDE	bvalues
rs29023429	1.13873	0.201984	0.128077	-0.542365	0.842361	-0.751339	0.421139	-1.19582	-1.318	-0.21138	0.50593	0.0432292	MONTBELIARDE	bvalues
rs42243014	0.0679686	-0.26781	0.371794	0.875643	-1.50373	0.332088	-0.277874	0.362851	1.66434	1.54471	-1.22955	-0.407605	MONTBELIARDE	bvalues
rs41573501	-0.232034	-0.925498	-0.326578	-1.1526	0.371231	-0.310055	0.650506	0.730857	0.173003	-1.45392	0.397487	-0.794119	MONTBELIARDE	bvalues
rs42241429	-0.231504	-0.892975	-0.315559	-1.12821	0.371412	-0.319005	0.652342	0.741894	0.16061	-1.43282	0.407652	-0.773711	MONTBELIARDE	bvalues
rs42239927	0.79042	0.406649	0.434629	0.11257	-0.606483	0.857397	-0.32442	-1.15345	0.671665	1.39419	-1.01182	0.112522	MONTBELIARDE	bvalues
rs110439632	-0.364268	-0.802283	-0.092351	-0.367341	1.18839	0.710479	-0.600794	0.957536	-0.249496	-1.58992	-0.0763883	-0.530478	MONTBELIARDE	bvalues
rs42239850	0.31031	-0.161655	0.815149	0.536742	-1.28256	0.32864	0.209532	-0.442528	1.16832	0.616887	-0.619812	-0.54182	MONTBELIARDE	bvalues
rs42237602	-0.537139	-1.54638	0.39318	-0.292411	-3.41928	0.56987	-0.220051	0.0250374	0.492483	0.314984	-0.489907	-2.2151	MONTBELIARDE	bvalues
rs42721226	-0.754054	-0.740707	-0.891725	-1.07465	1.09716	0.487184	-0.76293	-0.123379	0.429772	-1.4665	-0.708404	-0.364975	MONTBELIARDE	bvalues
rs42722352	0.624948	1.21064	0.254889	0.684607	0.302028	-1.25829	0.402709	0.38544	0.612838	0.689509	-0.204721	-0.0605405	MONTBELIARDE	bvalues
rs41663754	-0.854247	-0.925399	-0.721493	-0.301658	0.172854	-0.260481	0.361924	0.827642	-0.184924	-1.06599	0.0930653	-1.09167	MONTBELIARDE	bvalues
rs42533759	0.670064	1.42927	0.0797235	0.232172	0.893313	-0.400182	-0.201528	-0.616604	0.518614	0.955744	-0.350065	1.78136	MONTBELIARDE	bvalues
rs109597679	0.614976	1.65173	1.23543	1.13141	1.3267	-0.472387	0.880056	0.730133	0.00336759	1.4559	-0.266014	1.89155	MONTBELIARDE	bvalues
rs42531592	-0.361985	-1.42888	0.725701	-0.0259896	-2.4661	1.11744	-0.233981	-0.266711	0.421241	0.563047	-0.503259	-1.14958	MONTBELIARDE	bvalues
rs43291061	0.425661	-0.94125	0.155324	1.54007	-2.21232	0.731679	0.109551	-0.0654743	-0.855023	0.104738	0.681672	-1.22503	MONTBELIARDE	bvalues
rs110509464	0.00632494	-1.08067	0.583703	0.440434	-1.99633	0.73144	0.681798	0.125226	0.143515	1.0062	-0.513439	-0.969541	MONTBELIARDE	bvalues
rs29010016	0.486986	0.663358	-1.3415	-0.760503	0.35203	0.0995631	-2.63103	-1.57551	-0.0706633	-1.32586	-0.801614	0.451215	MONTBELIARDE	bvalues
rs42483474	0.574187	0.377848	-0.398876	0.937448	-0.503795	0.148369	-1.59581	-0.858	0.411237	0.685431	0.480647	0.991011	MONTBELIARDE	bvalues
rs41630342	0.512417	0.289124	-0.47247	0.936509	-0.614605	0.228047	-1.64088	-0.894201	0.421816	0.572816	0.444756	0.935682	MONTBELIARDE	bvalues
rs42965357	0.705831	-1.58544	-0.0709729	0.373336	-2.12168	-0.621255	-0.780027	-0.109009	-0.348533	0.243866	0.230988	-0.886223	MONTBELIARDE	bvalues
rs29020884	-1.39951	-0.87499	-0.318075	-1.33896	0.355805	0.472015	0.568602	0.626162	-0.119943	-1.11583	-0.51082	-1.23648	MONTBELIARDE	bvalues
rs109766693	1.26453	1.82568	1.08228	1.27241	1.13065	-0.461232	2.0097	0.441241	0.983214	2.1335	-1.42792	0.91166	MONTBELIARDE	bvalues
rs41636993	-0.217574	0.428842	-0.611692	0.801536	-0.204459	-0.502072	0.15878	0.178153	0.358924	0.375262	0.731054	0.843565	MONTBELIARDE	bvalues
rs109164527	0.160618	1.5078	0.172632	0.205347	1.02245	0.155655	-0.656131	-0.592788	-0.643117	0.170701	-0.345027	1.74971	MONTBELIARDE	bvalues
rs29013591	0.815907	-1.02623	0.347134	-0.239333	-1.32734	0.748244	-2.08576	-0.880196	0.0840885	-0.590281	-0.0511664	-0.262635	MONTBELIARDE	bvalues
rs42421753	-0.436822	-0.00853805	0.450104	1.18714	-1.3799	0.332586	-0.0343495	0.103418	0.955938	1.03739	0.651565	0.894116	MONTBELIARDE	bvalues
rs42420630	-0.0600773	0.308538	-0.335675	-0.711177	1.85491	0.243766	-0.301516	-0.349899	0.756839	-0.37597	-1.03835	0.0573499	MONTBELIARDE	bvalues
rs42420575	-0.0581107	0.294949	-0.346734	-0.711132	1.84736	0.246592	-0.286194	-0.346816	0.741631	-0.391142	-1.03521	0.025446	MONTBELIARDE	bvalues
rs43140240	0.12927	-1.1476	-0.635484	0.775207	-2.24006	0.545701	-0.904243	-0.735963	1.75709	0.111907	0.907487	-0.581065	MONTBELIARDE	bvalues
rs41606275	0.13918	1.27399	-0.0196112	0.0221955	0.566392	0.180574	0.856579	-0.0887724	-1.5568	0.160171	-0.791682	1.20978	MONTBELIARDE	bvalues
rs42677697	0.638001	-0.567624	0.0314836	0.363239	-1.37571	-0.402291	-0.512265	-0.423202	1.78621	0.984184	0.0820514	-0.0537886	MONTBELIARDE	bvalues
rs110028318	0.212092	1.63795	0.632068	0.321135	0.966782	0.298374	0.29013	-0.141299	-1.25439	0.263568	-0.333568	2.06487	MONTBELIARDE	bvalues
rs42679152	-0.417789	0.0894271	-0.0580203	-1.50052	1.03809	-0.147308	1.24496	0.597546	-1.00873	-0.49315	-0.498464	-0.279426	MONTBELIARDE	bvalues
rs41579146	0.0577213	0.0022282	-0.256069	0.755354	-0.835969	0.42377	0.180972	-0.126127	1.12511	0.834801	0.00751972	0.991802	MONTBELIARDE	bvalues
rs41636952	0.178895	1.44109	-0.0383402	-0.0110309	-0.258652	-0.92377	1.27209	0.00953694	-2.83747	-0.311183	-0.335666	-1.33767	MONTBELIARDE	bvalues
rs43294605	0.19424	-0.412084	0.57686	-0.236469	-0.987575	0.02105	-0.0451028	-0.424148	-0.00974345	-0.600348	-0.893485	0.286493	MONTBELIARDE	bvalues
rs109125040	0.349066	-0.132036	0.607643	0.450334	-0.539976	-0.585507	2.04963	1.865	-1.28905	-0.112243	-0.38484	0.0533033	MONTBELIARDE	bvalues
rs41636961	0.116054	0.563313	-0.577326	0.0739035	-0.667761	-0.681764	-0.815541	-0.859709	-0.348167	0.70481	1.25842	-0.759327	MONTBELIARDE	bvalues
rs43296636	0.11585	0.439124	0.170568	1.18217	-0.402303	0.159085	-0.415101	-0.330319	-1.69799	-0.24906	1.3466	-1.14243	MONTBELIARDE	bvalues
rs43296651	-0.109063	-0.415573	-0.677712	-1.68445	1.32499	-0.160256	0.0959569	0.088874	-0.585682	-1.05314	-0.777877	-0.535476	MONTBELIARDE	bvalues
rs43289867	0.676215	0.132685	0.0381156	-0.733276	-0.0259948	-0.566007	0.423291	0.0370161	-0.465658	-0.6742	-1.18297	0.278243	MONTBELIARDE	bvalues
rs110412661	0.25334	-0.0610312	0.765946	1.06572	-1.07256	0.456442	-0.356149	0.605293	-0.599376	-0.179773	0.173264	0.468451	MONTBELIARDE	bvalues
rs109641405	0.100369	-0.365557	0.58217	1.06094	-1.31016	0.258154	-0.445665	0.456485	-0.593766	0.303072	0.233301	0.312569	MONTBELIARDE	bvalues
rs43278780	-0.152562	-1.38598	0.140162	-0.359034	-0.177145	0.779609	-0.281041	0.851239	-1.10429	-1.44515	0.311907	-1.447	MONTBELIARDE	bvalues
rs41603483	-0.170038	-1.32785	0.229843	-0.313737	-0.133865	0.931222	-0.253525	0.669957	-1.38108	-1.7816	0.208666	-1.70101	MONTBELIARDE	bvalues
rs43279563	-0.27533	-0.0985049	-0.824491	1.3473	-0.477321	-0.469103	-0.64818	-0.881437	-1.05897	1.33743	2.08562	-0.736153	MONTBELIARDE	bvalues
rs41586691	-0.873632	-0.587715	-0.869864	0.954543	-1.02517	-0.911573	-0.376795	-0.977451	0.385296	0.969988	0.338359	-2.09484	MONTBELIARDE	bvalues
rs43293795	0.896626	0.0460962	0.0646943	0.0500862	0.353094	-1.4905	1.16374	0.480247	2.44399	1.57851	-0.0116188	0.639407	MONTBELIARDE	bvalues
rs110577863	1.08348	1.15003	0.478529	0.434382	1.10988	0.0519589	-0.33639	-0.599052	1.64527	0.60303	-1.47678	1.00201	MONTBELIARDE	bvalues
rs42267687	0.378882	0.793606	0.144468	-0.196663	0.2398	-0.344498	-0.0398603	-0.515397	1.63476	1.01653	-1.54379	0.2404	MONTBELIARDE	bvalues
rs110203317	1.07265	1.41731	0.971728	1.48856	1.09771	-0.352478	0.186814	0.208898	1.62548	1.10114	-1.35998	0.483788	MONTBELIARDE	bvalues
rs41592225	0.288666	0.899333	0.862898	1.30971	0.0245235	0.133112	-0.943622	0.713243	0.545408	-0.277516	0.968789	-0.753932	MONTBELIARDE	bvalues
rs42268208	-0.0449128	-0.510763	-0.300707	-0.276208	0.478923	0.693701	-0.495393	-1.50874	0.719309	-0.368265	-1.21622	0.0978829	MONTBELIARDE	bvalues
rs42268218	-0.545508	-1.16517	0.448409	0.0753238	-2.48767	1.03128	-0.931591	-0.571872	0.0921359	-0.37059	-0.857403	-0.618364	MONTBELIARDE	bvalues
rs41658439	0.121048	-0.218135	-0.428133	-0.603256	1.92865	0.208708	0.599083	-1.13428	0.884596	-0.39143	-1.42055	0.096956	MONTBELIARDE	bvalues
rs29014139	-0.191436	1.08018	0.241784	-0.183193	-0.169649	-0.441886	1.52166	0.698493	-0.692243	0.931003	-0.607294	1.37286	MONTBELIARDE	bvalues
rs42671052	-0.213005	-0.0271016	0.755178	0.877693	-0.447412	0.812231	-0.757178	1.37839	-0.835346	-1.06917	1.66162	-1.65838	MONTBELIARDE	bvalues
rs42270183	-0.319104	0.888473	0.953798	0.398199	0.0120527	-0.185186	1.59813	1.04674	0.254301	1.30826	0.144169	1.87994	MONTBELIARDE	bvalues
rs41596643	0.0722286	-0.326048	0.421904	0.616668	-1.49063	-0.262978	-0.863051	0.952653	-0.91992	-0.295633	0.919282	-1.47977	MONTBELIARDE	bvalues
rs43297742	0.80912	0.318935	0.116588	-0.218525	-0.102707	-0.287313	1.89912	1.46802	-0.123196	0.655214	-0.304813	0.418091	MONTBELIARDE	bvalues
rs43296742	-0.754143	-0.429304	-0.29919	-0.460872	0.947697	0.173573	-1.20279	-0.634165	0.149137	-1.64591	-0.295806	-0.727318	MONTBELIARDE	bvalues
rs29022995	-0.0444359	-0.355004	-0.352713	-0.215528	0.583689	0.676453	-0.0584646	-1.95804	1.07904	0.125637	-1.1868	0.502975	MONTBELIARDE	bvalues
rs109120113	0.826973	0.178692	-0.276967	0.101734	0.094409	0.691617	-0.142577	-0.170831	-0.53316	-0.292037	1.46648	0.196472	MONTBELIARDE	bvalues
rs110575489	0.786258	0.16425	-0.527732	-0.647578	2.02898	0.304293	-0.0454011	-0.673768	0.333436	-0.342697	-0.889395	0.527431	MONTBELIARDE	bvalues
rs41600397	0.294439	0.778124	1.01397	-0.0799553	-0.103739	-0.26688	-0.867491	1.27818	-1.34796	-0.215531	1.73997	0.106639	MONTBELIARDE	bvalues
rs43293677	-0.714339	-0.0825526	0.149087	0.285877	1.53239	1.37712	-1.46022	-0.41769	-1.39723	-1.63651	0.49876	-0.527164	MONTBELIARDE	bvalues
rs41257512	-0.999924	0.00413078	-0.807707	-1.13561	0.0777388	-0.231938	0.162581	0.130448	-1.00183	0.726246	-1.12698	-0.661163	MONTBELIARDE	bvalues
rs43290746	0.701739	-0.129607	-0.447357	0.00103875	-0.192769	-2.00279	0.301149	-0.307816	2.35252	1.49122	-0.478872	0.300333	MONTBELIARDE	bvalues
rs43290771	0.782917	-0.0594093	-0.440916	0.00382331	-0.166693	-1.96077	0.153424	-0.30768	2.27769	1.26218	-0.535679	0.390041	MONTBELIARDE	bvalues
rs29013504	-0.661842	-0.194923	-0.829999	-0.944909	1.06181	-0.395705	-0.140227	-1.31856	-0.500405	-0.609251	-0.732315	0.330202	MONTBELIARDE	bvalues
rs42841932	0.540052	-0.562079	0.033218	0.0759313	-2.06731	-0.740832	0.42817	-0.482707	-0.488334	1.49928	0.209549	-0.259071	MONTBELIARDE	bvalues
rs109796457	-0.585781	0.30045	-0.0373312	0.216213	1.20824	1.0516	-1.14558	-0.467198	-1.07721	-1.97615	0.0189202	-0.873186	MONTBELIARDE	bvalues
rs42835857	0.0915917	-0.0209557	0.0481024	0.610926	-1.41904	0.745064	0.8285	-0.621265	-0.0991698	1.26173	0.0116588	1.14721	MONTBELIARDE	bvalues
rs43300500	-0.446508	-0.546275	-1.05212	-0.580509	-0.0416079	0.339795	0.983844	-1.60885	-0.601575	0.0537198	-1.31276	-0.856964	MONTBELIARDE	bvalues
rs41642315	-0.358818	-0.557294	-1.05427	-0.658781	0.0202015	0.250328	0.964082	-1.55764	-0.606394	0.121603	-1.28003	-0.807176	MONTBELIARDE	bvalues
[truncated: 138,173 more rows]
