# Supplementary material for: A system-based analysis of the genetic determinism of udder conformation and health phenotypes across three French dairy cattle breeds
Source: PLoS One. 2018 Jul 2;13(7):e0199931. doi: 10.1371/journal.pone.0199931 (PMC6028091; doi:10.1371/journal.pone.0199931)
Supplement: S2 Table — (XLSX) [file pone.0199931.s003.xlsx]

## Sheet: Enrichment udder traits
Supplementary File3
Transcrfiption Factors GO Term	Asscociated Genes	Total	P-Value	Q-Value
cluster1 Enrichment Score : 9.17
mammary gland development	9	134	6.612e-19	4.635e-16
regulation of response to stimulus	9	3653	5.601e-07	7.139e-06
gland development	9	429	2.782e-14	6.501e-12
epithelium development	9	1057	9.468e-11	6.637e-09
tissue development	9	1714	7.172e-09	2.095e-07
animal organ development	9	3022	1.327e-08	2.657e-07
system development	9	4309	8.752e-06	5.382e-05
multicellular organism development	9	4855	4.958e-05	0.0002
cluster2 Enrichment Score : 8.92
mammary gland epithelium development	8	68	1.472e-18	5.158e-16
intracellular signal transduction	7	2681	1.213e-05	6.972e-05
regulation of intracellular signal transduction	6	1632	9.624e-05	0.0004
cluster3 Enrichment Score : 8.41
positive regulation of macromolecule metabolic process	10	2863	1.578e-11	2.765e-09
positive regulation of cellular process	10	4655	9.107e-07	1.047e-05
positive regulation of cellular metabolic process	10	2899	2.242e-11	2.619e-09
positive regulation of metabolic process	10	3563	4.154e-09	1.456e-07
negative regulation of biological process	10	4579	6.791e-07	8.501e-06
cluster4 Enrichment Score : 8.26
branching morphogenesis of an epithelial tube	6	146	6.071e-11	5.32e-09
morphogenesis of a branching epithelium	6	178	2.019e-10	1.287e-08
morphogenesis of a branching structure	6	192	3.191e-10	1.721e-08
epithelial tube morphogenesis	6	305	5.165e-09	1.646e-07
tube morphogenesis	6	341	1.007e-08	2.277e-07
tube development	6	573	2.203e-07	3.51e-06
organ morphogenesis	6	905	3.229e-06	2.632e-05
cluster5 Enrichment Score : 7.99
cellular response to organic substance	9	2352	2.888e-11	2.892e-09
cellular response to chemical stimulus	9	2845	3.465e-09	1.279e-07
response to organic substance	9	2981	9.858e-09	2.468e-07
response to chemical	9	4373	1.096e-05	6.512e-05
cluster6 Enrichment Score : 7.73
regulation of developmental process	8	2114	9.248e-10	4.322e-08
regulation of multicellular organismal process	8	2515	4.235e-08	7.612e-07
regulation of multicellular organismal development	8	1590	1.687e-07	2.816e-06
cluster7 Enrichment Score : 7.54
cell proliferation	8	1909	7.102e-11	5.532e-09
anatomical structure morphogenesis	7	2693	1.294e-05	7.255e-05
morphogenesis of an epithelium	7	453	8.125e-10	4.068e-08
tissue morphogenesis	7	585	4.82e-09	1.609e-07
regulation of gene expression	9	4171	5.266e-06	3.767e-05
cluster8 Enrichment Score : 6.83
mammary gland morphogenesis	5	45	2.188e-11	3.068e-09
gland morphogenesis	5	119	3.214e-09	1.252e-07
mammary gland duct morphogenesis	4	31	1.653e-09	6.817e-08
smoothened signaling pathway	4	117	3.804e-07	5.229e-06
regulation of smoothened signaling pathway	3	63	5.18e-06	3.744e-05
branching involved in mammary gland duct morphogenesis	2	22	6.696e-05	0.0003
response to organic cyclic compound	5	959	9.6e-05	0.0004
cluster9 Enrichment Score : 6.42
positive regulation of cell proliferation	7	822	5.077e-08	8.898e-07
regulation of cell proliferation	7	1485	2.904e-06	2.424e-05
cluster10 Enrichment Score : 6.37
mammary gland epithelial cell proliferation	4	28	1.077e-09	4.717e-08
epithelial cell proliferation	6	340	9.893e-09	2.391e-07
MAPK cascade	5	855	5.541e-05	0.0002
signal transduction by protein phosphorylation	6	885	2.834e-06	2.453e-05
ERK1 and ERK2 cascade	4	251	7.985e-06	5.089e-05
cluster11 Enrichment Score : 6.35
regulation of signal transduction	8	2607	8.645e-08	1.478e-06
regulation of signaling	8	2959	8.857e-07	1.035e-05
regulation of cell communication	8	3003	1.141e-06	1.25e-05
cluster12 Enrichment Score : 6.34
positive regulation of cellular biosynthetic process	7	1773	8.123e-09	2.19e-07
positive regulation of nucleobase-containing compound metabolic process	7	1696	7.126e-06	4.713e-05
positive regulation of nitrogen compound metabolic process	7	1790	9.96e-09	2.327e-07
positive regulation of biosynthetic process	7	1803	1.161e-08	2.543e-07
positive regulation of gene expression	8	1716	3.067e-07	4.387e-06
positive regulation of transcription, DNA-templated	7	1414	2.083e-06	2.057e-05
positive regulation of nucleic acid-templated transcription	7	1414	2.083e-06	2.028e-05
positive regulation of RNA biosynthetic process	7	1442	2.38e-06	2.166e-05
positive regulation of RNA metabolic process	7	1479	2.826e-06	2.476e-05
positive regulation of macromolecule biosynthetic process	7	1652	5.969e-06	4.102e-05
cluster13 Enrichment Score : 6.18
positive regulation of epithelial cell proliferation	5	157	1.3e-08	2.68e-07
regulation of epithelial cell proliferation	5	280	2.343e-07	3.57e-06
Ras protein signal transduction	4	468	9.191e-05	0.0004
cluster14 Enrichment Score : 6.12
positive regulation of response to stimulus	8	2012	2.751e-10	1.607e-08
positive regulation of cellular protein metabolic process	7	1474	2.762e-06	2.45e-05
regulation of protein modification process	7	1770	7.833e-09	2.196e-07
positive regulation of molecular function	7	1806	1.202e-08	2.554e-07
protein phosphorylation	7	1819	1.398e-08	2.722e-07
phosphorylation	7	2162	3.9e-07	5.258e-06
positive regulation of protein modification process	7	1207	7.092e-07	8.722e-06
regulation of catalytic activity	7	2331	1.409e-06	1.497e-05
phosphate-containing compound metabolic process	7	3016	6.013e-05	0.0003
regulation of cellular protein metabolic process	7	2436	2.865e-06	2.45e-05
positive regulation of catalytic activity	7	1539	3.699e-06	2.881e-05
positive regulation of protein metabolic process	7	1565	4.143e-06	3.156e-05
regulation of protein metabolic process	7	2599	7.712e-06	5.005e-05
regulation of molecular function	7	2808	2.326e-05	0.0001
phosphorus metabolic process	7	3076	7.726e-05	0.0003
cluster15 Enrichment Score : 6.03
prostate gland development	4	46	8.538e-09	2.217e-07
reproductive structure development	4	423	6.202e-05	0.0003
prostate gland growth	3	11	2.186e-08	4.142e-07
reproductive system development	4	428	6.493e-05	0.0003
cluster16 Enrichment Score : 5.80
prostate gland epithelium morphogenesis	3	24	2.671e-07	3.901e-06
prostate gland morphogenesis	3	26	3.429e-07	4.808e-06
osteoblast development	2	18	4.44e-05	0.0002
cluster17 Enrichment Score : 5.61
positive regulation of transferase activity	6	720	8.465e-07	1.023e-05
regulation of transferase activity	6	1036	7.09e-06	4.734e-05
cluster18 Enrichment Score : 5.55
regulation of smooth muscle cell proliferation	4	101	2.104e-07	3.431e-06
muscle cell proliferation	4	151	1.058e-06	1.177e-05
smooth muscle cell proliferation	4	105	2.461e-07	3.671e-06
skeletal system development	5	482	3.424e-06	2.759e-05
cell development	6	2147	3.605e-05	0.0002
regulation of anatomical structure morphogenesis	5	918	7.791e-05	0.0003
cluster19 Enrichment Score : 5.39
negative regulation of macromolecule metabolic process	7	2382	2.005e-06	2.007e-05
negative regulation of gene expression	7	1504	3.165e-06	2.611e-05
negative regulation of metabolic process	7	2657	1.066e-05	6.385e-05
cluster20 Enrichment Score : 5.38
developmental growth	6	574	2.226e-07	3.468e-06
cell death	6	1976	1.185e-05	6.982e-05
growth	6	957	4.472e-06	3.3e-05
programmed cell death	6	1873	5.509e-06	3.901e-05
cell surface receptor signaling pathway	7	2780	2.025e-05	0.0001
cluster21 Enrichment Score : 5.31
organ formation	4	60	2.542e-08	4.689e-07
lung development	4	176	1.95e-06	1.982e-05
respiratory tube development	4	180	2.133e-06	2.048e-05
respiratory system development	4	203	3.442e-06	2.742e-05
regulation of cell differentiation	6	1473	5.374e-05	0.0002
neural precursor cell proliferation	3	138	5.466e-05	0.0002
pattern specification process	4	429	6.552e-05	0.0003
cluster22 Enrichment Score : 5.28
organ growth	5	136	6.308e-09	1.923e-07
positive regulation of phosphorus metabolic process	6	1156	1.337e-05	7.323e-05
positive regulation of protein phosphorylation	6	998	5.707e-06	3.961e-05
positive regulation of phosphorylation	6	1040	7.251e-06	4.75e-05
positive regulation of phosphate metabolic process	6	1156	1.337e-05	7.381e-05
regulation of phosphorylation	6	1483	5.585e-05	0.0002
regulation of protein phosphorylation	6	1392	3.891e-05	0.0002
cluster23 Enrichment Score : 5.28
regulation of transcription from RNA polymerase II promoter	6	1764	2.225e-06	2.108e-05
transcription from RNA polymerase II promoter	6	1982	1.236e-05	7.046e-05
cluster24 Enrichment Score : 5.22
regulation of cardiac muscle cell proliferation	3	29	4.815e-07	6.251e-06
regulation of striated muscle tissue development	3	103	2.28e-05	0.0001
regulation of cardiac muscle tissue growth	3	36	9.39e-07	1.062e-05
cardiac muscle cell proliferation	3	39	1.201e-06	1.295e-05
regulation of heart growth	3	42	1.507e-06	1.577e-05
regulation of cardiac muscle tissue development	3	48	2.266e-06	2.118e-05
striated muscle cell proliferation	3	52	2.892e-06	2.443e-05
cardiac muscle tissue growth	3	58	4.031e-06	3.105e-05
positive regulation of smooth muscle cell proliferation	3	62	4.935e-06	3.604e-05
heart growth	3	65	5.695e-06	3.992e-05
regulation of organ growth	3	74	8.428e-06	5.229e-05
regulation of muscle organ development	3	105	2.415e-05	0.0001
regulation of muscle tissue development	3	105	2.415e-05	0.0001
positive regulation of developmental growth	3	159	8.332e-05	0.0003
cardiac muscle tissue development	3	167	9.64e-05	0.0004
cluster25 Enrichment Score : 5.20
prostate epithelial cord elongation	2	3	8.746e-07	1.039e-05
branch elongation of an epithelium	2	20	5.511e-05	0.0002
prostate gland morphogenetic growth	2	4	1.749e-06	1.803e-05
prostate glandular acinus morphogenesis	2	6	4.369e-06	3.293e-05
prostate epithelial cord arborization involved in prostate glandular acinus morphogenesis	2	6	4.369e-06	3.258e-05
regulation of branching involved in prostate gland morphogenesis	2	7	6.115e-06	4.122e-05
branching involved in prostate gland morphogenesis	2	11	1.6e-05	8.692e-05
prostate glandular acinus development	2	11	1.6e-05	8.625e-05
cluster26 Enrichment Score : 5.19
urogenital system development	5	315	4.203e-07	5.559e-06
negative regulation of cell death	5	919	7.832e-05	0.0003
epithelial cell differentiation	5	572	7.912e-06	5.088e-05
cluster27 Enrichment Score : 5.15
lung lobe morphogenesis	2	7	6.115e-06	4.162e-05
lung lobe development	2	8	8.151e-06	5.101e-05
cluster28 Enrichment Score : 4.95
osteoblast differentiation	4	206	3.649e-06	2.874e-05
ossification	4	364	3.449e-05	0.0002
cluster29 Enrichment Score : 4.84
response to endogenous stimulus	6	1767	2.285e-06	2.107e-05
response to hormone	6	1134	1.197e-05	6.933e-05
cellular response to endogenous stimulus	6	1364	3.463e-05	0.0002
cellular response to hormone stimulus	5	819	4.506e-05	0.0002
cluster30 Enrichment Score : 4.75
activation of protein kinase activity	5	461	2.752e-06	2.473e-05
positive regulation of kinase activity	5	636	1.326e-05	7.378e-05
positive regulation of protein kinase activity	5	607	1.057e-05	6.386e-05
regulation of protein kinase activity	5	864	5.827e-05	0.0002
regulation of kinase activity	5	914	7.63e-05	0.0003
cluster31 Enrichment Score : 4.74
positive regulation of phospholipase activity	3	83	1.191e-05	6.96e-05
regulation of lipase activity	3	112	2.93e-05	0.0001
regulation of phospholipase activity	3	93	1.678e-05	8.977e-05
positive regulation of lipase activity	3	96	1.846e-05	9.801e-05
cluster32 Enrichment Score : 4.72
positive regulation of mammary gland epithelial cell proliferation	2	8	8.151e-06	5.147e-05
regulation of mammary gland epithelial cell proliferation	2	18	4.44e-05	0.0002
cluster33 Enrichment Score : 4.63
positive regulation of developmental process	6	1145	1.265e-05	7.153e-05
positive regulation of multicellular organismal process	6	1418	4.325e-05	0.0002
cluster34 Enrichment Score : 4.57
positive regulation of cerebellar granule cell precursor proliferation	2	9	1.048e-05	6.386e-05
cell proliferation in external granule layer	2	17	3.948e-05	0.0002
regulation of cerebellar granule cell precursor proliferation	2	12	1.919e-05	0.0001
cerebellar granule cell precursor proliferation	2	17	3.948e-05	0.0002
cell proliferation in hindbrain	2	18	4.44e-05	0.0002
cluster35 Enrichment Score : 4.42
lateral sprouting from an epithelium	2	12	1.919e-05	0.0001
morphogenesis of an epithelial bud	2	16	3.485e-05	0.0002
morphogenesis of an epithelial fold	2	24	7.995e-05	0.0003
mammary gland epithelial cell differentiation	2	17	3.948e-05	0.0002
cluster36 Enrichment Score : 4.36
positive regulation of epithelial cell migration	3	101	2.149e-05	0.0001
regulation of epithelial cell migration	3	164	9.135e-05	0.0004
regulation of wound healing	3	126	4.167e-05	0.0002
cluster37 Enrichment Score : 4.30
mammary gland alveolus development	2	19	4.961e-05	0.0002
mammary gland lobule development	2	19	4.961e-05	0.0002
cluster38 Enrichment Score : 4.24
digestive tract development	3	134	5.007e-05	0.0002
digestive system development	3	146	6.465e-05	0.0003
cluster39 Enrichment Score : 4.17
positive regulation of cardiac muscle cell proliferation	2	19	4.961e-05	0.0002
positive regulation of cardiac muscle tissue growth	2	23	7.331e-05	0.0003
regulation of cell fate commitment	2	25	8.688e-05	0.0003
