# Supplementary material for: A system-based analysis of the genetic determinism of udder conformation and health phenotypes across three French dairy cattle breeds
Source: PLoS One. 2018 Jul 2;13(7):e0199931. doi: 10.1371/journal.pone.0199931 (PMC6028091; doi:10.1371/journal.pone.0199931)
Supplement: S3 Table — (XLSX) [file pone.0199931.s004.xlsx]

## Sheet: Gene ontology
GOID	Ontology Source	GOTerm	Nr. Genes	% Associated Genes	Term PValue	Term PValue Corrected with Benjamini-Hochberg	Associated Genes Found	OverViewTerm
GO:0006103	GO_BiologicalProcess_22.02.2016_16h56	2-oxoglutarate metabolic process	3	17.6471	0.346131	0.79192	[GHR, GOT1, STAT5B]	FALSE
GO:0047555	GO_MolecularFunction_22.02.2016_16h56	3',5'-cyclic-GMP phosphodiesterase activity	2	22.2222	0.303486	0.748207	[PDE11A, PDE9A]	TRUE
GO:0000175	GO_MolecularFunction_22.02.2016_16h56	3'-5'-exoribonuclease activity	2	12.5	0.599973	0.935159	[DIS3L2, PARN]	TRUE
GO:0042904	GO_BiologicalProcess_22.02.2016_16h56	9-cis-retinoic acid biosynthetic process	2	50	0.0758243	0.438205	[ALDH1A2, ALDH8A1]	TRUE
GO:0042905	GO_BiologicalProcess_22.02.2016_16h56	9-cis-retinoic acid metabolic process	2	50	0.0758243	0.438205	[ALDH1A2, ALDH8A1]	FALSE
GO:0031672	GO_CellularComponent_22.02.2016_16h56	A band	2	7.69231	0.845042	1	[TRIM63, TTN]	FALSE
KEGG:02010	KEGG_15.11.2016	ABC transporters	7	20	0.128133	0.537917	[ABCA1, ABCA5, ABCA9, ABCB11, ABCB9, ABCC1, ABCC9]	TRUE
GO:0004889	GO_MolecularFunction_22.02.2016_16h56	acetylcholine-activated cation-selective channel activity	2	16.6667	0.441908	0.862497	[CHRNA1, CHRNB2]	TRUE
GO:0005892	GO_CellularComponent_22.02.2016_16h56	acetylcholine-gated channel complex	3	23.0769	0.206601	0.642919	[CHRNA1, CHRNB2, STXBP5]	TRUE
GO:0015172	GO_MolecularFunction_22.02.2016_16h56	acidic amino acid transmembrane transporter activity	2	16.6667	0.441908	0.862497	[SLC1A3, SLC25A12]	FALSE
GO:0015800	GO_BiologicalProcess_22.02.2016_16h56	acidic amino acid transport	2	9.09091	0.770092	0.996195	[SLC1A3, SLC25A12]	FALSE
GO:0015629	GO_CellularComponent_22.02.2016_16h56	actin cytoskeleton	51	15.5963	0.0392301	0.345691	[ABLIM1, ACACA, ADD2, ARHGAP35, ARPC2, BAIAP2, BIN3, CCDC102A, CDC42BPA, CDH2, CGNL1, CIT, CLIC5, CORO2B, CTNNA2, CTTNBP2NL, DAAM1, DLC1, ESPN, FLNB, GAS2, IQGAP2, KLHL2, KLHL20, KLHL33, LRRC16A, LRRC7, MAD1L1, MPRIP, MSRA, MTSS1, MYO18B, MYO1B, MYO1D, MYO1E, MYO3B, MYO5A, NDC1, PALLD, PGM1, PGM5, PTK2, SMTN, SORBS1, SPTA1, SVIL, TCERG1, TLN2, TPM1, TTC17, TTN]	TRUE
GO:0005884	GO_CellularComponent_22.02.2016_16h56	actin filament	11	18.3333	0.109614	0.500289	[BIN3, ESPN, GAS2, IQGAP2, LRRC16A, MYO18B, MYO1B, MYO1E, MYO5A, PALLD, TPM1]	TRUE
GO:0032432	GO_CellularComponent_22.02.2016_16h56	actin filament bundle	8	17.7778	0.178332	0.603481	[ABLIM1, DAAM1, FLNB, MYO1E, PGM5, PTK2, SORBS1, TPM1]	FALSE
GO:0051017	GO_BiologicalProcess_22.02.2016_16h56	actin filament bundle assembly	16	16	0.157981	0.581006	[ADD2, ALMS1, ARHGEF10L, ARRB1, BAIAP2, DLC1, ESPN, LRRC16A, MTSS1, MYO1B, PARK2, PHACTR1, PIK3R1, ROCK2, SORBS1, TPM1]	TRUE
GO:0051693	GO_BiologicalProcess_22.02.2016_16h56	actin filament capping	3	12	0.605468	0.937159	[ADD2, LRRC16A, SPTA1]	TRUE
GO:0030042	GO_BiologicalProcess_22.02.2016_16h56	actin filament depolymerization	3	8.33333	0.834201	1	[ADD2, LRRC16A, SPTA1]	FALSE
GO:0030041	GO_BiologicalProcess_22.02.2016_16h56	actin filament polymerization	14	12.963	0.452195	0.873002	[ADD2, ALOX15, ARPC2, BAIAP2, FHOD3, GRB2, IQGAP2, LRRC16A, MTSS1, PRKCE, RICTOR, SPTA1, SYNGAP1, TTC17]	TRUE
GO:0045010	GO_BiologicalProcess_22.02.2016_16h56	actin nucleation	2	8	0.828716	1	[ARPC2, IQGAP2]	FALSE
GO:0030898	GO_MolecularFunction_22.02.2016_16h56	actin-dependent ATPase activity	3	25	0.173808	0.59957	[MYO1B, MYO1D, MYO1E]	TRUE
GO:0050798	GO_BiologicalProcess_22.02.2016_16h56	activated T cell proliferation	2	8.33333	0.810856	1	[GPAM, STAT5B]	FALSE
GO:0007190	GO_BiologicalProcess_22.02.2016_16h56	activation of adenylate cyclase activity	3	12.5	0.576805	0.926635	[FSHR, GNAL, NTRK2]	FALSE
GO:0097202	GO_BiologicalProcess_22.02.2016_16h56	activation of cysteine-type endopeptidase activity	7	10.4478	0.727851	0.993539	[DLC1, DNPEP, HIP1, IFI27, LY96, NDUFA2, TNFRSF10A]	FALSE
GO:0006919	GO_BiologicalProcess_22.02.2016_16h56	activation of cysteine-type endopeptidase activity involved in apoptotic process	7	11.2903	0.648319	0.964889	[DLC1, DNPEP, HIP1, IFI27, LY96, NDUFA2, TNFRSF10A]	TRUE
GO:0097296	GO_BiologicalProcess_22.02.2016_16h56	activation of cysteine-type endopeptidase activity involved in apoptotic signaling pathway	3	17.6471	0.346131	0.79192	[LY96, NDUFA2, TNFRSF10A]	TRUE
GO:0090630	GO_BiologicalProcess_22.02.2016_16h56	activation of GTPase activity	3	10	0.728682	0.991632	[RALGAPA2, SIPA1L1, SYDE2]	TRUE
GO:0002218	GO_BiologicalProcess_22.02.2016_16h56	activation of innate immune response	17	9.60452	0.886671	1	[ANKRD17, ATF2, BTRC, DUSP3, ITPR1, LBP, LY96, MAP2K6, MARCO, NDUFA2, PELI1, PELI2, PPP3R1, PRKACB, PRKCE, PSMF1, SEC14L1]	FALSE
GO:0042977	GO_BiologicalProcess_22.02.2016_16h56	activation of JAK2 kinase activity	3	33.3333	0.0872112	0.453906	[GH1, GHR, PRLR]	TRUE
GO:0042976	GO_BiologicalProcess_22.02.2016_16h56	activation of Janus kinase activity	3	25	0.173808	0.59957	[GH1, GHR, PRLR]	FALSE
GO:0000187	GO_BiologicalProcess_22.02.2016_16h56	activation of MAPK activity	16	17.7778	0.0785045	0.439428	[ALK, ARRB1, CSPG4, FGF2, GHR, GRM1, GRM4, IQGAP3, LPAR3, MAP2K2, MAP2K5, MAP2K6, MAP3K5, MAPKAPK5, PLCE1, TGFB3]	TRUE
GO:0000186	GO_BiologicalProcess_22.02.2016_16h56	activation of MAPKK activity	18	12.1622	0.549257	0.922337	[ADORA1, ANGPT1, FGF2, FGFR2, GRB2, GRM1, IL5RA, MAP2K2, MAP3K5, PSMF1, PTK2, RAPGEF2, RASAL2, RASGRP3, SHC3, SPRED1, SPTA1, SYNGAP1]	TRUE
GO:0007202	GO_BiologicalProcess_22.02.2016_16h56	activation of phospholipase C activity	6	15.7895	0.318378	0.763764	[ADRA1A, ITPR1, PDE1A, PLCB2, PRKACB, PRKCE]	FALSE
GO:0032147	GO_BiologicalProcess_22.02.2016_16h56	activation of protein kinase activity	37	12.1311	0.549886	0.919923	[ADORA1, ALK, ANGPT1, ARRB1, CSPG4, FGF2, FGFR2, GH1, GHR, GRB2, GRM1, GRM4, IL5RA, IQGAP3, LPAR3, MAP2K2, MAP2K5, MAP2K6, MAP3K5, MAPKAPK5, PDGFC, PLCE1, PRKACB, PRLR, PSMF1, PTK2, RAPGEF2, RASAL2, RASGRP3, SHC3, SPRED1, SPTA1, STK39, SYNGAP1, TGFB3, TGFBR2, TNFRSF10A]	FALSE
GO:0007171	GO_BiologicalProcess_22.02.2016_16h56	activation of transmembrane receptor protein tyrosine kinase activity	3	50	0.0274698	0.298148	[ANGPT1, PDGFC, PRLR]	TRUE
GO:0042641	GO_CellularComponent_22.02.2016_16h56	actomyosin	10	20	0.0780668	0.442544	[ABLIM1, CDC42BPA, DAAM1, FLNB, MYO1E, MYO5A, PGM5, PTK2, SORBS1, TPM1]	TRUE
KEGG:05221	KEGG_15.11.2016	Acute myeloid leukemia	9	21.9512	0.0561369	0.390327	[AKT3, GRB2, MAP2K2, PIK3R1, PIK3R3, RUNX1T1, SPI1, STAT5B, TCF7L2]	TRUE
GO:0005671	GO_CellularComponent_22.02.2016_16h56	Ada2/Gcn5/Ada3 transcription activator complex	2	22.2222	0.303486	0.748207	[POLE3, ZZZ3]	TRUE
GO:0071880	GO_BiologicalProcess_22.02.2016_16h56	adenylate cyclase-activating adrenergic receptor signaling pathway	2	28.5714	0.207514	0.641274	[ADRA1A, RAPGEF2]	TRUE
GO:0007189	GO_BiologicalProcess_22.02.2016_16h56	adenylate cyclase-activating G-protein coupled receptor signaling pathway	7	15.9091	0.288933	0.732622	[ADRA1A, CALCRL, FSHR, GNAL, NPR3, PTH1R, RAPGEF2]	TRUE
GO:0007196	GO_BiologicalProcess_22.02.2016_16h56	adenylate cyclase-inhibiting G-protein coupled glutamate receptor signaling pathway	2	40	0.116308	0.50992	[GRM4, GRM7]	TRUE
GO:0007193	GO_BiologicalProcess_22.02.2016_16h56	adenylate cyclase-inhibiting G-protein coupled receptor signaling pathway	7	14.8936	0.350772	0.794369	[ADORA1, FSHR, GNAI3, GNAL, GRM4, GRM7, NPR3]	TRUE
KEGG:04520	KEGG_15.11.2016	Adherens junction	8	16.3265	0.245582	0.69167	[BAIAP2, CTNNA2, CTNNA3, IGF1R, PARD3, SORBS1, TCF7L2, TGFBR2]	TRUE
GO:0046031	GO_BiologicalProcess_22.02.2016_16h56	ADP metabolic process	10	18.1818	0.128506	0.536952	[AK1, AK9, AMPD3, FBP1, HK1, HK2, IER3, PFKFB4, PFKP, PGM1]	TRUE
KEGG:04261	KEGG_15.11.2016	Adrenergic signaling in cardiomyocytes	18	17.1429	0.0861338	0.456304	[ADRA1A, AKT3, ATF2, CACNA1D, CACNA2D3, CREB3L1, GNAI3, PIK3R1, PIK3R3, PLCB1, PLCB2, PPP1CC, PPP2R2B, PPP2R5C, PRKACB, RAPGEF4, SLC8A1, TPM1]	TRUE
GO:0007512	GO_BiologicalProcess_22.02.2016_16h56	adult heart development	2	22.2222	0.303486	0.748207	[ADRA1A, TTN]	TRUE
KEGG:05143	KEGG_15.11.2016	African trypanosomiasis	4	16	0.366607	0.805631	[LAMA4, PLCB1, PLCB2, PRKCB]	TRUE
KEGG:04933	KEGG_15.11.2016	AGE-RAGE signaling pathway in diabetic complications	12	16.2162	0.188728	0.622104	[AKT3, FN1, PIK3R1, PIK3R3, PLCB1, PLCB2, PLCE1, PRKCB, PRKCE, STAT5B, TGFB3, TGFBR2]	TRUE
GO:0022858	GO_MolecularFunction_22.02.2016_16h56	alanine transmembrane transporter activity	3	60	0.0150991	0.263494	[SLC1A4, SLC36A2, SLC38A3]	FALSE
GO:0032328	GO_BiologicalProcess_22.02.2016_16h56	alanine transport	4	57.1429	0.00575031	0.213241	[SLC1A4, SLC36A2, SLC38A3, SLC6A17]	TRUE
KEGG:00250	KEGG_15.11.2016	Alanine, aspartate and glutamate metabolism	3	13.6364	0.515721	0.903527	[ASS1, GFPT1, GOT1]	TRUE
KEGG:05034	KEGG_15.11.2016	Alcoholism	18	21.9512	0.00917651	0.247488	[ATF2, CAMKK2, CREB3L1, GNAI3, GNB5, GNG7, GNGT2, GRB2, GRIN3A, H3F3C, HDAC1, HDAC9, NTRK2, PDYN, PKIA, PPP1CC, SHC3, SLC18A2]	TRUE
KEGG:04925	KEGG_15.11.2016	Aldosterone synthesis and secretion	11	18.9655	0.0908594	0.45946	[ATF2, CACNA1D, CREB3L1, DAGLA, ITPR1, PDE2A, PLCB1, PLCB2, PRKACB, PRKCB, PRKCE]	TRUE
KEGG:04960	KEGG_15.11.2016	Aldosterone-regulated sodium reabsorption	4	14.2857	0.453479	0.871698	[NR3C2, PIK3R1, PIK3R3, PRKCB]	TRUE
GO:1901607	GO_BiologicalProcess_22.02.2016_16h56	alpha-amino acid biosynthetic process	7	12.5	0.536972	0.917284	[ASS1, EIF2B2, GCH1, GOT1, MTHFD1L, SLC1A3, THNSL2]	TRUE
GO:1901606	GO_BiologicalProcess_22.02.2016_16h56	alpha-amino acid catabolic process	8	11.2676	0.653007	0.968627	[ASRGL1, DTD1, GOT1, HPD, MCCC2, NOS1, SLC25A21, THNSL2]	TRUE
GO:1901605	GO_BiologicalProcess_22.02.2016_16h56	alpha-amino acid metabolic process	29	12.7193	0.441664	0.863913	[AGMAT, ASRGL1, ASS1, ATCAY, AZIN1, AZIN2, DTD1, EIF2B2, ERO1L, GCH1, GFPT1, GHR, GOT1, HPD, LIPC, MBOAT1, MCCC2, MSRA, MTHFD1L, NOS1, PLA2G2F, PLA2G4A, PLA2G4F, SARDH, SARS, SLC1A3, SLC25A21, STAT5B, THNSL2]	TRUE
GO:0046631	GO_BiologicalProcess_22.02.2016_16h56	alpha-beta T cell activation	5	7.04225	0.945712	1	[DOCK2, ITPKB, MYB, RORA, TGFBR2]	FALSE
GO:0002287	GO_BiologicalProcess_22.02.2016_16h56	alpha-beta T cell activation involved in immune response	2	6.66667	0.897099	1	[MYB, RORA]	TRUE
GO:0046632	GO_BiologicalProcess_22.02.2016_16h56	alpha-beta T cell differentiation	4	7.14286	0.924379	1	[ITPKB, MYB, RORA, TGFBR2]	FALSE
GO:0002293	GO_BiologicalProcess_22.02.2016_16h56	alpha-beta T cell differentiation involved in immune response	2	6.66667	0.897099	1	[MYB, RORA]	FALSE
KEGG:00592	KEGG_15.11.2016	alpha-Linolenic acid metabolism	4	30.7692	0.0644973	0.412968	[PLA2G2F, PLA2G4A, PLA2G4F, PLB1]	TRUE
GO:0000380	GO_BiologicalProcess_22.02.2016_16h56	alternative mRNA splicing, via spliceosome	5	17.8571	0.253014	0.688632	[CELF4, RBFOX1, RBFOX3, RSRC1, SFSWAP]	TRUE
KEGG:05010	KEGG_15.11.2016	Alzheimer's disease	14	15.0538	0.243398	0.689885	[ADAM10, ATP5H, CACNA1D, COX7A2L, COX8A, IDE, ITPR1, NDUFA2, NDUFS4, NOS1, PLCB1, PLCB2, PPP3R1, RTN4]	TRUE
GO:0035881	GO_BiologicalProcess_22.02.2016_16h56	amacrine cell differentiation	2	33.3333	0.160727	0.583864	[FOXN4, RORB]	TRUE
GO:0097186	GO_BiologicalProcess_22.02.2016_16h56	amelogenesis	4	21.0526	0.19593	0.627257	[ATF2, CNNM4, ITGA6, WDR72]	TRUE
GO:0043038	GO_BiologicalProcess_22.02.2016_16h56	amino acid activation	7	18.9189	0.159209	0.583111	[AARS2, DTD1, EEF1E1, LARS2, QARS, SARS, WARS2]	FALSE
GO:0043090	GO_BiologicalProcess_22.02.2016_16h56	amino acid import	3	15.7895	0.416102	0.847439	[SLC1A3, SLC6A9, SLC7A2]	FALSE
GO:0043102	GO_BiologicalProcess_22.02.2016_16h56	amino acid salvage	2	20	0.350943	0.79274	[EIF2B2, GOT1]	FALSE
GO:0003333	GO_BiologicalProcess_22.02.2016_16h56	amino acid transmembrane transport	10	23.2558	0.0316999	0.313477	[SLC1A3, SLC1A4, SLC25A12, SLC25A26, SLC36A2, SLC38A3, SLC43A2, SLC6A17, SLC6A9, SLC7A2]	TRUE
GO:0015171	GO_MolecularFunction_22.02.2016_16h56	amino acid transmembrane transporter activity	9	16.0714	0.241418	0.690875	[SLC1A3, SLC1A4, SLC25A12, SLC36A2, SLC38A3, SLC43A2, SLC6A17, SLC6A9, SLC7A2]	FALSE
GO:0006865	GO_BiologicalProcess_22.02.2016_16h56	amino acid transport	16	14.9533	0.232119	0.675117	[ADORA1, CACNA1A, GRM7, NTRK2, RIMS1, SLC1A3, SLC1A4, SLC25A12, SLC25A26, SLC36A2, SLC38A3, SLC43A2, SLC6A17, SLC6A9, SLC7A2, STXBP1]	TRUE
KEGG:00520	KEGG_15.11.2016	Amino sugar and nucleotide sugar metabolism	7	25.9259	0.0395682	0.345252	[CYB5R4, GFPT1, GMDS, HK1, HK2, MPI, PGM1]	TRUE
KEGG:00970	KEGG_15.11.2016	Aminoacyl-tRNA biosynthesis	5	16.6667	0.3025	0.747846	[AARS2, LARS2, QARS, SARS, WARS2]	FALSE
GO:0072488	GO_BiologicalProcess_22.02.2016_16h56	ammonium transmembrane transport	4	25	0.122567	0.521935	[ACACA, SLC22A1, SLC22A16, SLC22A3]	TRUE
GO:0008519	GO_MolecularFunction_22.02.2016_16h56	ammonium transmembrane transporter activity	5	27.7778	0.0597409	0.405873	[AZIN2, SLC18A2, SLC22A1, SLC22A16, SLC22A3]	TRUE
GO:0015696	GO_BiologicalProcess_22.02.2016_16h56	ammonium transport	15	22.7273	0.0120708	0.262024	[ACACA, AZIN2, CACNA1A, CHRNB2, DTNBP1, KCNA2, NOS1, PARK2, PDZK1, RAB3B, SEC14L1, SLC18A2, SLC22A1, SLC22A16, SLC22A3]	TRUE
KEGG:05146	KEGG_15.11.2016	Amoebiasis	15	19.7368	0.0401782	0.343832	[C8A, FN1, GNAL, LAMA2, LAMA3, LAMA4, PIK3R1, PIK3R3, PLCB1, PLCB2, PRKACB, PRKCB, PTK2, RAB5C, TGFB3]	TRUE
GO:0046033	GO_BiologicalProcess_22.02.2016_16h56	AMP metabolic process	3	30	0.113657	0.508316	[AK1, AK9, AMPD3]	TRUE
GO:0032281	GO_CellularComponent_22.02.2016_16h56	AMPA glutamate receptor complex	4	19.0476	0.250665	0.690687	[ABHD6, GRIA1, GRIA2, OLFM3]	TRUE
KEGG:05031	KEGG_15.11.2016	Amphetamine addiction	13	27.6596	0.00331938	0.164125	[ATF2, CACNA1D, CREB3L1, GRIA1, GRIA2, GRIN3A, HDAC1, PDYN, PPP1CC, PPP3R1, PRKACB, PRKCB, SLC18A2]	TRUE
KEGG:04152	KEGG_15.11.2016	AMPK signaling pathway	14	15.5556	0.206562	0.645052	[ACACA, ADRA1A, AKT3, CAMKK2, CREB3L1, FBP1, IGF1R, PFKFB4, PFKP, PIK3R1, PIK3R3, PPP2R2B, PPP2R5C, RPTOR]	TRUE
KEGG:05014	KEGG_15.11.2016	Amyotrophic lateral sclerosis (ALS)	6	19.3548	0.171014	0.594541	[GRIA1, GRIA2, MAP2K6, MAP3K5, NOS1, PPP3R1]	TRUE
GO:0031145	GO_BiologicalProcess_22.02.2016_16h56	anaphase-promoting complex-dependent proteasomal ubiquitin-dependent protein catabolic process	3	6.81818	0.918678	1	[BTRC, PSMF1, PTEN]	TRUE
GO:0031362	GO_CellularComponent_22.02.2016_16h56	anchored component of external side of plasma membrane	2	28.5714	0.207514	0.641274	[NDUFA2, PKHD1]	TRUE
GO:0001525	GO_BiologicalProcess_22.02.2016_16h56	angiogenesis	34	11.0749	0.761	0.997481	[ADGRB1, ADGRB3, ANGPT1, BMPER, CALCRL, COL8A1, CSPG4, EPAS1, FGF2, FGFR2, FN1, GJA5, HDAC9, HSPG2, LOXL2, MAP2K5, MTDH, NOV, NRP2, NRXN3, PDCL3, PRKCB, PTEN, PTK2, ROCK2, RORA, SH2D2A, SHB, SPI1, STAB1, TGFBR2, THSD7A, TIE1, VAV3]	FALSE
GO:0008089	GO_BiologicalProcess_22.02.2016_16h56	anterograde axonal transport	3	21.4286	0.24062	0.690811	[AP3S2, DTNBP1, KIF1A]	TRUE
GO:0048490	GO_BiologicalProcess_22.02.2016_16h56	anterograde synaptic vesicle transport	2	25	0.255425	0.690967	[AP3S2, DTNBP1]	TRUE
GO:0050851	GO_BiologicalProcess_22.02.2016_16h56	antigen receptor-mediated signaling pathway	12	9.44882	0.866761	1	[BTRC, DENND1B, DUSP3, FCRL5, PIK3R1, PRKCB, PRKCH, PSMF1, PTEN, THEMIS, TRAC, VAV3]	TRUE
GO:0035904	GO_BiologicalProcess_22.02.2016_16h56	aorta development	3	7.69231	0.872233	1	[EYA1, LRP2, LTBP1]	TRUE
GO:0003383	GO_BiologicalProcess_22.02.2016_16h56	apical constriction	3	75	0.00664405	0.227431	[EPB41L5, FRMD6, PARD3]	TRUE
KEGG:04210	KEGG_15.11.2016	Apoptosis	9	11.1111	0.672504	0.970063	[AKT3, ITPR1, LMNB1, MAP2K2, MAP3K5, PIK3R1, PIK3R3, SPTA1, TNFRSF10A]	TRUE
GO:0061364	GO_BiologicalProcess_22.02.2016_16h56	apoptotic process involved in luteolysis	2	50	0.0758243	0.438205	[SLIT1, SLIT3]	FALSE
GO:0030119	GO_CellularComponent_22.02.2016_16h56	AP-type membrane coat adaptor complex	5	17.2414	0.277534	0.713887	[AFTPH, AP1B1, AP3S2, GGA3, SGIP1]	FALSE
GO:1903963	GO_BiologicalProcess_22.02.2016_16h56	arachidonate transport	3	18.75	0.310739	0.755621	[BDKRB2, PLA2G4A, PLA2G4F]	TRUE
GO:0019369	GO_BiologicalProcess_22.02.2016_16h56	arachidonic acid metabolic process	4	12.5	0.562177	0.923131	[ABCC1, ALOX15, DAGLA, PLA2G4A]	TRUE
KEGG:00590	KEGG_15.11.2016	Arachidonic acid metabolism	5	17.2414	0.277534	0.713887	[ALOX15, PLA2G2F, PLA2G4A, PLA2G4F, PLB1]	FALSE
GO:0050482	GO_BiologicalProcess_22.02.2016_16h56	arachidonic acid secretion	3	18.75	0.310739	0.755621	[BDKRB2, PLA2G4A, PLA2G4F]	TRUE
GO:0032011	GO_BiologicalProcess_22.02.2016_16h56	ARF protein signal transduction	3	15.7895	0.416102	0.847439	[ARFGEF3, PSD2, PSD3]	FALSE
KEGG:00330	KEGG_15.11.2016	Arginine and proline metabolism	5	16.129	0.327785	0.77177	[AGMAT, ALDH2, AZIN2, GOT1, NOS1]	TRUE
KEGG:00220	KEGG_15.11.2016	Arginine biosynthesis	3	23.0769	0.206601	0.642919	[ASS1, GOT1, NOS1]	TRUE
GO:0006525	GO_BiologicalProcess_22.02.2016_16h56	arginine metabolic process	3	17.6471	0.346131	0.79192	[AGMAT, ASS1, NOS1]	TRUE
GO:0009074	GO_BiologicalProcess_22.02.2016_16h56	aromatic amino acid family catabolic process	2	11.7647	0.633818	0.956099	[ASRGL1, HPD]	FALSE
GO:0009072	GO_BiologicalProcess_22.02.2016_16h56	aromatic amino acid family metabolic process	2	8.33333	0.810856	1	[ASRGL1, HPD]	FALSE
GO:0034314	GO_BiologicalProcess_22.02.2016_16h56	Arp2/3 complex-mediated actin nucleation	2	11.1111	0.665378	0.964473	[ARPC2, IQGAP2]	TRUE
KEGG:05412	KEGG_15.11.2016	Arrhythmogenic right ventricular cardiomyopathy (ARVC)	11	20	0.0666481	0.411922	[CACNA1D, CACNA2D3, CDH2, CTNNA2, CTNNA3, ITGA2B, ITGA6, ITGA9, LAMA2, SLC8A1, TCF7L2]	TRUE
GO:0060840	GO_BiologicalProcess_22.02.2016_16h56	artery development	6	8.95522	0.844611	1	[EYA1, GJA5, LRP2, LTBP1, STRA6, ZMIZ1]	TRUE
GO:0048844	GO_BiologicalProcess_22.02.2016_16h56	artery morphogenesis	4	9.52381	0.772984	0.997038	[EYA1, GJA5, STRA6, ZMIZ1]	TRUE
GO:0009067	GO_BiologicalProcess_22.02.2016_16h56	aspartate family amino acid biosynthetic process	3	15	0.450204	0.87485	[EIF2B2, GOT1, THNSL2]	TRUE
GO:0009068	GO_BiologicalProcess_22.02.2016_16h56	aspartate family amino acid catabolic process	3	17.6471	0.346131	0.79192	[ASRGL1, GOT1, SLC25A21]	TRUE
GO:0009066	GO_BiologicalProcess_22.02.2016_16h56	aspartate family amino acid metabolic process	7	15.9091	0.288933	0.732622	[ASRGL1, ASS1, EIF2B2, GOT1, MSRA, SLC25A21, THNSL2]	TRUE
GO:0006531	GO_BiologicalProcess_22.02.2016_16h56	aspartate metabolic process	2	20	0.350943	0.79274	[ASS1, GOT1]	TRUE
GO:0015810	GO_BiologicalProcess_22.02.2016_16h56	aspartate transport	2	20	0.350943	0.79274	[SLC1A3, SLC25A12]	FALSE
GO:0048708	GO_BiologicalProcess_22.02.2016_16h56	astrocyte differentiation	4	9.30232	0.788841	0.995842	[DAB1, EPHA4, NKX2-2, SOX6]	TRUE
GO:0005524	GO_MolecularFunction_22.02.2016_16h56	ATP binding	127	12.7255	0.325005	0.769295	[AAK1, AARS2, ABCA1, ABCA5, ABCA9, ABCB11, ABCB9, ABCC1, ABCC9, ACACA, AK1, AK9, AKT3, ALK, ALPK2, ANTXR1, ASCC3, ASS1, ATP10B, CACNA1B, CAMKK2, CAMKV, CDC42BPA, CHD1L, CHD3, CHD6, CIT, CLK1, CSNK1G3, DCK, DCLK1, DDX55, DGKB, DGKG, DHX29, DHX32, DHX9, DNAH17, DNAH6, DNAH9, DPH6, DTD1, EIF2B2, ENTPD8, EPHA4, FGFR2, FRK, GALK2, HK1, HK2, IDE, IGF1R, ILF2, ITPK1, ITPKB, KCNT2, KIF1A, KSR2, LARS2, LM…	TRUE
GO:0006754	GO_BiologicalProcess_22.02.2016_16h56	ATP biosynthetic process	3	12.5	0.576805	0.926635	[AK9, ATP5H, GBAS]	FALSE
GO:0006757	GO_BiologicalProcess_22.02.2016_16h56	ATP generation from ADP	8	16.3265	0.245582	0.69167	[AK9, FBP1, HK1, HK2, IER3, PFKFB4, PFKP, PGM1]	FALSE
GO:0046034	GO_BiologicalProcess_22.02.2016_16h56	ATP metabolic process	15	12.1951	0.547336	0.924344	[AK1, AK9, AMPD3, ATP5H, COX8A, FBP1, GBAS, HK1, HK2, IER3, NDUFA2, NDUFS4, PFKFB4, PFKP, PGM1]	FALSE
GO:0042773	GO_BiologicalProcess_22.02.2016_16h56	ATP synthesis coupled electron transport	3	9.67742	0.74932	0.993882	[COX8A, NDUFA2, NDUFS4]	TRUE
GO:0042623	GO_MolecularFunction_22.02.2016_16h56	ATPase activity, coupled	28	12.3894	0.502867	0.898699	[ABCA1, ABCA5, ABCA9, ABCB11, ABCB9, ABCC1, ABCC9, ASCC3, ATP10B, ATP6V1C2, BPTF, CHD1L, CHD3, CHD6, DDX55, DHX29, DHX32, DHX9, MYO1B, MYO1D, MYO1E, RAD18, RAD51B, SMARCA4, SMARCAL1, SNRNP200, TTF2, XRCC5]	TRUE
GO:0043492	GO_MolecularFunction_22.02.2016_16h56	ATPase activity, coupled to movement of substances	9	9.78261	0.808799	0.999766	[ABCA1, ABCA5, ABCA9, ABCB11, ABCB9, ABCC1, ABCC9, ATP10B, ATP6V1C2]	FALSE
GO:0015662	GO_MolecularFunction_22.02.2016_16h56	ATPase activity, coupled to transmembrane movement of ions, phosphorylative mechanism	2	7.69231	0.845042	1	[ABCB11, ATP6V1C2]	TRUE
GO:0042626	GO_MolecularFunction_22.02.2016_16h56	ATPase activity, coupled to transmembrane movement of substances	8	10	0.778693	0.997175	[ABCA1, ABCA5, ABCA9, ABCB11, ABCB9, ABCC1, ABCC9, ATP6V1C2]	FALSE
GO:0043044	GO_BiologicalProcess_22.02.2016_16h56	ATP-dependent chromatin remodeling	5	12.1951	0.574556	0.928048	[CHD6, FSHR, HDAC1, SMARCA4, ZNHIT1]	TRUE
GO:0004003	GO_MolecularFunction_22.02.2016_16h56	ATP-dependent DNA helicase activity	5	17.8571	0.253014	0.688632	[ASCC3, CHD1L, CHD3, DHX9, XRCC5]	TRUE
GO:0008026	GO_MolecularFunction_22.02.2016_16h56	ATP-dependent helicase activity	11	15.493	0.246937	0.691114	[ASCC3, CHD1L, CHD3, CHD6, DDX55, DHX29, DHX32, DHX9, SNRNP200, TTF2, XRCC5]	TRUE
GO:0004004	GO_MolecularFunction_22.02.2016_16h56	ATP-dependent RNA helicase activity	5	12.8205	0.52822	0.909315	[DDX55, DHX29, DHX32, DHX9, SNRNP200]	TRUE
GO:0003283	GO_BiologicalProcess_22.02.2016_16h56	atrial septum development	2	13.3333	0.563818	0.924122	[GJA5, NOTCH2]	FALSE
GO:0060413	GO_BiologicalProcess_22.02.2016_16h56	atrial septum morphogenesis	2	16.6667	0.441908	0.862497	[GJA5, NOTCH2]	TRUE
GO:0060117	GO_BiologicalProcess_22.02.2016_16h56	auditory receptor cell development	3	15.7895	0.416102	0.847439	[CDH23, CLIC5, SLC4A7]	TRUE
GO:0042491	GO_BiologicalProcess_22.02.2016_16h56	auditory receptor cell differentiation	5	15.625	0.353268	0.791961	[CDH23, CLIC5, CUX1, KCNMA1, SLC4A7]	FALSE
GO:0002093	GO_BiologicalProcess_22.02.2016_16h56	auditory receptor cell morphogenesis	2	14.2857	0.52537	0.907921	[CDH23, CLIC5]	FALSE
GO:0060088	GO_BiologicalProcess_22.02.2016_16h56	auditory receptor cell stereocilium organization	2	16.6667	0.441908	0.862497	[CDH23, CLIC5]	TRUE
GO:0030673	GO_CellularComponent_22.02.2016_16h56	axolemma	4	28.5714	0.0818663	0.452553	[ADORA1, KCNC1, KCNH1, MYO1D]	TRUE
GO:0061564	GO_BiologicalProcess_22.02.2016_16h56	axon development	76	14.1527	0.0942728	0.461004	[ABLIM1, ADAM10, ADGRB1, ANGPT1, ARHGAP35, ARHGEF12, ARPC2, BAIAP2, BMP7, CACNA1A, CACNA1D, CDH11, CDH2, CDH4, CHL1, CHN1, CHRNB2, CNTN4, CNTN6, COL5A3, CRTAC1, CTNNA2, DAB1, DCLK1, DOCK1, DRGX, ECM2, EPHA4, EXT1, FGF2, FGFR2, FN1, FYCO1, GFRA1, GLI2, GRB2, IL5RA, ITGA2B, ITGA9, LAMA2, LHX3, LMX1A, LPAR3, LRFN2, MAP2K2, NRP2, NRXN3, NTRK2, PARD3, PLXNA2, PSMF1, PTEN, PTK2, RAPGEF2, RASAL2, RASGRP…	FALSE
GO:0048675	GO_BiologicalProcess_22.02.2016_16h56	axon extension	12	15	0.269725	0.706044	[CDH4, DCLK1, FN1, FYCO1, NRP2, PLXNA2, RTN4, RUFY3, SEMA3B, SEMA4D, SLIT1, SLIT3]	FALSE
GO:0048846	GO_BiologicalProcess_22.02.2016_16h56	axon extension involved in axon guidance	6	20	0.152704	0.566276	[NRP2, PLXNA2, SEMA3B, SEMA4D, SLIT1, SLIT3]	TRUE
KEGG:04360	KEGG_15.11.2016	Axon guidance	18	14.5161	0.254194	0.689734	[ABLIM1, ARHGEF12, BMP7, EPHA4, GNAI3, PIK3R1, PIK3R3, PLXNA2, PPP3R1, PTK2, RGS3, ROCK2, SEMA3B, SEMA4D, SLIT1, SLIT3, SRGAP3, UNC5D]	TRUE
GO:0007411	GO_BiologicalProcess_22.02.2016_16h56	axon guidance	53	13.25	0.285823	0.726808	[ABLIM1, ADAM10, ANGPT1, ARHGAP35, ARHGEF12, ARPC2, BMP7, CACNA1D, CDH4, CHL1, CHN1, CNTN4, CNTN6, COL5A3, DOCK1, DRGX, EPHA4, EXT1, FGF2, FGFR2, GFRA1, GLI2, GRB2, IL5RA, ITGA2B, ITGA9, LAMA2, LHX3, LMX1A, MAP2K2, NRP2, NRXN3, PLXNA2, PSMF1, PTK2, RAPGEF2, RASAL2, RASGRP3, ROCK2, SDC2, SEMA3B, SEMA4D, SH3GL2, SHC3, SLIT1, SLIT3, SPRED1, SPTA1, SRGAP3, SYNGAP1, TRIO, UNC5D, VAV3]	FALSE
GO:0031103	GO_BiologicalProcess_22.02.2016_16h56	axon regeneration	4	13.3333	0.509188	0.90095	[EPHA4, MAP2K2, PTEN, TNC]	FALSE
GO:0007413	GO_BiologicalProcess_22.02.2016_16h56	axonal fasciculation	4	26.6667	0.101272	0.487202	[CNTN4, CRTAC1, EPHA4, RTN4]	TRUE
GO:1990716	GO_CellularComponent_22.02.2016_16h56	axonemal central apparatus	2	100	0.0149637	0.283355	[HYDIN, SPAG17]	TRUE
GO:0005858	GO_CellularComponent_22.02.2016_16h56	axonemal dynein complex	2	20	0.350943	0.79274	[DNAH17, DNAH6]	TRUE
GO:0035082	GO_BiologicalProcess_22.02.2016_16h56	axoneme assembly	4	12.5	0.562177	0.923131	[HYDIN, RP1, SPAG17, TTLL5]	TRUE
GO:0044447	GO_CellularComponent_22.02.2016_16h56	axoneme part	6	24	0.076282	0.438006	[AK1, CEP162, DNAH17, DNAH6, HYDIN, SPAG17]	TRUE
GO:0007409	GO_BiologicalProcess_22.02.2016_16h56	axonogenesis	74	14.2035	0.0921733	0.460866	[ABLIM1, ADAM10, ADGRB1, ANGPT1, ARHGAP35, ARHGEF12, ARPC2, BAIAP2, BMP7, CACNA1A, CACNA1D, CDH11, CDH2, CDH4, CHL1, CHN1, CHRNB2, CNTN4, CNTN6, COL5A3, CTNNA2, DAB1, DCLK1, DOCK1, DRGX, ECM2, EPHA4, EXT1, FGF2, FGFR2, FN1, FYCO1, GFRA1, GLI2, GRB2, IL5RA, ITGA2B, ITGA9, LAMA2, LHX3, LMX1A, LPAR3, LRFN2, MAP2K2, NRP2, NRXN3, NTRK2, PARD3, PLXNA2, PSMF1, PTEN, PTK2, RAPGEF2, RASAL2, RASGRP3, ROCK2…	FALSE
GO:0001783	GO_BiologicalProcess_22.02.2016_16h56	B cell apoptotic process	2	13.3333	0.563818	0.924122	[PTEN, TRAF3IP2]	TRUE
GO:0030183	GO_BiologicalProcess_22.02.2016_16h56	B cell differentiation	8	12.6984	0.512761	0.903678	[BLNK, HDAC9, MYB, NHEJ1, NOTCH2, PIK3R1, PRKDC, STAT5B]	TRUE
KEGG:04662	KEGG_15.11.2016	B cell receptor signaling pathway	10	20	0.0780668	0.442544	[AKT3, BLNK, GRB2, MAP2K2, PIK3R1, PIK3R3, PPP3R1, PRKCB, RASGRP3, VAV3]	TRUE
GO:0050853	GO_BiologicalProcess_22.02.2016_16h56	B cell receptor signaling pathway	4	13.3333	0.509188	0.90095	[FCRL5, PRKCB, PRKCH, VAV3]	FALSE
KEGG:05100	KEGG_15.11.2016	Bacterial invasion of epithelial cells	11	18.9655	0.0908594	0.45946	[ARHGAP10, ARPC2, CBL, CTNNA2, CTNNA3, DOCK1, FN1, PIK3R1, PIK3R3, PTK2, SHC3]	TRUE
GO:0090544	GO_CellularComponent_22.02.2016_16h56	BAF-type complex	3	17.6471	0.346131	0.79192	[ARID1B, PBRM1, SMARCA4]	TRUE
GO:0051016	GO_BiologicalProcess_22.02.2016_16h56	barbed-end actin filament capping	2	16.6667	0.441908	0.862497	[ADD2, LRRC16A]	TRUE
KEGG:05217	KEGG_15.11.2016	Basal cell carcinoma	4	10	0.738483	0.995833	[AXIN2, GLI2, HHIP, TCF7L2]	TRUE
GO:0009925	GO_CellularComponent_22.02.2016_16h56	basal plasma membrane	4	18.1818	0.279142	0.715956	[CLCA2, ITGA6, ITGA9, MYO1E]	TRUE
KEGG:03022	KEGG_15.11.2016	Basal transcription factors	4	21.0526	0.19593	0.627257	[GTF2A1L, GTF2A2, TAF13, TAF6]	TRUE
KEGG:03410	KEGG_15.11.2016	Base excision repair	3	16.6667	0.381338	0.813887	[NEIL3, POLD1, POLE3]	TRUE
GO:0006284	GO_BiologicalProcess_22.02.2016_16h56	base-excision repair	4	11.1111	0.657935	0.969474	[NEIL3, POLD1, POLG, USP47]	TRUE
GO:0006287	GO_BiologicalProcess_22.02.2016_16h56	base-excision repair, gap-filling	2	40	0.116308	0.50992	[POLD1, POLG]	TRUE
GO:0015174	GO_MolecularFunction_22.02.2016_16h56	basic amino acid transmembrane transporter activity	2	28.5714	0.207514	0.641274	[SLC38A3, SLC7A2]	TRUE
GO:0015802	GO_BiologicalProcess_22.02.2016_16h56	basic amino acid transport	2	22.2222	0.303486	0.748207	[SLC38A3, SLC7A2]	FALSE
KEGG:00410	KEGG_15.11.2016	beta-Alanine metabolism	2	11.1111	0.665378	0.964473	[ALDH2, DPYD]	TRUE
GO:0015701	GO_BiologicalProcess_22.02.2016_16h56	bicarbonate transport	4	14.8148	0.424841	0.851596	[CA3, SLC4A10, SLC4A4, SLC4A7]	FALSE
GO:0015721	GO_BiologicalProcess_22.02.2016_16h56	bile acid and bile salt transport	5	22.7273	0.122518	0.524236	[ABCB11, NCOA2, SLC10A1, SLC51B, TNPO1]	TRUE
GO:0006699	GO_BiologicalProcess_22.02.2016_16h56	bile acid biosynthetic process	2	8.69565	0.791352	0.996186	[ABCB11, SYCP2]	TRUE
GO:0008206	GO_BiologicalProcess_22.02.2016_16h56	bile acid metabolic process	5	13.5135	0.479778	0.884062	[ABCB11, NCOA2, NR5A2, SLC10A1, SYCP2]	TRUE
GO:0032782	GO_BiologicalProcess_22.02.2016_16h56	bile acid secretion	2	40	0.116308	0.50992	[ABCB11, TNPO1]	FALSE
GO:0015125	GO_MolecularFunction_22.02.2016_16h56	bile acid transmembrane transporter activity	2	22.2222	0.303486	0.748207	[ABCB11, SLC10A1]	TRUE
KEGG:04976	KEGG_15.11.2016	Bile secretion	7	13.2075	0.476325	0.88135	[ABCB11, KCNN2, PRKACB, SLC10A1, SLC22A1, SLC4A4, SLC51B]	TRUE
GO:0006768	GO_BiologicalProcess_22.02.2016_16h56	biotin metabolic process	2	15.3846	0.484692	0.887604	[ACACA, MCCC2]	TRUE
KEGG:05219	KEGG_15.11.2016	Bladder cancer	2	8	0.828716	1	[E2F3, MAP2K2]	TRUE
GO:0031082	GO_CellularComponent_22.02.2016_16h56	BLOC complex	2	18.1818	0.397225	0.82794	[DTNBP1, HPS6]	TRUE
GO:0001568	GO_BiologicalProcess_22.02.2016_16h56	blood vessel development	56	12.5843	0.432027	0.860188	[ADGRB1, ADGRB3, ALDH1A2, ANGPT1, ANKRD17, BMP7, BMPER, CALCRL, CDH2, COL8A1, CSPG4, EPAS1, EYA1, FBXW8, FGF2, FGFR2, FN1, GJA5, HDAC9, HSPG2, LAMA4, LOXL2, LRP2, LTBP1, MAP2K5, MTDH, MYO18B, MYO1E, NOTCH2, NOV, NRP2, NRXN3, NTRK2, PCSK5, PDCL3, PDGFD, PRKCB, PTEN, PTK2, RAPGEF2, ROCK2, RORA, SH2D2A, SHB, SPI1, STAB1, STRA6, SYNGAP1, TCF7L2, TGFBR2, THSD7A, TIE1, VAV3, WARS2, ZFPM2, ZMIZ1]	TRUE
GO:0043534	GO_BiologicalProcess_22.02.2016_16h56	blood vessel endothelial cell migration	4	9.30232	0.788841	0.995842	[ANGPT1, FGF2, HDAC9, MAP2K5]	FALSE
GO:0048514	GO_BiologicalProcess_22.02.2016_16h56	blood vessel morphogenesis	45	12.1294	0.550411	0.917352	[ADGRB1, ADGRB3, ANGPT1, BMPER, CALCRL, CDH2, COL8A1, CSPG4, EPAS1, EYA1, FGF2, FGFR2, FN1, GJA5, HDAC9, HSPG2, LOXL2, MAP2K5, MTDH, MYO18B, MYO1E, NOV, NRP2, NRXN3, NTRK2, PDCL3, PRKCB, PTEN, PTK2, RAPGEF2, ROCK2, RORA, SH2D2A, SHB, SPI1, STAB1, STRA6, SYNGAP1, TGFBR2, THSD7A, TIE1, VAV3, WARS2, ZFPM2, ZMIZ1]	FALSE
GO:0030509	GO_BiologicalProcess_22.02.2016_16h56	BMP signaling pathway	11	12.2222	0.550185	0.918695	[BMP6, BMP7, BMPER, CAPN5, NOTCH2, PCSK6, ROR2, RORA, TCF7L2, TRIM33, ZNF423]	TRUE
GO:0060349	GO_BiologicalProcess_22.02.2016_16h56	bone morphogenesis	9	16.0714	0.241418	0.690875	[ALPL, AXIN2, BMP6, FGFR2, GHR, HSPG2, OSR2, TGFB3, TGFBR2]	TRUE
GO:0048854	GO_BiologicalProcess_22.02.2016_16h56	brain morphogenesis	6	18.75	0.190179	0.624573	[CDH2, CTNNA2, PTEN, SLC4A10, SLIT1, SLIT3]	TRUE
GO:0031547	GO_BiologicalProcess_22.02.2016_16h56	brain-derived neurotrophic factor receptor signaling pathway	2	66.6667	0.0412342	0.349509	[NTRK2, RAPGEF2]	TRUE
GO:0009081	GO_BiologicalProcess_22.02.2016_16h56	branched-chain amino acid metabolic process	3	17.6471	0.346131	0.79192	[GHR, MCCC2, STAT5B]	TRUE
GO:0060670	GO_BiologicalProcess_22.02.2016_16h56	branching involved in labyrinthine layer morphogenesis	2	20	0.350943	0.79274	[FGFR2, GRB2]	TRUE
GO:0060444	GO_BiologicalProcess_22.02.2016_16h56	branching involved in mammary gland duct morphogenesis	3	15	0.450204	0.87485	[BTRC, ESR1, PGR]	TRUE
GO:0060442	GO_BiologicalProcess_22.02.2016_16h56	branching involved in prostate gland morphogenesis	4	33.3333	0.0492778	0.374848	[BMP7, CD44, ESR1, FGFR2]	FALSE
GO:0060445	GO_BiologicalProcess_22.02.2016_16h56	branching involved in salivary gland morphogenesis	2	9.52381	0.746968	0.996703	[BMP7, FGFR2]	TRUE
GO:0001658	GO_BiologicalProcess_22.02.2016_16h56	branching involved in ureteric bud morphogenesis	4	11.1111	0.657935	0.969474	[CD44, EYA1, FAT4, FGF2]	FALSE
KEGG:05224	KEGG_15.11.2016	Breast cancer	15	14.1509	0.314061	0.759549	[AKT3, AXIN2, E2F3, ESR1, FGF2, GRB2, IGF1R, MAP2K2, NOTCH2, PGR, PIK3R1, PIK3R3, PTEN, SHC3, TCF7L2]	TRUE
GO:0031526	GO_CellularComponent_22.02.2016_16h56	brush border membrane	4	11.7647	0.611879	0.942167	[CUBN, LRP2, PDZK1, PTH1R]	TRUE
GO:0060449	GO_BiologicalProcess_22.02.2016_16h56	bud elongation involved in lung branching	2	40	0.116308	0.50992	[FGFR2, RDH10]	TRUE
GO:0086069	GO_BiologicalProcess_22.02.2016_16h56	bundle of His cell to Purkinje myocyte communication	2	18.1818	0.397225	0.82794	[CTNNA3, GJA5]	TRUE
KEGG:00650	KEGG_15.11.2016	Butanoate metabolism	4	28.5714	0.0818663	0.452553	[ACADS, HMGCLL1, HMGCS2, OXCT1]	FALSE
GO:0015740	GO_BiologicalProcess_22.02.2016_16h56	C4-dicarboxylate transport	2	20	0.350943	0.79274	[SLC1A3, SLC25A12]	TRUE
GO:0033173	GO_BiologicalProcess_22.02.2016_16h56	calcineurin-NFAT signaling cascade	2	9.09091	0.770092	0.996195	[AKAP6, PPP3R1]	FALSE
GO:0005227	GO_MolecularFunction_22.02.2016_16h56	calcium activated cation channel activity	6	30	0.0282413	0.292265	[KCNMA1, KCNMB1, KCNN2, KCNN3, KCNT1, KCNT2]	FALSE
GO:0061591	GO_BiologicalProcess_22.02.2016_16h56	calcium activated galactosylceramide scrambling	2	66.6667	0.0412342	0.349509	[ANO3, ANO4]	FALSE
GO:0061590	GO_BiologicalProcess_22.02.2016_16h56	calcium activated phosphatidylcholine scrambling	2	66.6667	0.0412342	0.349509	[ANO3, ANO4]	TRUE
GO:0005262	GO_MolecularFunction_22.02.2016_16h56	calcium channel activity	15	18.5185	0.064932	0.412782	[CACNA1A, CACNA1B, CACNA1D, CACNA2D3, GRIN3A, GRM7, ITPR1, LOXHD1, PDE2A, SLC24A2, SLC24A3, TPCN1, TRPM1, TRPM8, TRPV3]	FALSE
GO:0034704	GO_CellularComponent_22.02.2016_16h56	calcium channel complex	8	19.5122	0.120768	0.519246	[AKAP6, CACNA1A, CACNA1B, CACNA1D, CACNA2D3, CASQ2, MICU1, NOS1]	FALSE
GO:1901660	GO_BiologicalProcess_22.02.2016_16h56	calcium ion export	2	40	0.116308	0.50992	[SLC8A1, SLC8A3]	TRUE
GO:0055074	GO_BiologicalProcess_22.02.2016_16h56	calcium ion homeostasis	39	15	0.102173	0.488894	[ADRA1A, AKAP6, BDKRB2, CACNA1A, CAPN3, CASQ2, CDH23, CSRP3, ERO1L, ESR1, FCRL5, FGF2, GRIK2, GRM1, INPP4B, ITPR1, JPH1, LPAR3, MICU1, MYO5A, NOS1, OXTR, PKHD1, PLCE1, PRKCB, PRKCE, PTH1R, RIC3, RMDN3, SLC24A2, SLC24A3, SLC8A1, SLC8A3, SLC8B1, STC2, TMEM178A, TPCN1, TRPM1, TRPM8]	TRUE
GO:0070509	GO_BiologicalProcess_22.02.2016_16h56	calcium ion import	18	16.0714	0.136625	0.545273	[AKAP6, CACNA1D, CAPN3, CASQ2, ERO1L, FCRL5, FGF2, HOMER1, ITPR1, JPH1, MICU1, MYO5A, NOS1, PRKCE, SLC8A1, SLC8A3, TPCN1, TRPV3]	FALSE
GO:1902656	GO_BiologicalProcess_22.02.2016_16h56	calcium ion import into cytosol	13	17.1053	0.131936	0.541118	[AKAP6, CAPN3, CASQ2, ERO1L, FCRL5, FGF2, ITPR1, JPH1, MYO5A, NOS1, PRKCE, SLC8A1, TPCN1]	FALSE
GO:0017156	GO_BiologicalProcess_22.02.2016_16h56	calcium ion regulated exocytosis	12	14.1176	0.344381	0.789946	[CACNA1A, CADPS, CDK5R2, CPLX3, OTOF, PLB1, PLCB1, RAPGEF4, RIMS1, RIMS2, RPH3AL, STXBP1]	TRUE
GO:0097553	GO_BiologicalProcess_22.02.2016_16h56	calcium ion transmembrane import into cytosol	13	17.1053	0.131936	0.541118	[AKAP6, CAPN3, CASQ2, ERO1L, FCRL5, FGF2, ITPR1, JPH1, MYO5A, NOS1, PRKCE, SLC8A1, TPCN1]	FALSE
GO:0070588	GO_BiologicalProcess_22.02.2016_16h56	calcium ion transmembrane transport	32	17.7778	0.0183659	0.259455	[AKAP6, CACNA1A, CACNA1B, CACNA1D, CACNA2D3, CAPN3, CASQ2, ERO1L, FCRL5, FGF2, GNB5, GRIN3A, GRM7, ITPR1, JPH1, LOXHD1, MICU1, MYO5A, NOS1, PDE2A, PRKCE, SLC24A2, SLC24A3, SLC8A1, SLC8A3, SLC8B1, TMEM110, TPCN1, TRPC4AP, TRPM1, TRPM8, TRPV3]	TRUE
GO:0015085	GO_MolecularFunction_22.02.2016_16h56	calcium ion transmembrane transporter activity	18	18.75	0.0416605	0.349791	[CACNA1A, CACNA1B, CACNA1D, CACNA2D3, GRIN3A, GRM7, ITPR1, LOXHD1, PDE2A, SLC24A2, SLC24A3, SLC8A1, SLC8A3, SLC8B1, TPCN1, TRPM1, TRPM8, TRPV3]	TRUE
GO:0006816	GO_BiologicalProcess_22.02.2016_16h56	calcium ion transport	42	15.8491	0.0459854	0.362186	[ADRA1A, AKAP6, CACNA1A, CACNA1B, CACNA1D, CACNA2D3, CALCRL, CAPN3, CASQ2, CDH23, CHRNB2, CSN2, ERO1L, FCRL5, FGF2, GNB5, GRIN3A, GRM7, HOMER1, ITPR1, JPH1, LOXHD1, LPAR3, MICU1, MYB, MYO5A, NOS1, PDE2A, PRKCB, PRKCE, SLC24A2, SLC24A3, SLC8A1, SLC8A3, SLC8B1, STC2, TMEM110, TPCN1, TRPC4AP, TRPM1, TRPM8, TRPV3]	FALSE
GO:1903514	GO_BiologicalProcess_22.02.2016_16h56	calcium ion transport from endoplasmic reticulum to cytosol	3	18.75	0.310739	0.755621	[AKAP6, CASQ2, SLC8A1]	FALSE
GO:0060402	GO_BiologicalProcess_22.02.2016_16h56	calcium ion transport into cytosol	16	18.1818	0.0665796	0.414376	[ADRA1A, AKAP6, CAPN3, CASQ2, ERO1L, FCRL5, FGF2, ITPR1, JPH1, MYO5A, NOS1, PRKCE, SLC8A1, SLC8A3, TPCN1, TRPM1]	TRUE
GO:0048791	GO_BiologicalProcess_22.02.2016_16h56	calcium ion-regulated exocytosis of neurotransmitter	3	42.8571	0.0437595	0.350864	[CACNA1A, RIMS1, RIMS2]	TRUE
KEGG:04020	KEGG_15.11.2016	Calcium signaling pathway	22	16.5414	0.0858261	0.457396	[ADRA1A, BDKRB2, CACNA1A, CACNA1B, CACNA1D, GNAL, GRM1, HRH2, HTR4, ITPKB, ITPR1, NOS1, OXTR, PDE1A, PLCB1, PLCB2, PLCE1, PPP3R1, PRKACB, PRKCB, SLC8A1, SLC8A3]	TRUE
GO:0008273	GO_MolecularFunction_22.02.2016_16h56	calcium, potassium:sodium antiporter activity	2	50	0.0758243	0.438205	[SLC24A2, SLC24A3]	TRUE
GO:0015368	GO_MolecularFunction_22.02.2016_16h56	calcium:cation antiporter activity	5	55.5556	0.00224084	0.153411	[SLC24A2, SLC24A3, SLC8A1, SLC8A3, SLC8B1]	TRUE
GO:0005432	GO_MolecularFunction_22.02.2016_16h56	calcium:sodium antiporter activity	3	60	0.0150991	0.263494	[SLC8A1, SLC8A3, SLC8B1]	TRUE
GO:0015269	GO_MolecularFunction_22.02.2016_16h56	calcium-activated potassium channel activity	6	42.8571	0.00416047	0.16831	[KCNMA1, KCNMB1, KCNN2, KCNN3, KCNT1, KCNT2]	TRUE
GO:0004699	GO_MolecularFunction_22.02.2016_16h56	calcium-independent protein kinase C activity	2	66.6667	0.0412342	0.349509	[PRKCE, PRKCH]	TRUE
GO:0015278	GO_MolecularFunction_22.02.2016_16h56	calcium-release channel activity	2	16.6667	0.441908	0.862497	[ITPR1, TPCN1]	FALSE
GO:0043010	GO_BiologicalProcess_22.02.2016_16h56	camera-type eye development	32	13.3891	0.319468	0.764318	[AHI1, ALDH1A2, ARHGAP35, BCAR3, BMP7, CACNA1A, COL8A1, CRYBA1, FAT3, FGFR2, FOXN4, GPD2, HCN1, HDAC1, MEGF11, NES, NOTCH2, NPHP1, NTRK2, OSR2, RDH10, RORB, RP1, RPE65, SLC4A4, SLC4A7, SMARCA4, STRA6, TBC1D32, TENM3, TGFBR2, TNPO1]	TRUE
GO:0048593	GO_BiologicalProcess_22.02.2016_16h56	camera-type eye morphogenesis	15	17.2414	0.106034	0.491513	[AHI1, BCAR3, BMP7, COL8A1, FAT3, FOXN4, HCN1, MEGF11, NOTCH2, RORB, RP1, RPE65, SLC4A7, STRA6, TENM3]	TRUE
GO:0060219	GO_BiologicalProcess_22.02.2016_16h56	camera-type eye photoreceptor cell differentiation	4	22.2222	0.170097	0.59601	[HCN1, RORB, RP1, SLC4A7]	FALSE
GO:0030552	GO_MolecularFunction_22.02.2016_16h56	cAMP binding	5	26.3158	0.0732252	0.428753	[HCN1, PDE11A, PDE2A, RAPGEF2, RAPGEF4]	TRUE
GO:0006171	GO_BiologicalProcess_22.02.2016_16h56	cAMP biosynthetic process	14	16.6667	0.141472	0.552237	[ABCA1, AKAP6, CACNA1A, CALCRL, ECE1, FLNB, FSHR, GABBR2, GNAI3, GNAL, GRM7, NPR3, NTRK2, PDE2A]	FALSE
GO:0006198	GO_BiologicalProcess_22.02.2016_16h56	cAMP catabolic process	2	15.3846	0.484692	0.887604	[PDE11A, PDE2A]	FALSE
GO:0046058	GO_BiologicalProcess_22.02.2016_16h56	cAMP metabolic process	15	15.1515	0.225712	0.671852	[ABCA1, AKAP6, CACNA1A, CALCRL, ECE1, FLNB, FSHR, GABBR2, GNAI3, GNAL, GRM7, NPR3, NTRK2, PDE11A, PDE2A]	FALSE
KEGG:04024	KEGG_15.11.2016	cAMP signaling pathway	22	15.493	0.14427	0.54872	[ADORA1, AKT3, CACNA1D, CREB3L1, FSHR, GABBR2, GNAI3, GRIA1, GRIA2, GRIN3A, HHIP, HTR4, MAP2K2, OXTR, PIK3R1, PIK3R3, PLCE1, PPP1CC, PRKACB, RAPGEF4, ROCK2, VAV3]	TRUE
GO:0004691	GO_MolecularFunction_22.02.2016_16h56	cAMP-dependent protein kinase activity	2	50	0.0758243	0.438205	[AKAP13, PRKACB]	TRUE
GO:0019933	GO_BiologicalProcess_22.02.2016_16h56	cAMP-mediated signaling	8	17.3913	0.19434	0.624412	[AKAP6, CRTC3, NDUFS4, NPR3, PDE2A, RAPGEF2, RAPGEF4, RIMS2]	TRUE
GO:0015722	GO_BiologicalProcess_22.02.2016_16h56	canalicular bile acid transport	2	50	0.0758243	0.438205	[ABCB11, TNPO1]	TRUE
GO:0061621	GO_BiologicalProcess_22.02.2016_16h56	canonical glycolysis	4	17.3913	0.308085	0.75536	[HK1, HK2, PFKFB4, PFKP]	FALSE
KEGG:04973	KEGG_15.11.2016	Carbohydrate digestion and absorption	8	22.8571	0.0567181	0.391311	[AKT3, CACNA1D, HK1, HK2, PIK3R1, PIK3R3, PLCB2, PRKCB]	TRUE
GO:0046942	GO_BiologicalProcess_22.02.2016_16h56	carboxylic acid transport	29	13.4884	0.315384	0.760682	[ABCB11, ACACA, ADORA1, BDKRB2, CACNA1A, GRM7, MAP2K6, NCOA2, NTRK2, PDZK1, PLA2G4A, PLA2G4F, RIMS1, SLC10A1, SLC16A5, SLC1A3, SLC1A4, SLC22A16, SLC25A12, SLC25A26, SLC36A2, SLC38A3, SLC43A2, SLC51B, SLC6A17, SLC6A9, SLC7A2, STXBP1, TNPO1]	TRUE
GO:0003230	GO_BiologicalProcess_22.02.2016_16h56	cardiac atrium development	2	9.09091	0.770092	0.996195	[GJA5, NOTCH2]	FALSE
GO:0003209	GO_BiologicalProcess_22.02.2016_16h56	cardiac atrium morphogenesis	2	10.5263	0.694705	0.981409	[GJA5, NOTCH2]	FALSE
GO:0055006	GO_BiologicalProcess_22.02.2016_16h56	cardiac cell development	6	12.2449	0.564605	0.923711	[AKAP6, CSRP3, FHOD3, MYO18B, SLC8A1, TTN]	FALSE
GO:0003205	GO_BiologicalProcess_22.02.2016_16h56	cardiac chamber development	12	10.8108	0.720158	0.989106	[COL11A1, CSRP3, FGFR2, GJA5, KCNK2, LRP2, LTBP1, NOTCH2, PCSK5, STRA6, TPM1, ZFPM2]	TRUE
GO:0003206	GO_BiologicalProcess_22.02.2016_16h56	cardiac chamber morphogenesis	6	7.69231	0.927766	1	[COL11A1, FGFR2, GJA5, NOTCH2, TPM1, ZFPM2]	TRUE
GO:0086002	GO_BiologicalProcess_22.02.2016_16h56	cardiac muscle cell action potential involved in contraction	2	8	0.828716	1	[CTNNA3, GJA5]	FALSE
GO:0055013	GO_BiologicalProcess_22.02.2016_16h56	cardiac muscle cell development	6	12.766	0.522083	0.907528	[AKAP6, CSRP3, FHOD3, MYO18B, SLC8A1, TTN]	TRUE
GO:0055007	GO_BiologicalProcess_22.02.2016_16h56	cardiac muscle cell differentiation	7	10.1449	0.755941	0.995248	[AKAP6, CSRP3, FHOD3, MYO18B, SLC8A1, SOX6, TTN]	FALSE
GO:0060038	GO_BiologicalProcess_22.02.2016_16h56	cardiac muscle cell proliferation	4	12.5	0.562177	0.923131	[FGF2, FGFR2, KCNK2, TGFBR2]	FALSE
KEGG:04260	KEGG_15.11.2016	Cardiac muscle contraction	6	13.9535	0.432796	0.857881	[CACNA1D, CACNA2D3, COX7A2L, COX8A, SLC8A1, TPM1]	TRUE
GO:0048739	GO_BiologicalProcess_22.02.2016_16h56	cardiac muscle fiber development	2	40	0.116308	0.50992	[MYO18B, TTN]	TRUE
GO:0048738	GO_BiologicalProcess_22.02.2016_16h56	cardiac muscle tissue development	18	13.6364	0.348828	0.791983	[AKAP6, ALDH1A2, COL11A1, CSRP3, FGF2, FGFR2, FHOD3, GJA5, HSPG2, KCNK2, MYO18B, PTEN, SLC8A1, SOX6, TGFBR2, TPM1, TTN, ZFPM2]	TRUE
GO:0055017	GO_BiologicalProcess_22.02.2016_16h56	cardiac muscle tissue growth	5	11.3636	0.639264	0.956209	[AKAP6, FGF2, FGFR2, KCNK2, TGFBR2]	FALSE
GO:0055008	GO_BiologicalProcess_22.02.2016_16h56	cardiac muscle tissue morphogenesis	5	14.2857	0.42976	0.857592	[COL11A1, FGFR2, TPM1, TTN, ZFPM2]	FALSE
GO:0055003	GO_BiologicalProcess_22.02.2016_16h56	cardiac myofibril assembly	3	21.4286	0.24062	0.690811	[CSRP3, FHOD3, TTN]	TRUE
GO:0003279	GO_BiologicalProcess_22.02.2016_16h56	cardiac septum development	9	12.8571	0.49121	0.892198	[CSRP3, FGFR2, GJA5, LRP2, LTBP1, NOTCH2, PCSK5, STRA6, ZFPM2]	TRUE
GO:0060411	GO_BiologicalProcess_22.02.2016_16h56	cardiac septum morphogenesis	4	10	0.738483	0.995833	[FGFR2, GJA5, NOTCH2, ZFPM2]	FALSE
GO:0003231	GO_BiologicalProcess_22.02.2016_16h56	cardiac ventricle development	10	12.6582	0.505724	0.898391	[COL11A1, CSRP3, FGFR2, GJA5, KCNK2, LRP2, LTBP1, STRA6, TPM1, ZFPM2]	TRUE
GO:0003208	GO_BiologicalProcess_22.02.2016_16h56	cardiac ventricle morphogenesis	4	9.09091	0.803799	1	[COL11A1, FGFR2, TPM1, ZFPM2]	FALSE
GO:0035051	GO_BiologicalProcess_22.02.2016_16h56	cardiocyte differentiation	7	8.43374	0.895967	1	[AKAP6, CSRP3, FHOD3, MYO18B, SLC8A1, SOX6, TTN]	FALSE
GO:0035965	GO_BiologicalProcess_22.02.2016_16h56	cardiolipin acyl-chain remodeling	3	60	0.0150991	0.263494	[HADHB, LCLAT1, PLA2G4A]	TRUE
GO:0032048	GO_BiologicalProcess_22.02.2016_16h56	cardiolipin metabolic process	4	33.3333	0.0492778	0.374848	[HADHB, LCLAT1, PLA2G4A, TAMM41]	FALSE
GO:1902603	GO_BiologicalProcess_22.02.2016_16h56	carnitine transmembrane transport	2	22.2222	0.303486	0.748207	[ACACA, SLC22A16]	TRUE
GO:0015879	GO_BiologicalProcess_22.02.2016_16h56	carnitine transport	3	30	0.113657	0.508316	[ACACA, PDZK1, SLC22A16]	TRUE
GO:0001502	GO_BiologicalProcess_22.02.2016_16h56	cartilage condensation	3	17.6471	0.346131	0.79192	[COL11A1, ROR2, RORA]	TRUE
GO:0060351	GO_BiologicalProcess_22.02.2016_16h56	cartilage development involved in endochondral bone morphogenesis	4	23.5294	0.145574	0.551321	[AXIN2, GHR, HSPG2, TGFBR2]	TRUE
GO:0071013	GO_CellularComponent_22.02.2016_16h56	catalytic step 2 spliceosome	4	8.16326	0.866113	1	[GPATCH1, SNRNP200, SNRPB2, TFIP11]	TRUE
GO:0051934	GO_BiologicalProcess_22.02.2016_16h56	catecholamine uptake involved in synaptic transmission	2	22.2222	0.303486	0.748207	[PARK2, RAB3B]	FALSE
GO:0035411	GO_BiologicalProcess_22.02.2016_16h56	catenin import into nucleus	3	16.6667	0.381338	0.813887	[AXIN2, RGS20, TCF7L2]	TRUE
GO:0005416	GO_MolecularFunction_22.02.2016_16h56	cation:amino acid symporter activity	2	16.6667	0.441908	0.862497	[SLC36A2, SLC6A9]	FALSE
GO:0005901	GO_CellularComponent_22.02.2016_16h56	caveola	9	15	0.30993	0.75572	[AKAP6, CBL, DLC1, KCNMA1, LRP8, MYOF, NOS1, SPRED1, TGFBR2]	TRUE
GO:0002294	GO_BiologicalProcess_22.02.2016_16h56	CD4-positive, alpha-beta T cell differentiation involved in immune response	2	6.66667	0.897099	1	[MYB, RORA]	FALSE
GO:0016024	GO_BiologicalProcess_22.02.2016_16h56	CDP-diacylglycerol biosynthetic process	3	25	0.173808	0.59957	[GPAM, LCLAT1, TAMM41]	TRUE
KEGG:04514	KEGG_15.11.2016	Cell adhesion molecules (CAMs)	9	11.6883	0.610954	0.942373	[CD58, CDH2, CDH4, ITGA6, ITGA9, NRXN3, SDC2, SELPLG, VTCN1]	TRUE
GO:0086064	GO_BiologicalProcess_22.02.2016_16h56	cell communication by electrical coupling involved in cardiac conduction	2	11.7647	0.633818	0.956099	[GJA5, SLC8A1]	TRUE
GO:0086065	GO_BiologicalProcess_22.02.2016_16h56	cell communication involved in cardiac conduction	5	13.8889	0.454927	0.868852	[CACNA1D, CASQ2, CTNNA3, GJA5, SLC8A1]	TRUE
GO:0005938	GO_CellularComponent_22.02.2016_16h56	cell cortex	17	8.94737	0.939505	1	[AXIN2, CDH2, CLIC5, DLC1, EXOC6B, FGFR2, FLNB, GRM7, HMCN1, HMCN2, INSC, MAP2K2, PARD3, PTK2, RGS20, SPTA1, TMEM110]	TRUE
KEGG:04110	KEGG_15.11.2016	Cell cycle	8	10.1266	0.766591	0.996009	[CDC25A, E2F3, HDAC1, MAD1L1, MCM3, PRKDC, TGFB3, YWHAE]	TRUE
GO:0021533	GO_BiologicalProcess_22.02.2016_16h56	cell differentiation in hindbrain	2	10.5263	0.694705	0.981409	[CACNA1A, RORA]	FALSE
GO:0021515	GO_BiologicalProcess_22.02.2016_16h56	cell differentiation in spinal cord	7	17.5	0.211394	0.644317	[CACNA1A, CSRP3, FOXN4, GDPD5, GLI2, LHX3, NKX2-2]	FALSE
GO:0061005	GO_BiologicalProcess_22.02.2016_16h56	cell differentiation involved in kidney development	3	8.33333	0.834201	1	[FAT4, MTSS1, MYO1E]	FALSE
GO:0021535	GO_BiologicalProcess_22.02.2016_16h56	cell migration in hindbrain	3	33.3333	0.0872112	0.453906	[CTNNA2, DAB1, PLXNA2]	TRUE
GO:0002042	GO_BiologicalProcess_22.02.2016_16h56	cell migration involved in sprouting angiogenesis	3	15.7895	0.416102	0.847439	[FGF2, HDAC9, MAP2K5]	FALSE
GO:0048667	GO_BiologicalProcess_22.02.2016_16h56	cell morphogenesis involved in neuron differentiation	87	14.7959	0.0318617	0.311615	[ABLIM1, ADAM10, ADGRB1, ADGRB3, ANGPT1, ARHGAP35, ARHGEF12, ARPC2, BAIAP2, BMP7, CACNA1A, CACNA1D, CDH11, CDH2, CDH23, CDH4, CELSR2, CHL1, CHN1, CHRNB2, CIT, CLIC5, CNTN4, CNTN6, COL5A3, CTNNA2, CUX1, CUX2, DAB1, DCLK1, DOCK1, DRGX, ECM2, EPHA4, EXT1, FBXW8, FGF2, FGFR2, FN1, FYCO1, GFRA1, GLI2, GRB2, IL5RA, ITGA2B, ITGA9, LAMA2, LHX3, LMX1A, LPAR3, LRFN2, LRP8, MAP2K2, MINK1, NRP2, NRXN3, NTRK2…	FALSE
GO:0032838	GO_CellularComponent_22.02.2016_16h56	cell projection cytoplasm	2	11.1111	0.665378	0.964473	[CACNA1A, GRIK2]	FALSE
GO:0021924	GO_BiologicalProcess_22.02.2016_16h56	cell proliferation in external granule layer	3	21.4286	0.24062	0.690811	[FGF2, GLI2, RORA]	FALSE
GO:0021846	GO_BiologicalProcess_22.02.2016_16h56	cell proliferation in forebrain	3	11.1111	0.658807	0.967555	[CEP120, FGFR2, TACC2]	TRUE
GO:0021534	GO_BiologicalProcess_22.02.2016_16h56	cell proliferation in hindbrain	3	21.4286	0.24062	0.690811	[FGF2, GLI2, RORA]	TRUE
GO:0072111	GO_BiologicalProcess_22.02.2016_16h56	cell proliferation involved in kidney development	2	14.2857	0.52537	0.907921	[BMP7, PDGFD]	FALSE
GO:0086019	GO_BiologicalProcess_22.02.2016_16h56	cell-cell signaling involved in cardiac conduction	3	18.75	0.310739	0.755621	[CACNA1D, CASQ2, GJA5]	TRUE
GO:0008652	GO_BiologicalProcess_22.02.2016_16h56	cellular amino acid biosynthetic process	8	11.9403	0.585701	0.929186	[ASS1, DPYD, EIF2B2, GCH1, GOT1, MTHFD1L, SLC1A3, THNSL2]	FALSE
GO:0009063	GO_BiologicalProcess_22.02.2016_16h56	cellular amino acid catabolic process	8	9.41177	0.832337	1	[ASRGL1, DTD1, GOT1, HPD, MCCC2, NOS1, SLC25A21, THNSL2]	FALSE
GO:0006874	GO_BiologicalProcess_22.02.2016_16h56	cellular calcium ion homeostasis	39	15.3543	0.0781758	0.440357	[ADRA1A, AKAP6, BDKRB2, CACNA1A, CAPN3, CASQ2, CDH23, CSRP3, ERO1L, ESR1, FCRL5, FGF2, GRIK2, GRM1, INPP4B, ITPR1, JPH1, LPAR3, MICU1, MYO5A, NOS1, OXTR, PKHD1, PLCE1, PRKCB, PRKCE, PTH1R, RIC3, RMDN3, SLC24A2, SLC24A3, SLC8A1, SLC8A3, SLC8B1, STC2, TMEM178A, TPCN1, TRPM1, TRPM8]	TRUE
GO:0072503	GO_BiologicalProcess_22.02.2016_16h56	cellular divalent inorganic cation homeostasis	39	14.6067	0.135785	0.544364	[ADRA1A, AKAP6, BDKRB2, CACNA1A, CAPN3, CASQ2, CDH23, CSRP3, ERO1L, ESR1, FCRL5, FGF2, GRIK2, GRM1, INPP4B, ITPR1, JPH1, LPAR3, MICU1, MYO5A, NOS1, OXTR, PKHD1, PLCE1, PRKCB, PRKCE, PTH1R, RIC3, RMDN3, SLC24A2, SLC24A3, SLC8A1, SLC8A3, SLC8B1, STC2, TMEM178A, TPCN1, TRPM1, TRPM8]	FALSE
GO:0006875	GO_BiologicalProcess_22.02.2016_16h56	cellular metal ion homeostasis	43	12.8743	0.384039	0.813796	[ADRA1A, AKAP6, ATP6V1C2, BDKRB2, BMP6, CACNA1A, CAPN3, CASQ2, CDH23, CSRP3, ERO1L, ESR1, FCRL5, FGF2, GRIK2, GRM1, INPP4B, ITPR1, JPH1, KCNMA1, LPAR3, MICU1, MYO5A, NOS1, NR3C2, OXTR, PKHD1, PLCE1, PRKCB, PRKCE, PTH1R, RIC3, RMDN3, SLC24A2, SLC24A3, SLC8A1, SLC8A3, SLC8B1, STC2, TMEM178A, TPCN1, TRPM1, TRPM8]	FALSE
GO:0030004	GO_BiologicalProcess_22.02.2016_16h56	cellular monovalent inorganic cation homeostasis	4	7.54717	0.902945	1	[KCNMA1, NR3C2, SLC4A10, SLC8A1]	TRUE
GO:0071804	GO_BiologicalProcess_22.02.2016_16h56	cellular potassium ion transport	21	17.0732	0.0703493	0.417406	[ABCC9, AKAP6, CACNA1D, CASQ2, HCN1, KCNA2, KCNAB2, KCNB2, KCNC1, KCND3, KCNH1, KCNK2, KCNMA1, KCNMB1, KCNN2, KCNN3, KCNT1, KCNT2, KCNV2, STK39, YWHAE]	FALSE
GO:0071549	GO_BiologicalProcess_22.02.2016_16h56	cellular response to dexamethasone stimulus	4	17.3913	0.308085	0.75536	[ASS1, SMYD3, SRD5A1, TRIM63]	TRUE
GO:0071392	GO_BiologicalProcess_22.02.2016_16h56	cellular response to estradiol stimulus	2	8.69565	0.791352	0.996186	[ESR1, SRD5A1]	TRUE
GO:0071377	GO_BiologicalProcess_22.02.2016_16h56	cellular response to glucagon stimulus	4	12.5	0.562177	0.923131	[ASS1, GNG7, GNGT2, PRKACB]	TRUE
GO:0071385	GO_BiologicalProcess_22.02.2016_16h56	cellular response to glucocorticoid stimulus	6	13.9535	0.432796	0.857881	[AKAP13, ASS1, HMGCS2, SMYD3, SRD5A1, TRIM63]	TRUE
GO:0071333	GO_BiologicalProcess_22.02.2016_16h56	cellular response to glucose stimulus	9	11.3924	0.642462	0.959382	[ARRB1, FN1, IGF1R, NDUFAF2, OXCT1, POLG, PRKCE, SMARCA4, TCF7L2]	TRUE
GO:0071378	GO_BiologicalProcess_22.02.2016_16h56	cellular response to growth hormone stimulus	6	25	0.0643521	0.418054	[GH1, GHR, PIK3R1, PRLR, PTK2, STAT5B]	FALSE
GO:0032869	GO_BiologicalProcess_22.02.2016_16h56	cellular response to insulin stimulus	37	13.3094	0.316393	0.761052	[ANGPT1, ATP6V1C2, BAIAP2, FGF2, FGFR2, GFPT1, GHR, GOT1, GPAM, GRB2, HDAC9, HMGCS2, IDE, IGF1R, IL5RA, LMBRD1, MAP2K2, MYO5A, PIK3C2A, PIK3R1, PIK3R3, PRKCB, PRKDC, PSMF1, PTK2, RAB31, RAPGEF2, RASAL2, RASGRP3, RPE65, RPTOR, SHC3, SORBS1, SPRED1, SPTA1, SRD5A1, SYNGAP1]	TRUE
GO:0071222	GO_BiologicalProcess_22.02.2016_16h56	cellular response to lipopolysaccharide	10	8.92857	0.892912	1	[ABCA1, ASS1, BMP6, FN1, HMGCS2, LBP, LY96, MTDH, NDUFA2, PRKCE]	TRUE
GO:0071223	GO_BiologicalProcess_22.02.2016_16h56	cellular response to lipoteichoic acid	2	22.2222	0.303486	0.748207	[LBP, NDUFA2]	TRUE
GO:0071799	GO_BiologicalProcess_22.02.2016_16h56	cellular response to prostaglandin D stimulus	2	66.6667	0.0412342	0.349509	[PTGDR, TNC]	TRUE
GO:0071380	GO_BiologicalProcess_22.02.2016_16h56	cellular response to prostaglandin E stimulus	3	18.75	0.310739	0.755621	[ACACA, FN1, PRKCE]	TRUE
GO:0006883	GO_BiologicalProcess_22.02.2016_16h56	cellular sodium ion homeostasis	2	13.3333	0.563818	0.924122	[NR3C2, SLC8A1]	TRUE
KEGG:05230	KEGG_15.11.2016	Central carbon metabolism in cancer	9	20	0.0917188	0.461185	[AKT3, FGFR2, HK1, HK2, MAP2K2, PFKP, PIK3R1, PIK3R3, PTEN]	TRUE
GO:0021955	GO_BiologicalProcess_22.02.2016_16h56	central nervous system neuron axonogenesis	7	30.4348	0.0168356	0.267566	[CDH11, CHRNB2, DCLK1, EPHA4, GLI2, PTEN, PTK2]	TRUE
GO:0021954	GO_BiologicalProcess_22.02.2016_16h56	central nervous system neuron development	14	26.9231	0.00308677	0.161602	[CDH11, CHRNB2, DCLK1, EPHA4, FGFR2, GLI2, NRP2, NTRK2, PTEN, PTK2, RAPGEF2, SLC4A10, SLIT1, SLIT3]	TRUE
GO:0021953	GO_BiologicalProcess_22.02.2016_16h56	central nervous system neuron differentiation	24	18.3206	0.0271553	0.302102	[CACNA1A, CDH11, CHD6, CHRNB2, CSRP3, DCLK1, EPHA4, FGFR2, FOXN4, GDPD5, GLI2, LHX3, LMX1A, NKX2-2, NRP2, NTRK2, PTEN, PTK2, RAPGEF2, RORA, SLC4A10, SLIT1, SLIT3, UNC5D]	TRUE
GO:0021952	GO_BiologicalProcess_22.02.2016_16h56	central nervous system projection neuron axonogenesis	5	31.25	0.037389	0.332762	[CDH11, CHRNB2, DCLK1, EPHA4, GLI2]	FALSE
GO:0034451	GO_CellularComponent_22.02.2016_16h56	centriolar satellite	3	18.75	0.310739	0.755621	[BBS9, C2CD3, SDCCAG8]	TRUE
GO:0005814	GO_CellularComponent_22.02.2016_16h56	centriole	8	12.5	0.531434	0.911322	[AHI1, ALMS1, C2CD3, CEP152, CEP162, CEP170, CEP250, SDCCAG8]	TRUE
GO:0007099	GO_BiologicalProcess_22.02.2016_16h56	centriole replication	3	15.7895	0.416102	0.847439	[C2CD3, CEP152, TRIM37]	TRUE
GO:0005813	GO_CellularComponent_22.02.2016_16h56	centrosome	46	14.3302	0.141313	0.554046	[AHI1, ALMS1, ARL3, AXIN2, BBS9, C2CD3, CCDC141, CCDC64, CCDC81, CDH23, CEP120, CEP152, CEP162, CEP170, CEP250, CEP85L, CEP95, CHD3, DHX9, FGFR1OP, GNAI3, IFT22, IFT81, KIFAP3, MAD1L1, MCM3, MVB12A, MYO18B, NDRG2, NEK10, NME7, PDE4DIP, PKHD1, PRKACB, PROCR, RAD18, ROCK2, RPRD1B, SDCCAG8, SLC1A4, SORBS1, SPATC1, TTC28, TTLL5, UBR4, UVRAG]	FALSE
GO:0007098	GO_BiologicalProcess_22.02.2016_16h56	centrosome cycle	7	13.4615	0.455624	0.862778	[C2CD3, CEP152, CEP250, MCPH1, PKHD1, ROCK2, TRIM37]	TRUE
GO:0051298	GO_BiologicalProcess_22.02.2016_16h56	centrosome duplication	5	11.9048	0.596803	0.933488	[C2CD3, CEP152, PKHD1, ROCK2, TRIM37]	FALSE
GO:0046513	GO_BiologicalProcess_22.02.2016_16h56	ceramide biosynthetic process	3	8.33333	0.834201	1	[CERS6, ST3GAL3, ST6GALNAC5]	TRUE
GO:0021695	GO_BiologicalProcess_22.02.2016_16h56	cerebellar cortex development	3	7.5	0.883078	1	[CACNA1A, GLI2, RORA]	FALSE
GO:0021697	GO_BiologicalProcess_22.02.2016_16h56	cerebellar cortex formation	2	9.52381	0.746968	0.996703	[CACNA1A, RORA]	FALSE
GO:0021696	GO_BiologicalProcess_22.02.2016_16h56	cerebellar cortex morphogenesis	3	10.3448	0.706733	0.9828	[CACNA1A, GLI2, RORA]	FALSE
GO:0021930	GO_BiologicalProcess_22.02.2016_16h56	cerebellar granule cell precursor proliferation	3	21.4286	0.24062	0.690811	[FGF2, GLI2, RORA]	FALSE
GO:0021702	GO_BiologicalProcess_22.02.2016_16h56	cerebellar Purkinje cell differentiation	2	16.6667	0.441908	0.862497	[CACNA1A, RORA]	TRUE
GO:0021680	GO_BiologicalProcess_22.02.2016_16h56	cerebellar Purkinje cell layer development	2	8	0.828716	1	[CACNA1A, RORA]	FALSE
GO:0021694	GO_BiologicalProcess_22.02.2016_16h56	cerebellar Purkinje cell layer formation	2	15.3846	0.484692	0.887604	[CACNA1A, RORA]	FALSE
GO:0021692	GO_BiologicalProcess_22.02.2016_16h56	cerebellar Purkinje cell layer morphogenesis	2	13.3333	0.563818	0.924122	[CACNA1A, RORA]	FALSE
GO:0021549	GO_BiologicalProcess_22.02.2016_16h56	cerebellum development	8	10.6667	0.713495	0.986041	[CACNA1A, CDK5R2, DAB1, GLI2, KCNC1, LMX1A, NCOA2, RORA]	FALSE
GO:0021587	GO_BiologicalProcess_22.02.2016_16h56	cerebellum morphogenesis	4	11.4286	0.635379	0.955215	[CACNA1A, DAB1, GLI2, RORA]	FALSE
GO:0021795	GO_BiologicalProcess_22.02.2016_16h56	cerebral cortex cell migration	8	23.5294	0.0487734	0.374209	[CCDC141, CDK5R2, DAB1, FUT10, LRP8, NRP2, RTN4, SRGAP3]	FALSE
GO:0021987	GO_BiologicalProcess_22.02.2016_16h56	cerebral cortex development	17	20.4819	0.0216737	0.275566	[CCDC141, CDH2, CDK5R2, CEP120, DAB1, FAT4, FUT10, LRP8, MCPH1, NRP2, NTRK2, PLCB1, RTN4, SRD5A1, SRGAP3, TACC2, YWHAE]	TRUE
GO:0021895	GO_BiologicalProcess_22.02.2016_16h56	cerebral cortex neuron differentiation	2	14.2857	0.52537	0.907921	[CHD6, GDPD5]	TRUE
GO:0021801	GO_BiologicalProcess_22.02.2016_16h56	cerebral cortex radial glia guided migration	5	29.4118	0.0477946	0.369889	[CDK5R2, DAB1, LRP8, RTN4, SRGAP3]	FALSE
GO:0021799	GO_BiologicalProcess_22.02.2016_16h56	cerebral cortex radially oriented cell migration	7	31.8182	0.0130591	0.25828	[CCDC141, CDK5R2, DAB1, FUT10, LRP8, RTN4, SRGAP3]	TRUE
GO:0030553	GO_MolecularFunction_22.02.2016_16h56	cGMP binding	4	30.7692	0.0644973	0.412968	[PDE11A, PDE2A, PRKG1, RAPGEF2]	TRUE
GO:0006182	GO_BiologicalProcess_22.02.2016_16h56	cGMP biosynthetic process	2	11.7647	0.633818	0.956099	[CACNA1A, NOS1]	FALSE
GO:0046069	GO_BiologicalProcess_22.02.2016_16h56	cGMP catabolic process	3	50	0.0274698	0.298148	[PDE11A, PDE2A, PDE9A]	TRUE
GO:0046068	GO_BiologicalProcess_22.02.2016_16h56	cGMP metabolic process	6	20.6897	0.135322	0.544962	[CACNA1A, NOS1, PDE11A, PDE2A, PDE9A, RORA]	TRUE
GO:0019934	GO_BiologicalProcess_22.02.2016_16h56	cGMP-mediated signaling	3	30	0.113657	0.508316	[PDE2A, PDE9A, PRKG1]	TRUE
KEGG:04022	KEGG_15.11.2016	cGMP-PKG signaling pathway	24	19.3548	0.0145737	0.281969	[ADORA1, ADRA1A, AKT3, ATF2, BDKRB2, CACNA1D, CREB3L1, GNAI3, ITPR1, KCNMA1, KCNMB1, MAP2K2, PDE2A, PIK3R1, PIK3R3, PLCB1, PLCB2, PPP1CC, PPP3R1, PRKCE, PRKG1, ROCK2, SLC8A1, SLC8A3]	TRUE
GO:0004118	GO_MolecularFunction_22.02.2016_16h56	cGMP-stimulated cyclic-nucleotide phosphodiesterase activity	2	66.6667	0.0412342	0.349509	[PDE11A, PDE2A]	TRUE
KEGG:05142	KEGG_15.11.2016	Chagas disease (American trypanosomiasis)	11	15.0685	0.276929	0.714396	[AKT3, BDKRB2, GNAI3, GNAL, PIK3R1, PIK3R3, PLCB1, PLCB2, PPP2R2B, TGFB3, TGFBR2]	TRUE
GO:0090545	GO_CellularComponent_22.02.2016_16h56	CHD-type complex	4	22.2222	0.170097	0.59601	[CHD3, CHD6, HDAC1, MTA3]	FALSE
GO:0099565	GO_BiologicalProcess_22.02.2016_16h56	chemical synaptic transmission, postsynaptic	9	14.0625	0.382052	0.811518	[ADORA1, CELF4, CHRNA1, CHRNB2, CUX2, GRIK2, PTEN, RIMS1, RIMS2]	FALSE
KEGG:04062	KEGG_15.11.2016	Chemokine signaling pathway	20	16.8067	0.0863258	0.454615	[AKT3, ARRB1, DOCK2, GNAI3, GNB5, GNG7, GNGT2, GRB2, PARD3, PIK3R1, PIK3R3, PLCB1, PLCB2, PRKACB, PRKCB, PTK2, ROCK2, SHC3, STAT5B, VAV3]	TRUE
GO:0021834	GO_BiologicalProcess_22.02.2016_16h56	chemorepulsion involved in embryonic olfactory bulb interneuron precursor migration	2	66.6667	0.0412342	0.349509	[SLIT1, SLIT3]	FALSE
GO:0005254	GO_MolecularFunction_22.02.2016_16h56	chloride channel activity	9	17.3077	0.179158	0.60398	[ANO3, ANO4, BSND, CLCA2, CLIC5, GABRA1, GLRB, SLC1A4, TTYH2]	TRUE
GO:1902476	GO_BiologicalProcess_22.02.2016_16h56	chloride transmembrane transport	8	13.7931	0.416568	0.846451	[ANO4, BSND, CLCA2, CLIC5, GABRA1, GLRB, SLC1A4, TTYH2]	FALSE
GO:0006821	GO_BiologicalProcess_22.02.2016_16h56	chloride transport	9	13.6364	0.418623	0.84869	[ANO4, BSND, CLCA2, CLIC5, GABRA1, GLRB, SLC1A4, SLC4A10, TTYH2]	FALSE
GO:0033344	GO_BiologicalProcess_22.02.2016_16h56	cholesterol efflux	2	7.14286	0.873517	1	[ABCA1, ABCA5]	FALSE
KEGG:05231	KEGG_15.11.2016	Choline metabolism in cancer	14	18.6667	0.0689734	0.414772	[AKT3, DGKB, DGKG, GRB2, MAP2K2, PDGFC, PDGFD, PIK3R1, PIK3R3, PLA2G4A, PLA2G4F, PRKCB, SLC22A1, SLC22A3]	TRUE
KEGG:04725	KEGG_15.11.2016	Cholinergic synapse	17	22.0779	0.0105261	0.246532	[AKT3, CACNA1A, CACNA1B, CACNA1D, CHRNB2, CREB3L1, GNAI3, GNB5, GNG7, GNGT2, ITPR1, PIK3R1, PIK3R3, PLCB1, PLCB2, PRKACB, PRKCB]	TRUE
GO:0002063	GO_BiologicalProcess_22.02.2016_16h56	chondrocyte development	4	22.2222	0.170097	0.59601	[AXIN2, COL11A1, SULF2, TGFBR2]	TRUE
GO:0003413	GO_BiologicalProcess_22.02.2016_16h56	chondrocyte differentiation involved in endochondral bone morphogenesis	2	66.6667	0.0412342	0.349509	[AXIN2, TGFBR2]	TRUE
GO:0030206	GO_BiologicalProcess_22.02.2016_16h56	chondroitin sulfate biosynthetic process	3	20	0.275456	0.716831	[CHST9, CHSY3, CSPG4]	TRUE
GO:0030204	GO_BiologicalProcess_22.02.2016_16h56	chondroitin sulfate metabolic process	5	15.1515	0.378831	0.814394	[CHST9, CHSY3, CSPG4, HSPG2, SDC2]	TRUE
GO:0050650	GO_BiologicalProcess_22.02.2016_16h56	chondroitin sulfate proteoglycan biosynthetic process	3	15.7895	0.416102	0.847439	[CHST9, CHSY3, CSPG4]	FALSE
GO:0000785	GO_CellularComponent_22.02.2016_16h56	chromatin	21	8.71369	0.967991	1	[ANKRD17, ARRB1, BAHCC1, CHD6, ESCO1, ESR1, FANCC, H3F3C, HDAC1, PLCB1, PMEPA1, PPP1R10, RAD18, RFX3, SMARCA4, SPI1, TCF12, TCF7L2, UBE2U, UBR2, ZNHIT1]	TRUE
GO:0006342	GO_BiologicalProcess_22.02.2016_16h56	chromatin silencing	5	13.5135	0.479778	0.884062	[BAHCC1, MBD3L1, TAF1A, TAF1B, UBR2]	TRUE
GO:0000183	GO_BiologicalProcess_22.02.2016_16h56	chromatin silencing at rDNA	2	28.5714	0.207514	0.641274	[TAF1A, TAF1B]	FALSE
GO:0044427	GO_CellularComponent_22.02.2016_16h56	chromosomal part	49	10.3814	0.910997	1	[ANKRD17, ANTXR1, APLF, ARRB1, ATF2, BAHCC1, CCDC155, CHD6, ESCO1, ESR1, FANCC, H3F3C, HDAC1, MAD1L1, MCM3, MMAB, MMS22L, MTA3, NSMCE2, PBRM1, PIWIL2, PKHD1, PLCB1, PMEPA1, POLD1, POLE3, PPP1CC, PPP1R10, PPP2R5C, PRIM2, PRKDC, PTEN, RAD18, RAD51B, RFX3, SMARCA4, SMARCAL1, SMC5, SMG6, SPI1, SYCP2, TCF12, TCF7L2, TFIP11, UBE2U, UBR2, UVRAG, XRCC5, ZNHIT1]	TRUE
GO:0098687	GO_CellularComponent_22.02.2016_16h56	chromosomal region	21	10.4478	0.812137	0.999726	[ANTXR1, CCDC155, MAD1L1, MCM3, MMAB, NSMCE2, PBRM1, PIWIL2, PKHD1, PMEPA1, POLD1, PPP1CC, PPP1R10, PPP2R5C, PRKDC, PTEN, SMC5, SMG6, TFIP11, UVRAG, XRCC5]	TRUE
GO:0000775	GO_CellularComponent_22.02.2016_16h56	chromosome, centromeric region	7	6.48148	0.983358	1	[MAD1L1, PBRM1, PKHD1, PMEPA1, PPP1CC, PPP2R5C, UVRAG]	TRUE
GO:0000781	GO_CellularComponent_22.02.2016_16h56	chromosome, telomeric region	14	14.7368	0.269272	0.706939	[ANTXR1, CCDC155, MCM3, MMAB, NSMCE2, POLD1, PPP1CC, PPP1R10, PRKDC, PTEN, SMC5, SMG6, TFIP11, XRCC5]	TRUE
KEGG:05220	KEGG_15.11.2016	Chronic myeloid leukemia	13	24.0741	0.0116282	0.258727	[AKT3, CBL, CTBP2, E2F3, GRB2, HDAC1, MAP2K2, PIK3R1, PIK3R3, SHC3, STAT5B, TGFB3, TGFBR2]	TRUE
GO:0036064	GO_CellularComponent_22.02.2016_16h56	ciliary basal body	8	12.1212	0.567933	0.924059	[AHI1, ALMS1, C2CD3, IFT81, KIFAP3, NME7, PKHD1, USH2A]	TRUE
GO:0042384	GO_BiologicalProcess_22.02.2016_16h56	cilium assembly	19	12.0253	0.569524	0.923273	[ABLIM1, AHI1, BBS9, C2CD3, CELSR2, CEP162, CEP250, HYDIN, IFT81, INTU, MNS1, PKHD1, RFX3, RP1, SPAG17, SPATA6, TBC1D22A, TBC1D2B, TTLL5]	TRUE
KEGG:04713	KEGG_15.11.2016	Circadian entrainment	14	19.1781	0.0571062	0.390958	[CACNA1D, GNAI3, GNB5, GNG7, GNGT2, GRIA1, GRIA2, ITPR1, NOS1, PLCB1, PLCB2, PRKACB, PRKCB, PRKG1]	TRUE
KEGG:04710	KEGG_15.11.2016	Circadian rhythm	3	15	0.450204	0.87485	[BTRC, RORA, RORB]	TRUE
GO:0006101	GO_BiologicalProcess_22.02.2016_16h56	citrate metabolic process	3	14.2857	0.48346	0.887175	[GHR, NNT, STAT5B]	TRUE
GO:0030131	GO_CellularComponent_22.02.2016_16h56	clathrin adaptor complex	4	23.5294	0.145574	0.551321	[AFTPH, AP1B1, GGA3, SGIP1]	TRUE
GO:0030118	GO_CellularComponent_22.02.2016_16h56	clathrin coat	4	13.3333	0.509188	0.90095	[AFTPH, AP1B1, GGA3, SGIP1]	FALSE
GO:0030125	GO_CellularComponent_22.02.2016_16h56	clathrin vesicle coat	2	11.7647	0.633818	0.956099	[AFTPH, SGIP1]	TRUE
GO:0045334	GO_CellularComponent_22.02.2016_16h56	clathrin-coated endocytic vesicle	8	21.6216	0.0749409	0.435931	[AP1B1, CPNE6, LMBRD1, MYO1E, ROR2, RORA, SGIP1, SH3GL2]	TRUE
GO:0030669	GO_CellularComponent_22.02.2016_16h56	clathrin-coated endocytic vesicle membrane	5	17.8571	0.253014	0.688632	[AP1B1, ROR2, RORA, SGIP1, SH3GL2]	TRUE
GO:0030136	GO_CellularComponent_22.02.2016_16h56	clathrin-coated vesicle	17	16.3462	0.129705	0.536919	[AAK1, AFTPH, AP1B1, CPNE6, DENND1B, ECE1, HIP1, LMBRD1, MYO1E, PIK3C2A, ROR2, RORA, SGIP1, SH3GL2, SLC18A2, SNX18, TMED10]	TRUE
GO:0030665	GO_CellularComponent_22.02.2016_16h56	clathrin-coated vesicle membrane	8	15.6863	0.281944	0.721064	[AFTPH, AP1B1, HIP1, ROR2, RORA, SGIP1, SH3GL2, SLC18A2]	TRUE
GO:0030135	GO_CellularComponent_22.02.2016_16h56	coated vesicle	22	14.5695	0.220776	0.666071	[AAK1, AFTPH, AP1B1, CPNE6, DENND1B, ECE1, GRIA1, HIP1, LMBRD1, MYO1E, PIK3C2A, ROR2, RORA, SCAP, SEC22B, SEC23B, SGIP1, SH2D2A, SH3GL2, SLC18A2, SNX18, TMED10]	FALSE
GO:0030662	GO_CellularComponent_22.02.2016_16h56	coated vesicle membrane	14	16.092	0.172471	0.597272	[AFTPH, AP1B1, GRIA1, HIP1, ROR2, RORA, SCAP, SEC22B, SEC23B, SGIP1, SH2D2A, SH3GL2, SLC18A2, TMED10]	TRUE
KEGG:05030	KEGG_15.11.2016	Cocaine addiction	8	23.5294	0.0487734	0.374209	[ATF2, CREB3L1, GNAI3, GRIA2, GRIN3A, PDYN, PRKACB, SLC18A2]	TRUE
GO:0090102	GO_BiologicalProcess_22.02.2016_16h56	cochlea development	5	15.1515	0.378831	0.814394	[EYA1, FRZB, GLI2, KCNK2, OTOF]	TRUE
GO:0090103	GO_BiologicalProcess_22.02.2016_16h56	cochlea morphogenesis	3	27.2727	0.142675	0.547332	[EYA1, FRZB, GLI2]	TRUE
GO:0015937	GO_BiologicalProcess_22.02.2016_16h56	coenzyme A biosynthetic process	3	37.5	0.0637792	0.42047	[ACACA, ACOT7, PPCDC]	FALSE
GO:0015936	GO_BiologicalProcess_22.02.2016_16h56	coenzyme A metabolic process	4	30.7692	0.0644973	0.412968	[ACACA, ACOT7, MCCC2, PPCDC]	TRUE
GO:0048668	GO_BiologicalProcess_22.02.2016_16h56	collateral sprouting	2	11.7647	0.633818	0.956099	[LPAR3, SEMA4D]	FALSE
KEGG:05210	KEGG_15.11.2016	Colorectal cancer	7	16.2791	0.268888	0.708018	[AKT3, AXIN2, PIK3R1, PIK3R3, TCF7L2, TGFB3, TGFBR2]	TRUE
GO:0006957	GO_BiologicalProcess_22.02.2016_16h56	complement activation, alternative pathway	2	20	0.350943	0.79274	[C8A, CFHR5]	TRUE
KEGG:04610	KEGG_15.11.2016	Complement and coagulation cascades	4	8.88889	0.817884	1	[BDKRB2, C8A, PLG, PROCR]	TRUE
GO:0000793	GO_CellularComponent_22.02.2016_16h56	condensed chromosome	10	8.69565	0.910017	1	[CCDC155, KIFAP3, LRPPRC, MAD1L1, MTA3, NSMCE2, PPP1CC, SMC5, SYCP2, TTN]	TRUE
GO:0000794	GO_CellularComponent_22.02.2016_16h56	condensed nuclear chromosome	5	10.2041	0.732532	0.990811	[CCDC155, KIFAP3, LRPPRC, SYCP2, TTN]	TRUE
GO:0001661	GO_BiologicalProcess_22.02.2016_16h56	conditioned taste aversion	2	50	0.0758243	0.438205	[CHRNB2, GRM7]	TRUE
GO:0097517	GO_CellularComponent_22.02.2016_16h56	contractile actin filament bundle	8	19.0476	0.134119	0.545052	[ABLIM1, DAAM1, FLNB, MYO1E, PGM5, PTK2, SORBS1, TPM1]	FALSE
GO:0030038	GO_BiologicalProcess_22.02.2016_16h56	contractile actin filament bundle assembly	10	14.4928	0.334333	0.780987	[ALMS1, ARHGEF10L, ARRB1, DLC1, LRRC16A, PHACTR1, PIK3R1, ROCK2, SORBS1, TPM1]	TRUE
GO:0044449	GO_CellularComponent_22.02.2016_16h56	contractile fiber part	21	15.1079	0.179761	0.603727	[ABCC9, ADRA1A, CACNA1D, CAPN3, CASQ2, CSRP3, FHOD3, FLNB, HOMER1, JPH1, KCNN2, MYO18B, NOS1, PALLD, PGM5, SLC8A1, SVIL, SYNE1, TPM1, TRIM63, TTN]	FALSE
GO:0008180	GO_CellularComponent_22.02.2016_16h56	COP9 signalosome	2	10	0.721872	0.989932	[GRB2, THEMIS]	TRUE
GO:0048208	GO_BiologicalProcess_22.02.2016_16h56	COPII vesicle coating	4	8.88889	0.817884	1	[GRIA1, SEC16B, SEC22B, TMED10]	FALSE
GO:0090114	GO_BiologicalProcess_22.02.2016_16h56	COPII-coated vesicle budding	4	8	0.876305	1	[GRIA1, SEC16B, SEC22B, TMED10]	FALSE
GO:0055070	GO_BiologicalProcess_22.02.2016_16h56	copper ion homeostasis	2	15.3846	0.484692	0.887604	[COMMD1, CUTC]	TRUE
GO:0000987	GO_MolecularFunction_22.02.2016_16h56	core promoter proximal region sequence-specific DNA binding	27	12.4424	0.494436	0.894406	[AKNA, ARNT2, CUX2, ESR1, FIGLA, GLI2, HDAC1, JDP2, MEIS2, MYB, MYBL1, NCOA2, NFIA, NFIC, NR5A2, PGR, RFX2, RFX3, RFX7, RFX8, SMARCA4, SPI1, TBX15, TCF12, TCF7L2, TEAD1, ZNF536]	FALSE
GO:0001046	GO_MolecularFunction_22.02.2016_16h56	core promoter sequence-specific DNA binding	10	12.8205	0.488821	0.893328	[ESR1, RORA, RREB1, SMARCA4, SMYD3, SPI1, STAT5B, TAF1B, TCF7L2, ZFHX3]	TRUE
GO:0060976	GO_BiologicalProcess_22.02.2016_16h56	coronary vasculature development	4	12.9032	0.536063	0.917492	[FGF2, LRP2, LTBP1, PCSK5]	TRUE
GO:0021957	GO_BiologicalProcess_22.02.2016_16h56	corticospinal tract morphogenesis	2	50	0.0758243	0.438205	[CDH11, EPHA4]	TRUE
GO:0035930	GO_BiologicalProcess_22.02.2016_16h56	corticosteroid hormone secretion	2	18.1818	0.397225	0.82794	[BMP6, POMC]	FALSE
GO:0043034	GO_CellularComponent_22.02.2016_16h56	costamere	3	16.6667	0.381338	0.813887	[HOMER1, PGM5, SVIL]	TRUE
GO:0021602	GO_BiologicalProcess_22.02.2016_16h56	cranial nerve morphogenesis	3	20	0.275456	0.716831	[CHRNB2, KCNA2, NRP2]	TRUE
GO:0021604	GO_BiologicalProcess_22.02.2016_16h56	cranial nerve structural organization	2	25	0.255425	0.690967	[KCNA2, NRP2]	TRUE
GO:0060363	GO_BiologicalProcess_22.02.2016_16h56	cranial suture morphogenesis	2	33.3333	0.160727	0.583864	[FGFR2, TGFB3]	TRUE
GO:0097094	GO_BiologicalProcess_22.02.2016_16h56	craniofacial suture morphogenesis	2	25	0.255425	0.690967	[FGFR2, TGFB3]	FALSE
GO:0006600	GO_BiologicalProcess_22.02.2016_16h56	creatine metabolic process	2	40	0.116308	0.50992	[GHR, STAT5B]	FALSE
GO:0009190	GO_BiologicalProcess_22.02.2016_16h56	cyclic nucleotide biosynthetic process	15	14.8515	0.249866	0.690623	[ABCA1, AKAP6, CACNA1A, CALCRL, ECE1, FLNB, FSHR, GABBR2, GNAI3, GNAL, GRM7, NOS1, NPR3, NTRK2, PDE2A]	FALSE
GO:0009214	GO_BiologicalProcess_22.02.2016_16h56	cyclic nucleotide catabolic process	3	18.75	0.310739	0.755621	[PDE11A, PDE2A, PDE9A]	FALSE
GO:0009187	GO_BiologicalProcess_22.02.2016_16h56	cyclic nucleotide metabolic process	18	14.4	0.265473	0.707399	[ABCA1, AKAP6, CACNA1A, CALCRL, ECE1, FLNB, FSHR, GABBR2, GNAI3, GNAL, GRM7, NOS1, NPR3, NTRK2, PDE11A, PDE2A, PDE9A, RORA]	FALSE
GO:0052652	GO_BiologicalProcess_22.02.2016_16h56	cyclic purine nucleotide metabolic process	15	14.8515	0.249866	0.690623	[ABCA1, AKAP6, CACNA1A, CALCRL, ECE1, FLNB, FSHR, GABBR2, GNAI3, GNAL, GRM7, NOS1, NPR3, NTRK2, PDE2A]	FALSE
GO:0004129	GO_MolecularFunction_22.02.2016_16h56	cytochrome-c oxidase activity	2	20	0.350943	0.79274	[COX7A2L, COX8A]	TRUE
GO:0050663	GO_BiologicalProcess_22.02.2016_16h56	cytokine secretion	11	11.3402	0.653184	0.967278	[ABCA1, ANGPT1, ANXA4, CD58, FN1, GPAM, IL17RB, NDUFA2, NOTCH2, S100A12, VTCN1]	TRUE
KEGG:04060	KEGG_15.11.2016	Cytokine-cytokine receptor interaction	13	9.62963	0.857561	1	[BMP7, CNTFR, GH1, GHR, IL17RB, IL5RA, IL7, LIFR, PDGFC, PRLR, TGFB3, TGFBR2, TNFRSF10A]	TRUE
GO:0060205	GO_CellularComponent_22.02.2016_16h56	cytoplasmic membrane-bounded vesicle lumen	7	12.7273	0.517043	0.904064	[DLC1, FN1, PCSK2, PLG, POMC, TGFB3, TMSB4X]	FALSE
GO:0005881	GO_CellularComponent_22.02.2016_16h56	cytoplasmic microtubule	6	15	0.364006	0.803885	[ARL3, AXIN2, CEP162, CLMP, GRAMD3, RGS20]	TRUE
GO:0000932	GO_CellularComponent_22.02.2016_16h56	cytoplasmic mRNA processing body	4	9.09091	0.803799	1	[AGO2, DIS3L2, LIMD1, ZC3H12D]	TRUE
GO:0002753	GO_BiologicalProcess_22.02.2016_16h56	cytoplasmic pattern recognition receptor signaling pathway	3	10.3448	0.706733	0.9828	[ANKRD17, MAP2K6, SEC14L1]	TRUE
GO:0039528	GO_BiologicalProcess_22.02.2016_16h56	cytoplasmic pattern recognition receptor signaling pathway in response to virus	2	25	0.255425	0.690967	[ANKRD17, SEC14L1]	FALSE
GO:0036464	GO_CellularComponent_22.02.2016_16h56	cytoplasmic ribonucleoprotein granule	8	8.98876	0.867455	1	[AGO2, DHX9, DIS3L2, LIMD1, PIWIL2, ROCK2, TDRKH, ZC3H12D]	TRUE
GO:0030659	GO_CellularComponent_22.02.2016_16h56	cytoplasmic vesicle membrane	44	13.2931	0.299546	0.746768	[AFTPH, AP1B1, AP3S2, ARFGEF3, ARHGAP21, ARRB1, ATP10B, CADPS, CAMKV, DTNBP1, GRIA1, GRIA2, HIP1, ITGA2B, ITPR1, MARCH11, MARCH3, MARCH8, MARCO, MYOF, OTOF, RAB31, RNF144A, ROR2, RORA, RPH3AL, SCAP, SEC22B, SEC23B, SGIP1, SH2D2A, SH3GL2, SLC18A2, SLC6A17, SNX18, SPRED2, STAB1, STXBP5, SV2B, SYNPR, TMED10, TMEM163, VOPP1, YWHAE]	FALSE
GO:0044433	GO_CellularComponent_22.02.2016_16h56	cytoplasmic vesicle part	51	13.2468	0.291038	0.735864	[AFTPH, AP1B1, AP3S2, ARFGEF3, ARHGAP21, ARRB1, ATP10B, CADPS, CAMKV, DLC1, DTNBP1, FN1, GRIA1, GRIA2, HIP1, ITGA2B, ITPR1, MARCH11, MARCH3, MARCH8, MARCO, MYOF, OTOF, PCSK2, PLG, POMC, RAB31, RNF144A, ROR2, RORA, RPH3AL, SCAP, SEC22B, SEC23B, SGIP1, SH2D2A, SH3GL2, SLC18A2, SLC6A17, SNX18, SPRED2, STAB1, STXBP5, SV2B, SYNPR, TGFB3, TMED10, TMEM163, TMSB4X, VOPP1, YWHAE]	TRUE
GO:0016023	GO_CellularComponent_22.02.2016_16h56	cytoplasmic, membrane-bounded vesicle	94	12.6856	0.366879	0.804242	[AAK1, ABCA1, ADAM10, ADD2, AFTPH, ANXA13, AP1B1, AP3S2, ARFGEF3, ARHGAP21, ARRB1, ATP10B, AXIN2, AZIN2, BAIAP2, CADPS, CAMKV, COMMD1, CPNE6, CUBN, DENND1B, DLC1, DTNBP1, ECE1, FGFR2, FN1, GALNT14, GALNT18, GNAI3, GRIA1, GRIA2, HERC3, HIP1, ITGA2B, ITPR1, LMBRD1, LRP2, MAPKAP1, MARCH11, MARCH3, MARCH8, MARCO, MREG, MTSS1, MYO1E, MYO5A, MYOF, NCOA2, NOS1, OTOF, OVGP1, PCSK2, PCSK5, PIK3C2A, PLA2G4…	TRUE
GO:0044430	GO_CellularComponent_22.02.2016_16h56	cytoskeletal part	119	13.0197	0.238738	0.687628	[ABLIM1, ADD2, AHI1, ALMS1, ARL3, ARPC2, AXIN2, BBS9, BIN3, BIRC6, C2CD3, CCDC102A, CCDC141, CCDC64, CCDC81, CDC42BPA, CDH2, CDH23, CEP120, CEP152, CEP162, CEP170, CEP250, CEP85L, CEP95, CGNL1, CHD3, CIR1, CLIC5, CLMP, DAAM1, DAB1, DHX9, DLC1, DNAH17, DNAH6, DNAH9, DNHD1, EML4, ESPN, FGFR1OP, FLNB, GAS2, GNAI3, GRAMD3, IFT22, IFT43, IFT81, INVS, IQGAP2, KCNAB2, KIF1A, KIFAP3, LMNB1, LRP8, LRPPRC,…	FALSE
GO:0060401	GO_BiologicalProcess_22.02.2016_16h56	cytosolic calcium ion transport	16	17.7778	0.0785045	0.439428	[ADRA1A, AKAP6, CAPN3, CASQ2, ERO1L, FCRL5, FGF2, ITPR1, JPH1, MYO5A, NOS1, PRKCE, SLC8A1, SLC8A3, TPCN1, TRPM1]	FALSE
GO:0046697	GO_BiologicalProcess_22.02.2016_16h56	decidualization	3	17.6471	0.346131	0.79192	[ESR1, PLA2G4A, STC2]	TRUE
GO:0005251	GO_MolecularFunction_22.02.2016_16h56	delayed rectifier potassium channel activity	6	24	0.076282	0.438006	[KCNA2, KCNB2, KCNC1, KCND3, KCNH1, KCNV2]	TRUE
GO:0032839	GO_CellularComponent_22.02.2016_16h56	dendrite cytoplasm	2	14.2857	0.52537	0.907921	[CACNA1A, GRIK2]	TRUE
GO:0016358	GO_BiologicalProcess_22.02.2016_16h56	dendrite development	32	21.7687	0.000747184	0.132999	[ADGRB3, ASAP1, BAIAP2, BMP7, CACNA1A, CELSR2, CHRNB2, CIT, CTNNA2, CUX1, CUX2, DAB1, DCLK1, EPHA4, FAT3, FBXW8, GRIN3A, LRP8, MINK1, NCOA2, NTRK2, PREX2, PRKG1, PTEN, PTPRD, RAPGEF2, SDC2, SEMA4D, SIPA1L1, SRGAP3, STRN, SYNGAP1]	TRUE
GO:0097484	GO_BiologicalProcess_22.02.2016_16h56	dendrite extension	4	23.5294	0.145574	0.551321	[CPNE6, PARK2, RIMS1, RIMS2]	FALSE
GO:0032590	GO_CellularComponent_22.02.2016_16h56	dendrite membrane	3	16.6667	0.381338	0.813887	[CACNA1A, GRIA1, KCNC1]	TRUE
GO:0048813	GO_BiologicalProcess_22.02.2016_16h56	dendrite morphogenesis	21	26.25	0.00046904	0.139149	[ADGRB3, BAIAP2, CACNA1A, CELSR2, CHRNB2, CIT, CTNNA2, CUX1, CUX2, DCLK1, EPHA4, FBXW8, LRP8, MINK1, PREX2, PTEN, PTPRD, RAPGEF2, SDC2, SEMA4D, SIPA1L1]	FALSE
GO:0097028	GO_BiologicalProcess_22.02.2016_16h56	dendritic cell differentiation	4	17.3913	0.308085	0.75536	[AZIN2, NOTCH2, SPI1, TGFBR2]	FALSE
GO:0060996	GO_BiologicalProcess_22.02.2016_16h56	dendritic spine development	8	14.5455	0.358095	0.798759	[ASAP1, BAIAP2, CUX2, EPHA4, LRP8, PTEN, SIPA1L1, SRGAP3]	FALSE
GO:0060997	GO_BiologicalProcess_22.02.2016_16h56	dendritic spine morphogenesis	6	19.3548	0.171014	0.594541	[BAIAP2, CUX2, EPHA4, LRP8, PTEN, SIPA1L1]	FALSE
GO:0021542	GO_BiologicalProcess_22.02.2016_16h56	dentate gyrus development	3	21.4286	0.24062	0.690811	[FLNB, LMX1A, PTEN]	TRUE
GO:0061371	GO_BiologicalProcess_22.02.2016_16h56	determination of heart left/right asymmetry	3	6.97674	0.910845	1	[AHI1, C2CD3, FOXN4]	FALSE
GO:0060539	GO_BiologicalProcess_22.02.2016_16h56	diaphragm development	2	28.5714	0.207514	0.641274	[ASS1, STRA6]	TRUE
GO:0043650	GO_BiologicalProcess_22.02.2016_16h56	dicarboxylic acid biosynthetic process	2	15.3846	0.484692	0.887604	[GOT1, SLC1A3]	TRUE
GO:0005310	GO_MolecularFunction_22.02.2016_16h56	dicarboxylic acid transmembrane transporter activity	3	12	0.605468	0.937159	[SLC1A3, SLC1A4, SLC25A12]	TRUE
GO:0006835	GO_BiologicalProcess_22.02.2016_16h56	dicarboxylic acid transport	8	11.5942	0.620148	0.943472	[ADORA1, GRM7, NTRK2, RIMS1, SLC1A3, SLC1A4, SLC25A12, STXBP1]	FALSE
GO:0021536	GO_BiologicalProcess_22.02.2016_16h56	diencephalon development	9	17.3077	0.179158	0.60398	[ALDH1A2, CHRNB2, FGF2, GLI2, KCNC1, LHX3, NRP2, SRD5A1, TCF7L2]	TRUE
KEGG:05414	KEGG_15.11.2016	Dilated cardiomyopathy	11	17.7419	0.130432	0.537429	[CACNA1D, CACNA2D3, ITGA2B, ITGA6, ITGA9, LAMA2, PRKACB, SLC8A1, TGFB3, TPM1, TTN]	TRUE
GO:0016102	GO_BiologicalProcess_22.02.2016_16h56	diterpenoid biosynthetic process	3	33.3333	0.0872112	0.453906	[ALDH1A2, ALDH8A1, RDH10]	FALSE
GO:0070838	GO_BiologicalProcess_22.02.2016_16h56	divalent metal ion transport	46	15.4882	0.0532321	0.385176	[ADRA1A, AKAP6, CACNA1A, CACNA1B, CACNA1D, CACNA2D3, CALCRL, CAPN3, CASQ2, CDH23, CHRNB2, CNNM2, CNNM4, CSN2, ERO1L, FCRL5, FGF2, GNB5, GRIN3A, GRM7, HOMER1, ITPR1, JPH1, LOXHD1, LPAR3, MICU1, MYB, MYO5A, NOS1, PDE2A, PIK3C2A, PRKCB, PRKCE, SLC24A2, SLC24A3, SLC39A11, SLC8A1, SLC8A3, SLC8B1, STC2, TMEM110, TPCN1, TRPC4AP, TRPM1, TRPM8, TRPV3]	FALSE
GO:0006305	GO_BiologicalProcess_22.02.2016_16h56	DNA alkylation	4	9.09091	0.803799	1	[PIWIL2, SPI1, TDRKH, TET3]	TRUE
GO:0006977	GO_BiologicalProcess_22.02.2016_16h56	DNA damage response, signal transduction by p53 class mediator resulting in cell cycle arrest	3	9.375	0.76868	0.997267	[GML, PPP2R5C, PSMF1]	FALSE
GO:0035510	GO_BiologicalProcess_22.02.2016_16h56	DNA dealkylation	3	21.4286	0.24062	0.690811	[ASCC1, ASCC3, TET3]	TRUE
GO:0006307	GO_BiologicalProcess_22.02.2016_16h56	DNA dealkylation involved in DNA repair	2	33.3333	0.160727	0.583864	[ASCC1, ASCC3]	TRUE
GO:0003678	GO_MolecularFunction_22.02.2016_16h56	DNA helicase activity	6	13.9535	0.432796	0.857881	[ASCC3, CHD1L, CHD3, DHX9, MCM3, XRCC5]	FALSE
GO:0006306	GO_BiologicalProcess_22.02.2016_16h56	DNA methylation	4	9.09091	0.803799	1	[PIWIL2, SPI1, TDRKH, TET3]	FALSE
GO:0043046	GO_BiologicalProcess_22.02.2016_16h56	DNA methylation involved in gamete generation	2	13.3333	0.563818	0.924122	[PIWIL2, TDRKH]	FALSE
GO:0044728	GO_BiologicalProcess_22.02.2016_16h56	DNA methylation or demethylation	4	7.84314	0.885818	1	[PIWIL2, SPI1, TDRKH, TET3]	FALSE
KEGG:03030	KEGG_15.11.2016	DNA replication	4	17.3913	0.308085	0.75536	[MCM3, POLD1, POLE3, PRIM2]	FALSE
GO:0006270	GO_BiologicalProcess_22.02.2016_16h56	DNA replication initiation	2	8.69565	0.791352	0.996186	[MCM3, PRIM2]	TRUE
GO:0006271	GO_BiologicalProcess_22.02.2016_16h56	DNA strand elongation involved in DNA replication	3	10	0.728682	0.991632	[MCM3, POLD1, PRIM2]	FALSE
GO:0008094	GO_MolecularFunction_22.02.2016_16h56	DNA-dependent ATPase activity	12	19.3548	0.0703273	0.420076	[ASCC3, BPTF, CHD1L, CHD3, CHD6, DHX9, RAD18, RAD51B, SMARCA4, SMARCAL1, TTF2, XRCC5]	TRUE
GO:0006261	GO_BiologicalProcess_22.02.2016_16h56	DNA-dependent DNA replication	7	7.44681	0.951553	1	[BMP6, MCM3, MMS22L, POLD1, POLG, PRIM2, SMARCAL1]	TRUE
GO:0045005	GO_BiologicalProcess_22.02.2016_16h56	DNA-dependent DNA replication maintenance of fidelity	3	16.6667	0.381338	0.813887	[MMS22L, POLD1, SMARCAL1]	TRUE
GO:0005665	GO_CellularComponent_22.02.2016_16h56	DNA-directed RNA polymerase II, core complex	2	25	0.255425	0.690967	[CHD6, POLR2E]	TRUE
GO:0016591	GO_CellularComponent_22.02.2016_16h56	DNA-directed RNA polymerase II, holoenzyme	8	15.0943	0.319589	0.762558	[CHD6, GTF2A1L, GTF2A2, INTS7, POLR2E, RPRD1B, TAF13, TAF6]	TRUE
GO:0006354	GO_BiologicalProcess_22.02.2016_16h56	DNA-templated transcription, elongation	9	12.8571	0.49121	0.892198	[GTF2A2, NELFCD, NELFE, POLR2E, TAF13, TAF1A, TAF1B, TAF6, TCEB3]	FALSE
GO:0006352	GO_BiologicalProcess_22.02.2016_16h56	DNA-templated transcription, initiation	27	13.1707	0.371468	0.81031	[COX7A2L, COX8A, E2F3, ESR1, GTF2A1L, GTF2A2, GTF3C4, HDAC1, HNF4G, MAML3, NOTCH2, NR3C2, NR5A2, PGR, POLR2E, RORA, RORB, RPTOR, SESN2, TAF13, TAF1A, TAF1B, TAF6, TCF7L2, TEAD1, TRIM33, YWHAE]	FALSE
GO:0006353	GO_BiologicalProcess_22.02.2016_16h56	DNA-templated transcription, termination	5	10.4167	0.715397	0.985609	[POLR2E, TAF1A, TAF1B, TTF2, XRN2]	TRUE
GO:0070897	GO_BiologicalProcess_22.02.2016_16h56	DNA-templated transcriptional preinitiation complex assembly	2	14.2857	0.52537	0.907921	[GTF2A2, TAF1B]	TRUE
GO:0014046	GO_BiologicalProcess_22.02.2016_16h56	dopamine secretion	4	22.2222	0.170097	0.59601	[CHRNB2, DTNBP1, KCNA2, PARK2]	TRUE
GO:0005329	GO_MolecularFunction_22.02.2016_16h56	dopamine transmembrane transporter activity	2	40	0.116308	0.50992	[SLC22A1, SLC22A3]	TRUE
GO:0015872	GO_BiologicalProcess_22.02.2016_16h56	dopamine transport	8	28.5714	0.0161125	0.270568	[CHRNB2, DTNBP1, KCNA2, PARK2, RAB3B, SLC18A2, SLC22A1, SLC22A3]	TRUE
GO:0090494	GO_BiologicalProcess_22.02.2016_16h56	dopamine uptake	2	22.2222	0.303486	0.748207	[PARK2, RAB3B]	FALSE
GO:0051583	GO_BiologicalProcess_22.02.2016_16h56	dopamine uptake involved in synaptic transmission	2	22.2222	0.303486	0.748207	[PARK2, RAB3B]	FALSE
GO:0071542	GO_BiologicalProcess_22.02.2016_16h56	dopaminergic neuron differentiation	3	15.7895	0.416102	0.847439	[LMX1A, LMX1B, RSPO2]	TRUE
KEGG:04728	KEGG_15.11.2016	Dopaminergic synapse	22	22.6804	0.00277986	0.17672	[AKT3, ATF2, CACNA1A, CACNA1B, CACNA1D, CREB3L1, GNAI3, GNAL, GNB5, GNG7, GNGT2, GRIA1, GRIA2, ITPR1, PLCB1, PLCB2, PPP1CC, PPP2R2B, PPP2R5C, PRKACB, PRKCB, SLC18A2]	TRUE
GO:0021516	GO_BiologicalProcess_22.02.2016_16h56	dorsal spinal cord development	3	20	0.275456	0.716831	[CSRP3, DRGX, LHX3]	TRUE
GO:0033563	GO_BiologicalProcess_22.02.2016_16h56	dorsal/ventral axon guidance	2	50	0.0758243	0.438205	[SLIT1, SLIT3]	FALSE
GO:0021904	GO_BiologicalProcess_22.02.2016_16h56	dorsal/ventral neural tube patterning	3	13.6364	0.515721	0.903527	[GLI2, PRKACB, TBC1D32]	FALSE
KEGG:04320	KEGG_15.11.2016	Dorso-ventral axis formation	3	13.6364	0.515721	0.903527	[GRB2, NOTCH2, PIWIL2]	TRUE
GO:0006302	GO_BiologicalProcess_22.02.2016_16h56	double-strand break repair	15	9.93378	0.840492	1	[ANTXR1, APLF, BRE, CCDC155, EYA1, MMAB, MMS22L, NHEJ1, NSMCE2, PRKDC, RAD51B, SMC5, TFIP11, UVRAG, XRCC5]	TRUE
GO:0000724	GO_BiologicalProcess_22.02.2016_16h56	double-strand break repair via homologous recombination	8	7.76699	0.946281	1	[ANTXR1, BRE, CCDC155, MMAB, MMS22L, NSMCE2, RAD51B, SMC5]	TRUE
GO:0006303	GO_BiologicalProcess_22.02.2016_16h56	double-strand break repair via nonhomologous end joining	8	16.6667	0.228011	0.676433	[BRE, NHEJ1, NSMCE2, PRKDC, SMC5, TFIP11, UVRAG, XRCC5]	TRUE
GO:0030286	GO_CellularComponent_22.02.2016_16h56	dynein complex	4	14.8148	0.424841	0.851596	[DNAH17, DNAH6, DNAH9, DNHD1]	TRUE
GO:0042471	GO_BiologicalProcess_22.02.2016_16h56	ear morphogenesis	12	13.0435	0.453499	0.869858	[ABR, CDH23, CLIC5, COL11A1, EYA1, FGFR2, FRZB, GLI2, OSR2, ROR2, RORA, TMIE]	FALSE
GO:0005769	GO_CellularComponent_22.02.2016_16h56	early endosome	30	14.0845	0.230192	0.673918	[ABCB9, COMMD1, ECE1, EPHA4, FGD5, FIG4, HPS6, KCNH1, KIAA0196, LIPC, LMTK2, MAP2K2, MARCH3, MARCH8, MYO1B, MYO5A, PMEPA1, RAB31, RAB5C, RABGAP1L, RAP1GAP, RIN3, RPS6KC1, SNX1, SNX27, TMEM163, TRAK2, USP10, UVRAG, ZFYVE9]	TRUE
GO:0031901	GO_CellularComponent_22.02.2016_16h56	early endosome membrane	12	15.3846	0.241464	0.68879	[EPHA4, FIG4, HPS6, KCNH1, MARCH3, MARCH8, PMEPA1, RAB5C, SNX1, SNX27, TMEM163, ZFYVE9]	TRUE
KEGG:04512	KEGG_15.11.2016	ECM-receptor interaction	11	16.9231	0.165367	0.586363	[CD44, FN1, HSPG2, ITGA2B, ITGA6, ITGA9, LAMA2, LAMA3, LAMA4, SV2B, TNC]	TRUE
GO:0031076	GO_BiologicalProcess_22.02.2016_16h56	embryonic camera-type eye development	5	20	0.18344	0.611468	[ALDH1A2, BMP7, NES, RDH10, STRA6]	TRUE
GO:0048596	GO_BiologicalProcess_22.02.2016_16h56	embryonic camera-type eye morphogenesis	2	11.7647	0.633818	0.956099	[BMP7, STRA6]	TRUE
GO:0048701	GO_BiologicalProcess_22.02.2016_16h56	embryonic cranial skeleton morphogenesis	6	18.1818	0.210118	0.644846	[FGFR2, MTHFD1L, RDH10, TBX15, TGFB3, TGFBR2]	TRUE
GO:0048557	GO_BiologicalProcess_22.02.2016_16h56	embryonic digestive tract morphogenesis	2	14.2857	0.52537	0.907921	[FGFR2, TCF7L2]	TRUE
GO:0042733	GO_BiologicalProcess_22.02.2016_16h56	embryonic digit morphogenesis	9	19.1489	0.113537	0.510343	[C2CD3, ECE1, GLI2, HDAC1, INTU, OSR2, ROR2, RORA, TBC1D32]	TRUE
GO:0001838	GO_BiologicalProcess_22.02.2016_16h56	embryonic epithelial tube formation	6	6.81818	0.966375	1	[ARHGAP35, CSRP3, DLC1, MTHFD1L, PRKACB, STK3]	TRUE
GO:0048048	GO_BiologicalProcess_22.02.2016_16h56	embryonic eye morphogenesis	2	8	0.828716	1	[BMP7, STRA6]	FALSE
GO:0035115	GO_BiologicalProcess_22.02.2016_16h56	embryonic forelimb morphogenesis	4	14.8148	0.424841	0.851596	[ALDH1A2, OSR2, RDH10, RSPO2]	TRUE
GO:0030538	GO_BiologicalProcess_22.02.2016_16h56	embryonic genitalia morphogenesis	3	75	0.00664405	0.227431	[ROR2, RORA, TCF7L2]	TRUE
GO:0035050	GO_BiologicalProcess_22.02.2016_16h56	embryonic heart tube development	7	11.8644	0.594585	0.933299	[AHI1, C2CD3, FOXN4, GJA5, INVS, SLC8A1, TEAD1]	TRUE
GO:0003143	GO_BiologicalProcess_22.02.2016_16h56	embryonic heart tube morphogenesis	4	8.33333	0.855209	1	[AHI1, C2CD3, FOXN4, TEAD1]	FALSE
GO:0035162	GO_BiologicalProcess_22.02.2016_16h56	embryonic hemopoiesis	2	12.5	0.599973	0.935159	[STK3, TGFBR2]	TRUE
GO:0035116	GO_BiologicalProcess_22.02.2016_16h56	embryonic hindlimb morphogenesis	2	8	0.828716	1	[OSR2, RSPO2]	TRUE
GO:0048702	GO_BiologicalProcess_22.02.2016_16h56	embryonic neurocranium morphogenesis	2	40	0.116308	0.50992	[MTHFD1L, TGFB3]	TRUE
GO:0021831	GO_BiologicalProcess_22.02.2016_16h56	embryonic olfactory bulb interneuron precursor migration	2	66.6667	0.0412342	0.349509	[SLIT1, SLIT3]	TRUE
GO:0001892	GO_BiologicalProcess_22.02.2016_16h56	embryonic placenta development	8	11.1111	0.668801	0.966286	[BIRC6, BPTF, EPAS1, FBXW8, FGFR2, GRB2, SLC8A1, STK3]	TRUE
GO:0060669	GO_BiologicalProcess_22.02.2016_16h56	embryonic placenta morphogenesis	2	9.09091	0.770092	0.996195	[FGFR2, GRB2]	FALSE
GO:0072498	GO_BiologicalProcess_22.02.2016_16h56	embryonic skeletal joint development	3	27.2727	0.142675	0.547332	[BMP7, EXT1, OSR2]	TRUE
GO:0060272	GO_BiologicalProcess_22.02.2016_16h56	embryonic skeletal joint morphogenesis	2	22.2222	0.303486	0.748207	[BMP7, OSR2]	TRUE
GO:0048704	GO_BiologicalProcess_22.02.2016_16h56	embryonic skeletal system morphogenesis	11	16.9231	0.165367	0.586363	[BMP7, COL11A1, EYA1, FGFR2, HSPG2, MTHFD1L, OSR2, RDH10, TBX15, TGFB3, TGFBR2]	TRUE
GO:0048703	GO_BiologicalProcess_22.02.2016_16h56	embryonic viscerocranium morphogenesis	2	22.2222	0.303486	0.748207	[MTHFD1L, RDH10]	TRUE
GO:0070166	GO_BiologicalProcess_22.02.2016_16h56	enamel mineralization	2	16.6667	0.441908	0.862497	[CNNM4, WDR72]	TRUE
GO:0060350	GO_BiologicalProcess_22.02.2016_16h56	endochondral bone morphogenesis	6	17.6471	0.230747	0.673328	[ALPL, AXIN2, BMP6, GHR, HSPG2, TGFBR2]	TRUE
GO:0001958	GO_BiologicalProcess_22.02.2016_16h56	endochondral ossification	3	15	0.450204	0.87485	[ALPL, BMP6, HSPG2]	TRUE
KEGG:04961	KEGG_15.11.2016	Endocrine and other factor-regulated calcium reabsorption	8	19.5122	0.120768	0.519246	[BDKRB2, ESR1, PLCB1, PLCB2, PRKACB, PRKCB, PTH1R, SLC8A1]	TRUE
GO:0060986	GO_BiologicalProcess_22.02.2016_16h56	endocrine hormone secretion	2	6.45161	0.907291	1	[BMP6, POMC]	FALSE
GO:0030139	GO_CellularComponent_22.02.2016_16h56	endocytic vesicle	22	13.253	0.378292	0.815205	[ABCA1, AP1B1, CPNE6, CUBN, DLC1, GRIA1, GRIA2, LMBRD1, LRP2, MARCO, MTSS1, MYO1E, RAB31, RAB5C, RAPGEF2, ROR2, RORA, SGIP1, SH3GL2, SRGAP3, STAB1, UVRAG]	TRUE
GO:0030666	GO_CellularComponent_22.02.2016_16h56	endocytic vesicle membrane	10	10.4167	0.752788	0.996996	[AP1B1, GRIA1, GRIA2, MARCO, RAB31, ROR2, RORA, SGIP1, SH3GL2, STAB1]	TRUE
KEGG:04144	KEGG_15.11.2016	Endocytosis	20	11.4286	0.663648	0.966688	[AGAP1, ARPC2, ARRB1, ASAP1, CBL, CHMP6, FGFR2, IGF1R, KIAA0196, MVB12A, PARD3, PSD2, PSD3, RAB31, RAB5C, SH3GL2, SNX1, TGFB3, TGFBR2, ZFYVE9]	TRUE
GO:0001706	GO_BiologicalProcess_22.02.2016_16h56	endoderm formation	5	12.1951	0.574556	0.928048	[COL11A1, COL8A1, FN1, LAMA3, LAMA4]	FALSE
GO:0035987	GO_BiologicalProcess_22.02.2016_16h56	endodermal cell differentiation	5	15.1515	0.378831	0.814394	[COL11A1, COL8A1, FN1, LAMA3, LAMA4]	TRUE
KEGG:05213	KEGG_15.11.2016	Endometrial cancer	10	27.7778	0.00923922	0.24185	[AKT3, AXIN2, CTNNA2, CTNNA3, GRB2, MAP2K2, PIK3R1, PIK3R3, PTEN, TCF7L2]	TRUE
GO:0005788	GO_CellularComponent_22.02.2016_16h56	endoplasmic reticulum lumen	16	11.7647	0.606787	0.93757	[ADAMTSL1, CASQ2, COL11A1, COL22A1, COL5A3, COL8A1, COLGALT2, EDEM2, EDEM3, ERO1L, ERP44, LIPC, PDGFC, PDGFD, RNASET2, SPON1]	TRUE
GO:0005789	GO_CellularComponent_22.02.2016_16h56	endoplasmic reticulum membrane	63	11.0333	0.833832	1	[ABCB9, ABHD4, ACER3, AKAP6, ALG14, ATP10B, BFAR, CASQ2, CDKAL1, CERS6, CREB3L1, DGAT1, DHRS4, DTNBP1, ERGIC1, ERO1L, ERP44, EXT1, EXT2, FAM69C, GRIA1, GRIA2, HMGCLL1, HPD, ITPR1, JPH1, KCNA2, KCNK2, KLHL14, KTN1, LCLAT1, MAP3K5, MARCH2, MBOAT1, MGST1, MLEC, MTDH, NOS1, NOTCH2, NR3C2, NUP210, OTOF, PI4KB, PIGK, PITPNB, PLA2G4A, RDH10, REEP1, RIC3, RNF121, RTN4, SCAP, SEC16B, SEC22B, SEC23B, SH2D2…	FALSE
GO:0044432	GO_CellularComponent_22.02.2016_16h56	endoplasmic reticulum part	80	11.3636	0.784846	0.997876	[ABCB9, ABHD4, ACER3, ADAM10, ADAMTSL1, AKAP6, ALG14, ATP10B, BFAR, CASQ2, CDKAL1, CERS6, COL11A1, COL22A1, COL5A3, COL8A1, COLGALT2, CREB3L1, DGAT1, DHRS4, DTNBP1, EDEM2, EDEM3, ERGIC1, ERO1L, ERP44, EXT1, EXT2, FAM69C, GDPD5, GRIA1, GRIA2, HMGCLL1, HPD, ITPR1, JPH1, KCNA2, KCND3, KCNK2, KLHL14, KTN1, LCLAT1, LIPC, MAP3K5, MARCH2, MBOAT1, MGST1, MLEC, MTDH, NOS1, NOTCH2, NR3C2, NUP210, OTOF, PDG…	TRUE
GO:0044322	GO_CellularComponent_22.02.2016_16h56	endoplasmic reticulum quality control compartment	2	33.3333	0.160727	0.583864	[EDEM2, EDEM3]	FALSE
GO:0033116	GO_CellularComponent_22.02.2016_16h56	endoplasmic reticulum-Golgi intermediate compartment membrane	6	14.6341	0.38697	0.816122	[AZIN2, ERGIC1, GRIA1, SEC22B, SEC23B, TMED10]	TRUE
GO:0044440	GO_CellularComponent_22.02.2016_16h56	endosomal part	35	13.1579	0.348602	0.793493	[ABCA5, ANTXR1, AP4E1, CD1A, CHMP6, CLEC16A, COMMD1, CUBN, DTNBP1, ECE1, EPHA4, FIG4, GGA3, HPS6, KCNH1, LY96, MARCH2, MARCH3, MARCH8, MVB12A, MYO1B, NDUFA2, NTRK2, OSBPL9, PLEKHM1, PMEPA1, PRLR, RAB5C, SLC9A9, SNX1, SNX18, SNX27, TMEM163, TPCN1, ZFYVE9]	FALSE
GO:0031904	GO_CellularComponent_22.02.2016_16h56	endosome lumen	2	13.3333	0.563818	0.924122	[AP4E1, PRLR]	TRUE
GO:0010008	GO_CellularComponent_22.02.2016_16h56	endosome membrane	33	13.4146	0.311931	0.756453	[ABCA5, ANTXR1, CD1A, CHMP6, CLEC16A, COMMD1, CUBN, DTNBP1, ECE1, EPHA4, FIG4, GGA3, HPS6, KCNH1, LY96, MARCH2, MARCH3, MARCH8, MVB12A, MYO1B, NDUFA2, NTRK2, OSBPL9, PLEKHM1, PMEPA1, RAB5C, SLC9A9, SNX1, SNX18, SNX27, TMEM163, TPCN1, ZFYVE9]	TRUE
GO:0035767	GO_BiologicalProcess_22.02.2016_16h56	endothelial cell chemotaxis	2	11.7647	0.633818	0.956099	[FGF2, NOV]	TRUE
GO:0043542	GO_BiologicalProcess_22.02.2016_16h56	endothelial cell migration	11	10.8911	0.705738	0.982953	[ANGPT1, BMPER, FGF2, HDAC9, LOXL2, MAP2K5, NOV, NRP2, PTEN, PTK2, ROCK2]	TRUE
GO:0001158	GO_MolecularFunction_22.02.2016_16h56	enhancer sequence-specific DNA binding	8	12.6984	0.512761	0.903678	[ATF2, BACH2, CSRP3, FOXN4, HDAC1, NR5A2, SMARCA4, SPI1]	TRUE
GO:0035883	GO_BiologicalProcess_22.02.2016_16h56	enteroendocrine cell differentiation	3	14.2857	0.48346	0.887175	[BMP6, NKX2-2, RFX3]	FALSE
GO:0048013	GO_BiologicalProcess_22.02.2016_16h56	ephrin receptor signaling pathway	10	14.4928	0.334333	0.780987	[ADAM10, ARPC2, CHN1, EPHA4, PTK2, ROCK2, SDC2, SIPA1L1, SYNGAP1, VAV3]	TRUE
GO:0090505	GO_BiologicalProcess_22.02.2016_16h56	epiboly involved in wound healing	2	8.33333	0.810856	1	[PARD3, RREB1]	FALSE
GO:0007173	GO_BiologicalProcess_22.02.2016_16h56	epidermal growth factor receptor signaling pathway	34	13.4921	0.296207	0.740517	[ADAM10, ADAM12, ADORA1, AFAP1L2, AGO2, ANGPT1, CBL, ESR1, FGF2, FGFR2, GRB2, IL5RA, ITPR1, MAP2K2, MAPKAP1, MVB12A, PDE1A, PIK3C2A, PIK3R1, PLCE1, PRKACB, PRKCE, PSMF1, PTEN, PTK2, RAPGEF2, RASAL2, RASGRP3, RICTOR, SH3GL2, SHC3, SPRED1, SPTA1, SYNGAP1]	TRUE
GO:0035850	GO_BiologicalProcess_22.02.2016_16h56	epithelial cell differentiation involved in kidney development	3	10.7143	0.683446	0.971673	[FAT4, MTSS1, MYO1E]	TRUE
GO:0060502	GO_BiologicalProcess_22.02.2016_16h56	epithelial cell proliferation involved in lung morphogenesis	2	22.2222	0.303486	0.748207	[FGFR2, MAP2K2]	TRUE
GO:0001837	GO_BiologicalProcess_22.02.2016_16h56	epithelial to mesenchymal transition	9	11.5385	0.626884	0.948856	[AXIN2, BMP7, EPB41L5, FGFR2, LOXL2, RTN4, TCF7L2, TGFB3, TGFBR2]	TRUE
GO:0060441	GO_BiologicalProcess_22.02.2016_16h56	epithelial tube branching involved in lung morphogenesis	5	22.7273	0.122518	0.524236	[FGFR2, HHIP, RDH10, RSPO2, TNC]	TRUE
KEGG:05169	KEGG_15.11.2016	Epstein-Barr virus infection	13	11.5044	0.637624	0.956974	[AKT3, ATF2, CD44, CD58, ENTPD8, HDAC1, MAP2K6, PIK3R1, PIK3R3, POLR2E, PRKACB, SPI1, YWHAE]	TRUE
GO:0030134	GO_CellularComponent_22.02.2016_16h56	ER to Golgi transport vesicle	6	15.3846	0.341115	0.784475	[GRIA1, SCAP, SEC22B, SEC23B, SH2D2A, TMED10]	FALSE
GO:0012507	GO_CellularComponent_22.02.2016_16h56	ER to Golgi transport vesicle membrane	6	20	0.152704	0.566276	[GRIA1, SCAP, SEC22B, SEC23B, SH2D2A, TMED10]	TRUE
GO:0030433	GO_BiologicalProcess_22.02.2016_16h56	ER-associated ubiquitin-dependent protein catabolic process	3	7.14286	0.902333	1	[EDEM2, EDEM3, RNF121]	TRUE
GO:0038127	GO_BiologicalProcess_22.02.2016_16h56	ERBB signaling pathway	35	13.6719	0.265172	0.708718	[ADAM10, ADAM12, ADORA1, AFAP1L2, AGO2, ANGPT1, CBL, CPNE3, ESR1, FGF2, FGFR2, GRB2, IL5RA, ITPR1, MAP2K2, MAPKAP1, MVB12A, PDE1A, PIK3C2A, PIK3R1, PLCE1, PRKACB, PRKCE, PSMF1, PTEN, PTK2, RAPGEF2, RASAL2, RASGRP3, RICTOR, SH3GL2, SHC3, SPRED1, SPTA1, SYNGAP1]	TRUE
KEGG:04012	KEGG_15.11.2016	ErbB signaling pathway	10	15.3846	0.268325	0.708633	[AKT3, CBL, GRB2, MAP2K2, PIK3R1, PIK3R3, PRKCB, PTK2, SHC3, STAT5B]	TRUE
GO:0070371	GO_BiologicalProcess_22.02.2016_16h56	ERK1 and ERK2 cascade	29	17.6829	0.0255337	0.299013	[ADRA1A, ALOX15, ANGPT1, ARRB1, BMPER, CD44, CRYBA1, DNAJC27, DUSP3, ECE1, ESR1, FGF2, FGFR2, FN1, FSHR, IQGAP3, MAP2K2, NDRG2, NEK10, NELFE, OXTR, PDGFC, PDGFD, PKHD1, PTEN, RAPGEF2, SCIMP, ST5, WNK2]	TRUE
GO:0048821	GO_BiologicalProcess_22.02.2016_16h56	erythrocyte development	2	14.2857	0.52537	0.907921	[L3MBTL3, SOX6]	TRUE
GO:0030218	GO_BiologicalProcess_22.02.2016_16h56	erythrocyte differentiation	5	7.35294	0.93104	1	[EPAS1, L3MBTL3, SOX6, SPI1, STAT5B]	TRUE
GO:1902222	GO_BiologicalProcess_22.02.2016_16h56	erythrose 4-phosphate/phosphoenolpyruvate family amino acid catabolic process	2	20	0.350943	0.79274	[ASRGL1, HPD]	FALSE
GO:1902221	GO_BiologicalProcess_22.02.2016_16h56	erythrose 4-phosphate/phosphoenolpyruvate family amino acid metabolic process	2	16.6667	0.441908	0.862497	[ASRGL1, HPD]	FALSE
GO:0035098	GO_CellularComponent_22.02.2016_16h56	ESC/E(Z) complex	4	36.3636	0.0362754	0.32944	[JARID2, MTF2, PHF19, TRIM37]	TRUE
GO:0036452	GO_CellularComponent_22.02.2016_16h56	ESCRT complex	2	11.7647	0.633818	0.956099	[CHMP6, MVB12A]	TRUE
GO:0061028	GO_BiologicalProcess_22.02.2016_16h56	establishment of endothelial barrier	3	12.5	0.576805	0.926635	[PDE2A, RAPGEF2, ROCK2]	TRUE
GO:0000132	GO_BiologicalProcess_22.02.2016_16h56	establishment of mitotic spindle orientation	3	15.7895	0.416102	0.847439	[EYA1, INSC, MCPH1]	TRUE
KEGG:04915	KEGG_15.11.2016	Estrogen signaling pathway	16	21.3333	0.0176748	0.262176	[AKT3, ATF2, CREB3L1, ESR1, GABBR2, GNAI3, GRB2, GRM1, ITPR1, MAP2K2, PIK3R1, PIK3R3, PLCB1, PLCB2, PRKACB, SHC3]	TRUE
KEGG:00565	KEGG_15.11.2016	Ether lipid metabolism	4	13.3333	0.509188	0.90095	[PLA2G2F, PLA2G4A, PLA2G4F, PLB1]	FALSE
GO:0060079	GO_BiologicalProcess_22.02.2016_16h56	excitatory postsynaptic potential	7	18.4211	0.175913	0.60449	[ADORA1, CELF4, CUX2, GRIK2, PTEN, RIMS1, RIMS2]	FALSE
GO:0070382	GO_CellularComponent_22.02.2016_16h56	exocytic vesicle	13	13.1313	0.437866	0.860267	[ANXA13, DTNBP1, GRIA1, GRIA2, OTOF, RAB3B, SLC18A2, SLC6A17, STXBP5, SV2B, SYNPR, SYTL2, TMEM163]	TRUE
GO:0099501	GO_CellularComponent_22.02.2016_16h56	exocytic vesicle membrane	7	16.6667	0.249238	0.693194	[DTNBP1, OTOF, SLC18A2, SLC6A17, SV2B, SYNPR, TMEM163]	FALSE
GO:0005234	GO_MolecularFunction_22.02.2016_16h56	extracellular-glutamate-gated ion channel activity	4	25	0.122567	0.521935	[GRIA1, GRIA2, GRIK2, GRIN3A]	FALSE
GO:0097192	GO_BiologicalProcess_22.02.2016_16h56	extrinsic apoptotic signaling pathway in absence of ligand	4	8.16326	0.866113	1	[EYA1, IL7, MAP2K5, WWOX]	FALSE
GO:0008625	GO_BiologicalProcess_22.02.2016_16h56	extrinsic apoptotic signaling pathway via death domain receptors	4	6.89655	0.9362	1	[PIK3R1, STK3, TNFRSF10A, TRPS1]	TRUE
GO:0048592	GO_BiologicalProcess_22.02.2016_16h56	eye morphogenesis	19	15.9664	0.135004	0.546154	[AHI1, BCAR3, BMP7, COL8A1, FAT3, FGF2, FOXN4, HCN1, MEGF11, NOTCH2, NTRK2, OLFM3, RORB, RP1, RPE65, SLC4A7, STRA6, TENM3, TRPM1]	FALSE
GO:0042462	GO_BiologicalProcess_22.02.2016_16h56	eye photoreceptor cell development	6	25	0.0643521	0.418054	[HCN1, NTRK2, OLFM3, RORB, RP1, TRPM1]	FALSE
GO:0001754	GO_BiologicalProcess_22.02.2016_16h56	eye photoreceptor cell differentiation	7	18.9189	0.159209	0.583111	[HCN1, NTRK2, OLFM3, RORB, RP1, SLC4A7, TRPM1]	FALSE
GO:0061029	GO_BiologicalProcess_22.02.2016_16h56	eyelid development in camera-type eye	3	33.3333	0.0872112	0.453906	[HDAC1, OSR2, STRA6]	TRUE
GO:0043240	GO_CellularComponent_22.02.2016_16h56	Fanconi anaemia nuclear complex	2	33.3333	0.160727	0.583864	[C17orf70, FANCC]	TRUE
KEGG:03460	KEGG_15.11.2016	Fanconi anemia pathway	2	6.25	0.916531	1	[C17orf70, FANCC]	FALSE
KEGG:04975	KEGG_15.11.2016	Fat digestion and absorption	3	11.1111	0.658807	0.967555	[ABCA1, DGAT1, PLA2G2F]	TRUE
GO:0006635	GO_BiologicalProcess_22.02.2016_16h56	fatty acid beta-oxidation	5	9.25926	0.806947	0.998863	[ACADS, DECR1, HADHB, SESN2, SYCP2]	TRUE
GO:0006633	GO_BiologicalProcess_22.02.2016_16h56	fatty acid biosynthetic process	10	10.5263	0.740964	0.994657	[ACACA, ACOT7, ALOX15, LIPC, MYO5A, PLA2G4A, PLA2G4F, SCAP, SH2D2A, THNSL2]	TRUE
GO:0009062	GO_BiologicalProcess_22.02.2016_16h56	fatty acid catabolic process	6	9.09091	0.834155	1	[ACADS, ACOT7, DECR1, HADHB, SESN2, SYCP2]	FALSE
KEGG:00071	KEGG_15.11.2016	Fatty acid degradation	3	11.1111	0.658807	0.967555	[ACADS, ALDH2, HADHB]	TRUE
KEGG:00062	KEGG_15.11.2016	Fatty acid elongation	2	15.3846	0.484692	0.887604	[ACOT7, HADHB]	TRUE
GO:0006631	GO_BiologicalProcess_22.02.2016_16h56	fatty acid metabolic process	22	9.64912	0.908143	1	[ABCC1, ACACA, ACADS, ACOT11, ACOT7, ALOX15, DAGLA, DECR1, GHR, GPAM, HADHB, LIPC, MYO5A, PLA2G4A, PLA2G4F, PTGR2, SCAP, SESN2, SH2D2A, STAT5B, SYCP2, THNSL2]	TRUE
GO:0019395	GO_BiologicalProcess_22.02.2016_16h56	fatty acid oxidation	5	6.84931	0.953859	1	[ACADS, DECR1, HADHB, SESN2, SYCP2]	FALSE
GO:0015908	GO_BiologicalProcess_22.02.2016_16h56	fatty acid transport	5	8.47458	0.863901	1	[ACACA, BDKRB2, MAP2K6, PLA2G4A, PLA2G4F]	FALSE
KEGG:04664	KEGG_15.11.2016	Fc epsilon RI signaling pathway	9	18.75	0.125431	0.529069	[AKT3, GRB2, MAP2K2, MAP2K6, PIK3R1, PIK3R3, PLA2G4A, PLA2G4F, VAV3]	TRUE
KEGG:04666	KEGG_15.11.2016	Fc gamma R-mediated phagocytosis	11	15.0685	0.276929	0.714396	[AKT3, ARPC2, ASAP1, DOCK2, PIK3R1, PIK3R3, PLA2G4A, PLA2G4F, PRKCB, PRKCE, VAV3]	TRUE
GO:0002431	GO_BiologicalProcess_22.02.2016_16h56	Fc receptor mediated stimulatory signaling pathway	10	15.873	0.236979	0.684778	[ARPC2, BAIAP2, DOCK1, GRB2, ITPR1, MYO1E, PIK3R1, PRKCE, PTK2, VAV3]	FALSE
GO:0038095	GO_BiologicalProcess_22.02.2016_16h56	Fc-epsilon receptor signaling pathway	24	11.7647	0.614883	0.943528	[AGO2, ANGPT1, BTRC, FGF2, FGFR2, GRB2, IL5RA, ITPR1, MAP2K2, MAPKAP1, PIK3R1, PPP3R1, PSMF1, PTEN, PTK2, RAPGEF2, RASAL2, RASGRP3, RICTOR, SHC3, SPRED1, SPTA1, SYNGAP1, VAV3]	FALSE
GO:0038094	GO_BiologicalProcess_22.02.2016_16h56	Fc-gamma receptor signaling pathway	10	16.3934	0.207096	0.642214	[ARPC2, BAIAP2, DOCK1, GRB2, ITPR1, MYO1E, PIK3R1, PRKCE, PTK2, VAV3]	FALSE
GO:0038096	GO_BiologicalProcess_22.02.2016_16h56	Fc-gamma receptor signaling pathway involved in phagocytosis	10	16.6667	0.19278	0.626183	[ARPC2, BAIAP2, DOCK1, GRB2, ITPR1, MYO1E, PIK3R1, PRKCE, PTK2, VAV3]	TRUE
GO:0030540	GO_BiologicalProcess_22.02.2016_16h56	female genitalia development	3	25	0.173808	0.59957	[ESR1, SRD5A1, STRA6]	TRUE
GO:0008585	GO_BiologicalProcess_22.02.2016_16h56	female gonad development	12	14.8148	0.284248	0.724873	[ARRB1, CAPN5, EIF2B2, ESR1, FSHR, IMMP2L, PGR, PLA2G4A, SLIT1, SLIT3, STAT5B, ZFPM2]	TRUE
GO:0015682	GO_BiologicalProcess_22.02.2016_16h56	ferric iron transport	2	7.69231	0.845042	1	[ATP6V1C2, LMTK2]	TRUE
GO:0008543	GO_BiologicalProcess_22.02.2016_16h56	fibroblast growth factor receptor signaling pathway	28	13.2075	0.362213	0.803915	[AGO2, ANGPT1, CBL, FGF2, FGFR2, GRB2, HHIP, IL5RA, ITPR1, MAP2K2, MAPKAP1, PDE1A, PIK3R1, PRKACB, PRKCE, PSMF1, PTEN, PTK2, RAPGEF2, RASAL2, RASGRP3, RICTOR, SHC3, SPRED1, SPTA1, SULF2, SYNGAP1, TCF7L2]	FALSE
GO:0031941	GO_CellularComponent_22.02.2016_16h56	filamentous actin	6	30	0.0282413	0.292265	[ESPN, IQGAP2, LRRC16A, MYO18B, MYO1E, TPM1]	TRUE
KEGG:04510	KEGG_15.11.2016	Focal adhesion	26	17.1053	0.0473166	0.369402	[AKT3, ARHGAP35, DOCK1, FLNB, FN1, GRB2, IGF1R, ITGA2B, ITGA6, ITGA9, LAMA2, LAMA3, LAMA4, PDGFC, PDGFD, PIK3R1, PIK3R3, PPP1CC, PRKCB, PTEN, PTK2, ROCK2, SHC3, TLN2, TNC, VAV3]	TRUE
GO:0048041	GO_BiologicalProcess_22.02.2016_16h56	focal adhesion assembly	7	12.069	0.575776	0.926656	[DLC1, EPB41L5, PTEN, PTK2, PTPRK, ROCK2, SORBS1]	TRUE
KEGG:00790	KEGG_15.11.2016	Folate biosynthesis	2	28.5714	0.207514	0.641274	[ALPL, GCH1]	TRUE
GO:0009396	GO_BiologicalProcess_22.02.2016_16h56	folic acid-containing compound biosynthetic process	2	33.3333	0.160727	0.583864	[GCH1, MTHFD1L]	TRUE
GO:0006760	GO_BiologicalProcess_22.02.2016_16h56	folic acid-containing compound metabolic process	3	21.4286	0.24062	0.690811	[GCH1, MTHFD1L, SARDH]	FALSE
GO:0042699	GO_BiologicalProcess_22.02.2016_16h56	follicle-stimulating hormone signaling pathway	2	50	0.0758243	0.438205	[ARRB1, FSHR]	TRUE
GO:0021885	GO_BiologicalProcess_22.02.2016_16h56	forebrain cell migration	10	21.2766	0.0548326	0.38731	[CCDC141, CDK5R2, DAB1, FUT10, LRP8, NRP2, RTN4, SLIT1, SLIT3, SRGAP3]	FALSE
GO:0030900	GO_BiologicalProcess_22.02.2016_16h56	forebrain development	44	15.4386	0.060173	0.405712	[ALDH1A2, ARHGAP35, CCDC141, CDH2, CDK5R2, CEP120, CHD6, CHRNB2, CRTAC1, DAB1, DCLK1, DLC1, EXT1, FAT4, FGF2, FGFR2, FLNB, FUT10, GDPD5, GLI2, KCNC1, LHX3, LMX1A, LRP2, LRP8, MCPH1, NRP2, NTRK2, OXTR, PLCB1, PRKG1, PTEN, RAPGEF2, RTN4, SLC4A10, SLC8A1, SLC8A3, SLIT1, SLIT3, SRD5A1, SRGAP3, TACC2, TCF7L2, YWHAE]	TRUE
GO:0021872	GO_BiologicalProcess_22.02.2016_16h56	forebrain generation of neurons	6	12.2449	0.564605	0.923711	[FGFR2, NRP2, RAPGEF2, SLC4A10, SLIT1, SLIT3]	FALSE
GO:0048853	GO_BiologicalProcess_22.02.2016_16h56	forebrain morphogenesis	3	23.0769	0.206601	0.642919	[PTEN, SLIT1, SLIT3]	TRUE
GO:0021884	GO_BiologicalProcess_22.02.2016_16h56	forebrain neuron development	6	25	0.0643521	0.418054	[FGFR2, NRP2, RAPGEF2, SLC4A10, SLIT1, SLIT3]	TRUE
GO:0021879	GO_BiologicalProcess_22.02.2016_16h56	forebrain neuron differentiation	6	13.9535	0.432796	0.857881	[FGFR2, NRP2, RAPGEF2, SLC4A10, SLIT1, SLIT3]	FALSE
KEGG:04068	KEGG_15.11.2016	FoxO signaling pathway	12	14.1176	0.344381	0.789946	[AKT3, GRB2, GRM1, HOMER1, IGF1R, MAP2K2, PIK3R1, PIK3R3, PTEN, SETD7, TGFB3, TGFBR2]	TRUE
KEGG:00051	KEGG_15.11.2016	Fructose and mannose metabolism	7	43.75	0.00169352	0.137021	[FBP1, GMDS, HK1, HK2, MPI, PFKFB4, PFKP]	TRUE
GO:0044783	GO_BiologicalProcess_22.02.2016_16h56	G1 DNA damage checkpoint	4	10	0.738483	0.995833	[GML, PPP2R5C, PRKDC, PSMF1]	FALSE
GO:0031572	GO_BiologicalProcess_22.02.2016_16h56	G2 DNA damage checkpoint	3	11.5385	0.632811	0.9562	[BRE, FOXN3, IER3]	TRUE
KEGG:04727	KEGG_15.11.2016	GABAergic synapse	14	20.8955	0.0300274	0.307177	[CACNA1A, CACNA1B, CACNA1D, GABBR2, GABRA1, GNAI3, GNB5, GNG7, GNGT2, PLCL1, PRKACB, PRKCB, SLC38A3, TRAK2]	TRUE
GO:0019388	GO_BiologicalProcess_22.02.2016_16h56	galactose catabolic process	2	50	0.0758243	0.438205	[PGM1, PGM5]	TRUE
KEGG:00052	KEGG_15.11.2016	Galactose metabolism	4	18.1818	0.279142	0.715956	[HK1, HK2, PFKP, PGM1]	TRUE
GO:0001574	GO_BiologicalProcess_22.02.2016_16h56	ganglioside biosynthetic process	2	18.1818	0.397225	0.82794	[ST3GAL3, ST6GALNAC5]	TRUE
GO:0001573	GO_BiologicalProcess_22.02.2016_16h56	ganglioside metabolic process	2	10.5263	0.694705	0.981409	[ST3GAL3, ST6GALNAC5]	FALSE
KEGG:04540	KEGG_15.11.2016	Gap junction	13	22.4138	0.0209033	0.281878	[GNAI3, GRB2, GRM1, ITPR1, MAP2K2, MAP2K5, PDGFC, PDGFD, PLCB1, PLCB2, PRKACB, PRKCB, PRKG1]	TRUE
KEGG:04971	KEGG_15.11.2016	Gastric acid secretion	8	13.7931	0.416568	0.846451	[GNAI3, HRH2, ITPR1, KCNK2, PLCB1, PLCB2, PRKACB, PRKCB]	TRUE
GO:0001698	GO_BiologicalProcess_22.02.2016_16h56	gastrin-induced gastric acid secretion	2	50	0.0758243	0.438205	[FLNB, HRH2]	TRUE
GO:0019003	GO_MolecularFunction_22.02.2016_16h56	GDP binding	5	14.2857	0.42976	0.857592	[ARL3, GNAI3, RAB31, RAB3B, RAB5C]	TRUE
GO:0035195	GO_BiologicalProcess_22.02.2016_16h56	gene silencing by miRNA	2	7.40741	0.85994	1	[AGO2, LIMD1]	FALSE
GO:0031047	GO_BiologicalProcess_22.02.2016_16h56	gene silencing by RNA	9	11.5385	0.626884	0.948856	[AGO2, LIMD1, MYBL1, NDC1, NUP210, NUP93, PIWIL2, POLR2E, TDRKH]	TRUE
GO:0035112	GO_BiologicalProcess_22.02.2016_16h56	genitalia morphogenesis	4	33.3333	0.0492778	0.374848	[ROR2, RORA, SYCP2, TCF7L2]	FALSE
GO:0002068	GO_BiologicalProcess_22.02.2016_16h56	glandular epithelial cell development	3	16.6667	0.381338	0.813887	[BMP6, NKX2-2, RFX3]	FALSE
GO:0021782	GO_BiologicalProcess_22.02.2016_16h56	glial cell development	7	12.7273	0.517043	0.904064	[EIF2B2, EIF2B3, LAMA2, NKX2-2, PARD3, PTEN, TCF7L2]	FALSE
GO:0010001	GO_BiologicalProcess_22.02.2016_16h56	glial cell differentiation	15	11.3636	0.660856	0.967372	[CDH2, DAB1, EIF2B2, EIF2B3, EPHA4, FGF2, LAMA2, MMP24, NKX2-2, NTRK2, PARD3, PTEN, SLC8A3, SOX6, TCF7L2]	TRUE
GO:0021781	GO_BiologicalProcess_22.02.2016_16h56	glial cell fate commitment	2	50	0.0758243	0.438205	[NKX2-2, SOX6]	FALSE
GO:0021780	GO_BiologicalProcess_22.02.2016_16h56	glial cell fate specification	2	100	0.0149637	0.283355	[NKX2-2, SOX6]	FALSE
GO:0008347	GO_BiologicalProcess_22.02.2016_16h56	glial cell migration	9	26.4706	0.0182349	0.261759	[APCDD1, CDK5R2, CSPG4, DAB1, EPHA4, FN1, LRP8, RTN4, SRGAP3]	TRUE
GO:0014009	GO_BiologicalProcess_22.02.2016_16h56	glial cell proliferation	2	7.69231	0.845042	1	[PRKCH, RNF10]	FALSE
GO:0035860	GO_BiologicalProcess_22.02.2016_16h56	glial cell-derived neurotrophic factor receptor signaling pathway	2	33.3333	0.160727	0.583864	[GFRA1, SULF2]	TRUE
KEGG:05214	KEGG_15.11.2016	Glioma	10	20	0.0780668	0.442544	[AKT3, E2F3, GRB2, IGF1R, MAP2K2, PIK3R1, PIK3R3, PRKCB, PTEN, SHC3]	TRUE
GO:0070911	GO_BiologicalProcess_22.02.2016_16h56	global genome nucleotide-excision repair	3	7.69231	0.872233	1	[CHD1L, POLD1, USP45]	TRUE
GO:0032836	GO_BiologicalProcess_22.02.2016_16h56	glomerular basement membrane development	2	25	0.255425	0.690967	[MYO1E, SULF2]	TRUE
GO:0072110	GO_BiologicalProcess_22.02.2016_16h56	glomerular mesangial cell proliferation	2	33.3333	0.160727	0.583864	[BMP7, PDGFD]	FALSE
GO:0072109	GO_BiologicalProcess_22.02.2016_16h56	glomerular mesangium development	2	22.2222	0.303486	0.748207	[BMP7, PDGFD]	FALSE
GO:0032835	GO_BiologicalProcess_22.02.2016_16h56	glomerulus development	7	14.8936	0.350772	0.794369	[ANGPT1, BMP7, MTSS1, MYO1E, PDGFD, PLCE1, SULF2]	TRUE
GO:0072012	GO_BiologicalProcess_22.02.2016_16h56	glomerulus vasculature development	3	16.6667	0.381338	0.813887	[ANGPT1, BMP7, PDGFD]	TRUE
KEGG:04922	KEGG_15.11.2016	Glucagon signaling pathway	10	15.3846	0.268325	0.708633	[ACACA, AKT3, ATF2, CREB3L1, FBP1, ITPR1, PLCB1, PLCB2, PPP3R1, PRKACB]	TRUE
GO:0009250	GO_BiologicalProcess_22.02.2016_16h56	glucan biosynthetic process	6	16.6667	0.27372	0.714402	[AGL, GFPT1, PGM1, PGM5, SORBS1, STK39]	FALSE
GO:0006094	GO_BiologicalProcess_22.02.2016_16h56	gluconeogenesis	8	12.5	0.531434	0.911322	[FBP1, GOT1, GPD2, PGM1, PRKACB, SESN2, SLC25A12, TCF7L2]	TRUE
GO:0006007	GO_BiologicalProcess_22.02.2016_16h56	glucose catabolic process	4	16	0.366607	0.805631	[HK1, HK2, PFKFB4, PFKP]	FALSE
GO:0061718	GO_BiologicalProcess_22.02.2016_16h56	glucose catabolic process to pyruvate	4	17.3913	0.308085	0.75536	[HK1, HK2, PFKFB4, PFKP]	FALSE
GO:0046323	GO_BiologicalProcess_22.02.2016_16h56	glucose import	7	12.7273	0.517043	0.904064	[ESR1, HK2, LMBRD1, PIK3R1, PIK3R3, SESN2, SORBS1]	FALSE
GO:0044381	GO_BiologicalProcess_22.02.2016_16h56	glucose import in response to insulin stimulus	2	15.3846	0.484692	0.887604	[PIK3R1, PIK3R3]	FALSE
GO:0015758	GO_BiologicalProcess_22.02.2016_16h56	glucose transport	14	13.2075	0.423332	0.854343	[ESR1, GCKR, GH1, HK1, HK2, LMBRD1, NDC1, NUP210, NUP93, PIK3R1, PIK3R3, PRKCB, SESN2, SORBS1]	FALSE
GO:0006536	GO_BiologicalProcess_22.02.2016_16h56	glutamate metabolic process	3	11.5385	0.632811	0.9562	[ATCAY, GOT1, SLC1A3]	TRUE
GO:0014047	GO_BiologicalProcess_22.02.2016_16h56	glutamate secretion	6	15.7895	0.318378	0.763764	[ADORA1, GRM7, NTRK2, RIMS1, SLC1A3, STXBP1]	TRUE
KEGG:04724	KEGG_15.11.2016	Glutamatergic synapse	24	26.9663	0.000120935	0.107632	[CACNA1A, CACNA1D, GNAI3, GNB5, GNG7, GNGT2, GRIA1, GRIA2, GRIK2, GRIN3A, GRM1, GRM4, GRM7, HOMER1, ITPR1, PLA2G4A, PLA2G4F, PLCB1, PLCB2, PPP3R1, PRKACB, PRKCB, SLC1A3, SLC38A3]	TRUE
GO:0009084	GO_BiologicalProcess_22.02.2016_16h56	glutamine family amino acid biosynthetic process	2	13.3333	0.563818	0.924122	[ASS1, SLC1A3]	TRUE
GO:0009065	GO_BiologicalProcess_22.02.2016_16h56	glutamine family amino acid catabolic process	3	12.5	0.576805	0.926635	[ASRGL1, GOT1, NOS1]	TRUE
GO:0009064	GO_BiologicalProcess_22.02.2016_16h56	glutamine family amino acid metabolic process	8	13.7931	0.416568	0.846451	[AGMAT, ASRGL1, ASS1, ATCAY, GFPT1, GOT1, NOS1, SLC1A3]	TRUE
GO:0006868	GO_BiologicalProcess_22.02.2016_16h56	glutamine transport	2	40	0.116308	0.50992	[SLC1A4, SLC38A3]	TRUE
GO:0019563	GO_BiologicalProcess_22.02.2016_16h56	glycerol catabolic process	2	40	0.116308	0.50992	[GALK2, GPD2]	TRUE
KEGG:00561	KEGG_15.11.2016	Glycerolipid metabolism	8	21.0526	0.0852317	0.459735	[ALDH2, DGAT1, DGKB, DGKG, GPAM, LCLAT1, LIPC, MBOAT1]	TRUE
KEGG:00564	KEGG_15.11.2016	Glycerophospholipid metabolism	10	15.873	0.236979	0.684778	[DGKB, DGKG, GPAM, GPD2, LCLAT1, MBOAT1, PLA2G2F, PLA2G4A, PLA2G4F, PLB1]	TRUE
GO:0015187	GO_MolecularFunction_22.02.2016_16h56	glycine transmembrane transporter activity	2	40	0.116308	0.50992	[SLC36A2, SLC6A9]	TRUE
GO:0015816	GO_BiologicalProcess_22.02.2016_16h56	glycine transport	3	50	0.0274698	0.298148	[SLC36A2, SLC6A17, SLC6A9]	TRUE
GO:0005978	GO_BiologicalProcess_22.02.2016_16h56	glycogen biosynthetic process	6	16.6667	0.27372	0.714402	[AGL, GFPT1, PGM1, PGM5, SORBS1, STK39]	TRUE
GO:0005980	GO_BiologicalProcess_22.02.2016_16h56	glycogen catabolic process	2	15.3846	0.484692	0.887604	[AGL, PGM1]	TRUE
KEGG:00010	KEGG_15.11.2016	Glycolysis / Gluconeogenesis	6	15.7895	0.318378	0.763764	[ALDH2, FBP1, HK1, HK2, PFKP, PGM1]	TRUE
GO:0006096	GO_BiologicalProcess_22.02.2016_16h56	glycolytic process	7	14.5833	0.371731	0.808901	[FBP1, HK1, HK2, IER3, PFKFB4, PFKP, PGM1]	FALSE
GO:0061615	GO_BiologicalProcess_22.02.2016_16h56	glycolytic process through fructose-6-phosphate	4	17.3913	0.308085	0.75536	[HK1, HK2, PFKFB4, PFKP]	FALSE
GO:0061620	GO_BiologicalProcess_22.02.2016_16h56	glycolytic process through glucose-6-phosphate	4	17.3913	0.308085	0.75536	[HK1, HK2, PFKFB4, PFKP]	FALSE
KEGG:00534	KEGG_15.11.2016	Glycosaminoglycan biosynthesis	3	16.6667	0.381338	0.813887	[EXT1, EXT2, HS3ST5]	TRUE
GO:0006688	GO_BiologicalProcess_22.02.2016_16h56	glycosphingolipid biosynthetic process	3	17.6471	0.346131	0.79192	[LARGE, ST3GAL3, ST6GALNAC5]	TRUE
KEGG:04912	KEGG_15.11.2016	GnRH signaling pathway	11	17.4603	0.141595	0.550305	[CACNA1D, GRB2, ITPR1, MAP2K2, MAP2K6, PLA2G4A, PLA2G4F, PLCB1, PLCB2, PRKACB, PRKCB]	TRUE
GO:0044431	GO_CellularComponent_22.02.2016_16h56	Golgi apparatus part	69	12.6606	0.398498	0.828652	[ABCA5, ACER3, ADAM10, AFTPH, AP1B1, AP4E1, ARHGAP21, ARL3, ARRB1, AZIN2, BIRC6, CALN1, CHST9, CHSY3, CSPG4, CUX1, DNMBP, DOPEY2, ERC1, ERGIC1, EXT1, EXT2, FIG4, FUT10, GALNT13, GALNT14, GALNT18, GALNTL6, GCNT3, GGA3, GRIA1, HPD, HS3ST5, HSPG2, KLHL20, LARGE, MAN1A1, MGAT5, MMP24, MYO1B, NOTCH2, NSFL1C, PCSK5, PCSK6, PDGFC, PDGFD, PI4KB, PITPNB, PLCE1, PMEPA1, RAB31, RAP1GAP, RBFOX1, RGS20, RIC3,…	TRUE
GO:0032580	GO_CellularComponent_22.02.2016_16h56	Golgi cisterna membrane	3	7.14286	0.902333	1	[CHSY3, FUT10, ST3GAL3]	TRUE
GO:0005796	GO_CellularComponent_22.02.2016_16h56	Golgi lumen	5	10.6383	0.697498	0.980684	[CSPG4, HSPG2, PCSK5, PCSK6, SDC2]	TRUE
GO:0000139	GO_CellularComponent_22.02.2016_16h56	Golgi membrane	53	12.4413	0.470788	0.880256	[ABCA5, ACER3, AFTPH, AP1B1, AP4E1, ARHGAP21, ARL3, ARRB1, CALN1, CHST9, CHSY3, CUX1, DOPEY2, ERC1, ERGIC1, EXT1, EXT2, FIG4, FUT10, GALNT13, GALNT14, GALNT18, GALNTL6, GCNT3, GRIA1, HPD, HS3ST5, LARGE, MAN1A1, MGAT5, MMP24, MYO1B, NOTCH2, PDGFC, PDGFD, PI4KB, PITPNB, PLCE1, PMEPA1, RAB31, RAP1GAP, RIC3, RNF121, SCAP, SEC16B, SEC22B, SEC23B, SH2D2A, SH3GL2, ST3GAL3, ST6GALNAC5, TMED10, VAMP4]	FALSE
GO:0005795	GO_CellularComponent_22.02.2016_16h56	Golgi stack	7	9.72222	0.794066	0.996782	[CHSY3, DNMBP, FUT10, NSFL1C, ST3GAL3, SULF2, ZFYVE1]	TRUE
GO:0098791	GO_CellularComponent_22.02.2016_16h56	Golgi subcompartment	21	12.1387	0.551212	0.916969	[ADAM10, AP1B1, AP4E1, AZIN2, BIRC6, CALN1, CHSY3, DNMBP, FUT10, GGA3, KLHL20, MMP24, MYO1B, NSFL1C, RAB31, RBFOX1, RGS20, ST3GAL3, SULF2, VAMP4, ZFYVE1]	TRUE
GO:0006895	GO_BiologicalProcess_22.02.2016_16h56	Golgi to endosome transport	2	16.6667	0.441908	0.862497	[DOPEY2, KLHL20]	TRUE
GO:0043001	GO_BiologicalProcess_22.02.2016_16h56	Golgi to plasma membrane protein transport	3	15	0.450204	0.87485	[ANXA13, RAB31, VAMP4]	TRUE
GO:0006893	GO_BiologicalProcess_22.02.2016_16h56	Golgi to plasma membrane transport	4	12.9032	0.536063	0.917492	[ANXA13, COMMD1, RAB31, VAMP4]	FALSE
GO:0005798	GO_CellularComponent_22.02.2016_16h56	Golgi-associated vesicle	3	6.52174	0.932488	1	[ADAM10, AFTPH, TMED10]	TRUE
GO:0097648	GO_CellularComponent_22.02.2016_16h56	G-protein coupled receptor complex	2	66.6667	0.0412342	0.349509	[GABBR2, GRM1]	FALSE
GO:0038037	GO_CellularComponent_22.02.2016_16h56	G-protein coupled receptor dimeric complex	2	66.6667	0.0412342	0.349509	[GABBR2, GRM1]	TRUE
GO:0071621	GO_BiologicalProcess_22.02.2016_16h56	granulocyte chemotaxis	4	7.01754	0.930517	1	[ITGA9, LBP, S100A12, VAV3]	FALSE
GO:0030851	GO_BiologicalProcess_22.02.2016_16h56	granulocyte differentiation	3	13.6364	0.515721	0.903527	[L3MBTL3, PRDM16, SPI1]	TRUE
GO:0097530	GO_BiologicalProcess_22.02.2016_16h56	granulocyte migration	4	6.34921	0.958765	1	[ITGA9, LBP, S100A12, VAV3]	FALSE
GO:0060396	GO_BiologicalProcess_22.02.2016_16h56	growth hormone receptor signaling pathway	6	26.087	0.0535946	0.384671	[GH1, GHR, PIK3R1, PRLR, PTK2, STAT5B]	TRUE
GO:0005525	GO_MolecularFunction_22.02.2016_16h56	GTP binding	15	7.57576	0.987762	1	[AGAP1, ARHGAP35, ARL3, DNAJC27, EIF2B2, GCH1, GNAI3, GNAL, IFT22, RAB31, RAB3B, RAB5C, RANBP17, RHOBTB1, RHOBTB3]	TRUE
GO:0046039	GO_BiologicalProcess_22.02.2016_16h56	GTP metabolic process	3	27.2727	0.142675	0.547332	[AMPD3, GNAI3, NME7]	TRUE
GO:1901068	GO_BiologicalProcess_22.02.2016_16h56	guanosine-containing compound metabolic process	4	15.3846	0.395838	0.828932	[AMPD3, GNAI3, MAGI3, NME7]	FALSE
GO:0035315	GO_BiologicalProcess_22.02.2016_16h56	hair cell differentiation	6	15.3846	0.341115	0.784475	[CDH23, CLIC5, CUX1, KCNMA1, SLC4A7, USH2A]	TRUE
GO:0001942	GO_BiologicalProcess_22.02.2016_16h56	hair follicle development	4	6.25	0.962281	1	[APCDD1, FGFR2, HDAC1, INTU]	TRUE
GO:0031069	GO_BiologicalProcess_22.02.2016_16h56	hair follicle morphogenesis	2	9.52381	0.746968	0.996703	[FGFR2, INTU]	TRUE
GO:0060914	GO_BiologicalProcess_22.02.2016_16h56	heart formation	2	11.7647	0.633818	0.956099	[AXIN2, EYA1]	TRUE
GO:0060419	GO_BiologicalProcess_22.02.2016_16h56	heart growth	6	12.5	0.543562	0.923226	[AKAP6, FGF2, FGFR2, KCNK2, TGFBR2, TTN]	FALSE
GO:0001947	GO_BiologicalProcess_22.02.2016_16h56	heart looping	3	7.14286	0.902333	1	[AHI1, C2CD3, FOXN4]	TRUE
GO:0003007	GO_BiologicalProcess_22.02.2016_16h56	heart morphogenesis	21	12.426	0.505501	0.899791	[AHI1, ALDH1A2, ATF2, AXIN2, C2CD3, COL11A1, DLC1, EYA1, FAT4, FGFR2, FOXN4, GJA5, NOTCH2, PTK2, RTN4, SLC8A1, TEAD1, TPM1, TTN, ZFPM2, ZMIZ1]	TRUE
GO:0003170	GO_BiologicalProcess_22.02.2016_16h56	heart valve development	3	11.1111	0.658807	0.967555	[GJA5, NOTCH2, STRA6]	FALSE
GO:0003179	GO_BiologicalProcess_22.02.2016_16h56	heart valve morphogenesis	3	12	0.605468	0.937159	[GJA5, NOTCH2, STRA6]	FALSE
KEGG:04340	KEGG_15.11.2016	Hedgehog signaling pathway	7	20.5882	0.11385	0.504112	[ARRB1, BTRC, CSNK1G3, GLI2, HHIP, LRP2, PRKACB]	TRUE
KEGG:04640	KEGG_15.11.2016	Hematopoietic cell lineage	7	13.2075	0.476325	0.88135	[CD1A, CD37, CD44, IL5RA, IL7, ITGA2B, ITGA6]	TRUE
GO:0002244	GO_BiologicalProcess_22.02.2016_16h56	hematopoietic progenitor cell differentiation	8	8.42105	0.908677	1	[DOCK1, GPATCH4, KCNAB2, PRKDC, SLC8A3, SPI1, SSBP3, XRCC5]	TRUE
GO:0015012	GO_BiologicalProcess_22.02.2016_16h56	heparan sulfate proteoglycan biosynthetic process	5	22.7273	0.122518	0.524236	[EXT1, EXT2, HS3ST5, LIPC, TCF7L2]	TRUE
GO:0015014	GO_BiologicalProcess_22.02.2016_16h56	heparan sulfate proteoglycan biosynthetic process, polysaccharide chain biosynthetic process	2	66.6667	0.0412342	0.349509	[EXT1, EXT2]	TRUE
KEGG:05161	KEGG_15.11.2016	Hepatitis B	13	15.1163	0.249326	0.691277	[AKT3, ATF2, CREB3L1, E2F3, GRB2, HSPG2, MAP2K2, PIK3R1, PIK3R3, PRKCB, PTEN, STAT5B, TGFB3]	TRUE
KEGG:05160	KEGG_15.11.2016	Hepatitis C	5	6.57895	0.964007	1	[AKT3, GRB2, PIK3R1, PIK3R3, PPP2R2B]	TRUE
GO:0005834	GO_CellularComponent_22.02.2016_16h56	heterotrimeric G-protein complex	5	21.7391	0.141664	0.548176	[ARRB1, GNAI3, GNG7, GNGT2, RGS7]	TRUE
KEGG:04066	KEGG_15.11.2016	HIF-1 signaling pathway	10	13.8889	0.385634	0.815236	[AKT3, ANGPT1, CUL2, HK1, HK2, IGF1R, MAP2K2, PIK3R1, PIK3R3, PRKCB]	TRUE
GO:0008331	GO_MolecularFunction_22.02.2016_16h56	high voltage-gated calcium channel activity	3	42.8571	0.0437595	0.350864	[CACNA1A, CACNA1B, CACNA1D]	TRUE
GO:0030902	GO_BiologicalProcess_22.02.2016_16h56	hindbrain development	15	12.931	0.451511	0.873576	[AHI1, ALDH1A2, CACNA1A, CDK5R2, CTNNA2, DAB1, DLC1, FGF2, GLI2, KCNC1, LMX1A, NCOA2, PLXNA2, RORA, SLC4A7]	TRUE
GO:0021578	GO_BiologicalProcess_22.02.2016_16h56	hindbrain maturation	2	66.6667	0.0412342	0.349509	[CACNA1A, CDK5R2]	TRUE
GO:0021575	GO_BiologicalProcess_22.02.2016_16h56	hindbrain morphogenesis	5	12.5	0.551679	0.916035	[CACNA1A, DAB1, DLC1, GLI2, RORA]	TRUE
GO:0021932	GO_BiologicalProcess_22.02.2016_16h56	hindbrain radial glia guided cell migration	2	28.5714	0.207514	0.641274	[CTNNA2, DAB1]	FALSE
GO:0007442	GO_BiologicalProcess_22.02.2016_16h56	hindgut morphogenesis	2	33.3333	0.160727	0.583864	[GLI2, TCF7L2]	TRUE
KEGG:04390	KEGG_15.11.2016	Hippo signaling pathway	19	18.8119	0.0360068	0.330371	[AXIN2, BMP6, BMP7, BTRC, CTNNA2, CTNNA3, FRMD6, GLI2, INADL, LIMD1, PARD3, PPP1CC, PPP2R2B, STK3, TCF7L2, TEAD1, TGFB3, TGFBR2, YWHAE]	TRUE
KEGG:04392	KEGG_15.11.2016	Hippo signaling pathway -multiple species	5	22.7273	0.122518	0.524236	[FAT4, FRMD6, LIMD1, STK3, TEAD1]	TRUE
GO:0021766	GO_BiologicalProcess_22.02.2016_16h56	hippocampus development	7	12.7273	0.517043	0.904064	[CDK5R2, FLNB, LMX1A, LRP8, PTEN, SRD5A1, YWHAE]	TRUE
GO:0016573	GO_BiologicalProcess_22.02.2016_16h56	histone acetylation	10	10.5263	0.740964	0.994657	[ARRB1, ATF2, CDYL, CHD6, GTF3C4, NCOA2, NOS1, PIWIL2, POLE3, SPI1]	TRUE
GO:0004402	GO_MolecularFunction_22.02.2016_16h56	histone acetyltransferase activity	5	13.1579	0.504232	0.899332	[ARRB1, ATF2, CDYL, GTF3C4, NCOA2]	TRUE
GO:0000123	GO_CellularComponent_22.02.2016_16h56	histone acetyltransferase complex	5	10	0.748906	0.996302	[ATXN7, POLE3, TAF6, USP34, ZZZ3]	TRUE
GO:0000118	GO_CellularComponent_22.02.2016_16h56	histone deacetylase complex	6	12.766	0.522083	0.907528	[CHD3, CHD6, CIR1, HDAC1, HDAC9, MTA3]	TRUE
GO:0016575	GO_BiologicalProcess_22.02.2016_16h56	histone deacetylation	5	14.7059	0.404362	0.834994	[HDAC1, HDAC9, JDP2, TRPS1, ZNHIT1]	FALSE
GO:0016578	GO_BiologicalProcess_22.02.2016_16h56	histone deubiquitination	2	11.7647	0.633818	0.956099	[ATXN7, USP34]	TRUE
GO:0043486	GO_BiologicalProcess_22.02.2016_16h56	histone exchange	3	11.5385	0.632811	0.9562	[CHD6, FSHR, ZNHIT1]	TRUE
GO:0035518	GO_BiologicalProcess_22.02.2016_16h56	histone H2A monoubiquitination	2	33.3333	0.160727	0.583864	[RYBP, TRIM37]	TRUE
GO:0033522	GO_BiologicalProcess_22.02.2016_16h56	histone H2A ubiquitination	3	33.3333	0.0872112	0.453906	[RYBP, TRIM37, UBR2]	TRUE
GO:0043966	GO_BiologicalProcess_22.02.2016_16h56	histone H3 acetylation	3	6.97674	0.910845	1	[PIWIL2, POLE3, SPI1]	TRUE
GO:0070932	GO_BiologicalProcess_22.02.2016_16h56	histone H3 deacetylation	2	16.6667	0.441908	0.862497	[HDAC1, HDAC9]	FALSE
GO:0070734	GO_BiologicalProcess_22.02.2016_16h56	histone H3-K27 methylation	3	25	0.173808	0.59957	[CHD6, MTF2, PHF19]	TRUE
GO:0051568	GO_BiologicalProcess_22.02.2016_16h56	histone H3-K4 methylation	3	8.82353	0.803729	1	[MYB, NELFE, TET3]	TRUE
GO:0051567	GO_BiologicalProcess_22.02.2016_16h56	histone H3-K9 methylation	3	17.6471	0.346131	0.79192	[JARID2, MYB, SETD7]	FALSE
GO:0061647	GO_BiologicalProcess_22.02.2016_16h56	histone H3-K9 modification	4	16	0.366607	0.805631	[JARID2, MYB, PIWIL2, SETD7]	FALSE
GO:0043967	GO_BiologicalProcess_22.02.2016_16h56	histone H4 acetylation	3	7.14286	0.902333	1	[ARRB1, CHD6, SPI1]	TRUE
GO:0070933	GO_BiologicalProcess_22.02.2016_16h56	histone H4 deacetylation	2	33.3333	0.160727	0.583864	[HDAC1, HDAC9]	TRUE
GO:0034968	GO_BiologicalProcess_22.02.2016_16h56	histone lysine methylation	11	16.4179	0.190959	0.624829	[CHD6, JARID2, MTF2, MYB, NELFE, PHF19, PRDM6, SETD7, SMYD2, SMYD3, TET3]	FALSE
GO:0016571	GO_BiologicalProcess_22.02.2016_16h56	histone methylation	12	13.7931	0.37531	0.814697	[CHD6, JARID2, MTF2, MYB, NELFE, PHF19, PRDM6, PRMT3, SETD7, SMYD2, SMYD3, TET3]	FALSE
GO:0035097	GO_CellularComponent_22.02.2016_16h56	histone methyltransferase complex	7	16.2791	0.268888	0.708018	[HDAC9, JARID2, MTF2, PHF19, PPP1CC, TAF6, TRIM37]	TRUE
GO:0016570	GO_BiologicalProcess_22.02.2016_16h56	histone modification	35	13.41	0.305907	0.752091	[ARRB1, ATF2, ATXN7, CDYL, CHD6, EYA1, GTF3C4, HDAC1, HDAC9, JARID2, JDP2, LOXL2, MTF2, MYB, NCOA2, NELFE, NOS1, PHF19, PIWIL2, POLE3, PRDM6, PRKCB, PRMT3, RYBP, SETD7, SMYD2, SMYD3, SPI1, TET3, TRIM37, TRPS1, UBE2U, UBR2, USP34, ZNHIT1]	TRUE
GO:0010390	GO_BiologicalProcess_22.02.2016_16h56	histone monoubiquitination	2	16.6667	0.441908	0.862497	[RYBP, TRIM37]	FALSE
GO:0016574	GO_BiologicalProcess_22.02.2016_16h56	histone ubiquitination	4	19.0476	0.250665	0.690687	[RYBP, TRIM37, UBE2U, UBR2]	FALSE
GO:0018024	GO_MolecularFunction_22.02.2016_16h56	histone-lysine N-methyltransferase activity	4	13.7931	0.48163	0.885642	[PRDM6, SETD7, SMYD2, SMYD3]	TRUE
GO:0045143	GO_BiologicalProcess_22.02.2016_16h56	homologous chromosome segregation	3	9.67742	0.74932	0.993882	[CCDC155, NDC1, SYCP2]	FALSE
KEGG:03440	KEGG_15.11.2016	Homologous recombination	3	10.3448	0.706733	0.9828	[BRE, POLD1, RAD51B]	TRUE
GO:0046879	GO_BiologicalProcess_22.02.2016_16h56	hormone secretion	26	11.4537	0.672606	0.96864	[ADORA1, ARRB1, BMP6, CACNA1A, CACNA1D, CPLX3, CYB5R4, FLNB, ITPR1, MYO5A, NDUFAF2, NOS1, NOV, OXCT1, PARK2, POMC, PRKACB, PRKCE, RAPGEF4, RFX3, RIMS2, SLC18A2, SLC8B1, STK39, STXBP1, TCF7L2]	FALSE
KEGG:05166	KEGG_15.11.2016	HTLV-I infection	17	10.119	0.832106	1	[AKT3, ATF2, CRTC3, E2F3, MYB, MYBL1, PIK3R1, PIK3R3, POLD1, POLE3, PPP3R1, PRKACB, SPI1, STAT5B, TGFB3, TGFBR2, TLN2]	TRUE
KEGG:05016	KEGG_15.11.2016	Huntington's disease	15	15.625	0.191488	0.624264	[ATP5H, COX7A2L, COX8A, CREB3L1, DNAH17, DNAH6, DNAH9, HDAC1, HIP1, ITPR1, NDUFA2, NDUFS4, PLCB1, PLCB2, POLR2E]	TRUE
GO:0030214	GO_BiologicalProcess_22.02.2016_16h56	hyaluronan catabolic process	2	22.2222	0.303486	0.748207	[CD44, FGF2]	TRUE
GO:1902600	GO_BiologicalProcess_22.02.2016_16h56	hydrogen ion transmembrane transport	8	14.2857	0.377541	0.817547	[ATP5H, ATP6V1C2, COX7A2L, COX8A, NNT, SLC36A2, SLC4A10, SLC9A9]	TRUE
GO:0015078	GO_MolecularFunction_22.02.2016_16h56	hydrogen ion transmembrane transporter activity	7	14	0.413785	0.844653	[ATP5H, ATP6V1C2, COX7A2L, COX8A, NNT, SLC36A2, SLC9A9]	FALSE
KEGG:05410	KEGG_15.11.2016	Hypertrophic cardiomyopathy (HCM)	10	17.8571	0.140313	0.552559	[CACNA1D, CACNA2D3, ITGA2B, ITGA6, ITGA9, LAMA2, SLC8A1, TGFB3, TPM1, TTN]	FALSE
GO:0021854	GO_BiologicalProcess_22.02.2016_16h56	hypothalamus development	2	10.5263	0.694705	0.981409	[NRP2, SRD5A1]	TRUE
GO:0031674	GO_CellularComponent_22.02.2016_16h56	I band	17	18.4783	0.0527224	0.387793	[ADRA1A, CACNA1D, CAPN3, CASQ2, CSRP3, FHOD3, FLNB, HOMER1, JPH1, KCNN2, MYO18B, NOS1, PALLD, PGM5, SLC8A1, TRIM63, TTN]	FALSE
GO:0046456	GO_BiologicalProcess_22.02.2016_16h56	icosanoid biosynthetic process	3	9.67742	0.74932	0.993882	[ALOX15, PLA2G4A, PLA2G4F]	TRUE
GO:0032309	GO_BiologicalProcess_22.02.2016_16h56	icosanoid secretion	4	15.3846	0.395838	0.828932	[BDKRB2, MAP2K6, PLA2G4A, PLA2G4F]	TRUE
GO:0071715	GO_BiologicalProcess_22.02.2016_16h56	icosanoid transport	4	13.3333	0.509188	0.90095	[BDKRB2, MAP2K6, PLA2G4A, PLA2G4F]	FALSE
GO:0002429	GO_BiologicalProcess_22.02.2016_16h56	immune response-activating cell surface receptor signaling pathway	22	11.2245	0.701216	0.97972	[ARPC2, BAIAP2, BTRC, DENND1B, DOCK1, DUSP3, FCRL5, GRB2, ITPR1, MYO1E, PIK3R1, PPP3R1, PRKACB, PRKCB, PRKCE, PRKCH, PSMF1, PTEN, PTK2, THEMIS, TRAC, VAV3]	TRUE
GO:0000188	GO_BiologicalProcess_22.02.2016_16h56	inactivation of MAPK activity	4	21.0526	0.19593	0.627257	[DUSP3, RGS3, SPRED1, SPRED2]	TRUE
KEGG:04750	KEGG_15.11.2016	Inflammatory mediator regulation of TRP channels	17	22.6667	0.00805265	0.223964	[ASIC2, BDKRB2, ITPR1, MAP2K6, PIK3R1, PIK3R3, PLA2G4A, PLA2G4F, PLCB1, PLCB2, PPP1CC, PRKACB, PRKCB, PRKCE, PRKCH, TRPM8, TRPV3]	TRUE
KEGG:05164	KEGG_15.11.2016	Influenza A	9	9.47368	0.837381	1	[AKT3, ATF2, MAP2K2, MAP2K6, PIK3R1, PIK3R3, PLG, PRKCB, TNFRSF10A]	TRUE
GO:0060080	GO_BiologicalProcess_22.02.2016_16h56	inhibitory postsynaptic potential	3	23.0769	0.206601	0.642919	[GRIK2, RIMS1, RIMS2]	TRUE
GO:0002220	GO_BiologicalProcess_22.02.2016_16h56	innate immune response activating cell surface receptor signaling pathway	5	7.14286	0.941168	1	[BTRC, ITPR1, PPP3R1, PRKACB, PSMF1]	TRUE
GO:0002758	GO_BiologicalProcess_22.02.2016_16h56	innate immune response-activating signal transduction	17	9.65909	0.881407	1	[ANKRD17, ATF2, BTRC, DUSP3, ITPR1, LBP, LY96, MAP2K6, MARCO, NDUFA2, PELI1, PELI2, PPP3R1, PRKACB, PRKCE, PSMF1, SEC14L1]	FALSE
GO:0048839	GO_BiologicalProcess_22.02.2016_16h56	inner ear development	23	16.1972	0.0963942	0.468802	[ABR, AHI1, BMPER, CACNA1A, CDH23, CLIC5, COL11A1, CUX1, EYA1, FAT4, FGFR2, FRZB, GLI2, KCNK2, KCNMA1, LHX3, OTOF, ROR2, RORA, SLC4A7, TGFB3, TMIE, USH2A]	TRUE
GO:0042472	GO_BiologicalProcess_22.02.2016_16h56	inner ear morphogenesis	11	14.1026	0.355939	0.795943	[ABR, CDH23, CLIC5, COL11A1, EYA1, FGFR2, FRZB, GLI2, ROR2, RORA, TMIE]	TRUE
GO:0060119	GO_BiologicalProcess_22.02.2016_16h56	inner ear receptor cell development	4	10.8108	0.67953	0.973884	[CDH23, CLIC5, FAT4, SLC4A7]	FALSE
GO:0060113	GO_BiologicalProcess_22.02.2016_16h56	inner ear receptor cell differentiation	7	13.2075	0.476325	0.88135	[CDH23, CLIC5, CUX1, FAT4, KCNMA1, SLC4A7, USH2A]	FALSE
GO:0060122	GO_BiologicalProcess_22.02.2016_16h56	inner ear receptor stereocilium organization	3	13.6364	0.515721	0.903527	[CDH23, CLIC5, FAT4]	FALSE
GO:0098800	GO_CellularComponent_22.02.2016_16h56	inner mitochondrial membrane protein complex	7	16.6667	0.249238	0.693194	[ATP5H, CHCHD6, COX8A, IMMP2L, MICU1, NDUFA2, NDUFS4]	TRUE
GO:0005452	GO_MolecularFunction_22.02.2016_16h56	inorganic anion exchanger activity	3	30	0.113657	0.508316	[SLC4A10, SLC4A4, SLC4A7]	TRUE
GO:0098661	GO_BiologicalProcess_22.02.2016_16h56	inorganic anion transmembrane transport	9	13.0435	0.473224	0.879269	[ANKH, ANO4, BSND, CLCA2, CLIC5, GABRA1, GLRB, SLC1A4, TTYH2]	FALSE
GO:0098662	GO_BiologicalProcess_22.02.2016_16h56	inorganic cation transmembrane transport	72	16.6667	0.00350312	0.164093	[ABCB11, ABCC9, ACACA, AKAP6, ASIC2, ATP5H, ATP6V1C2, CACNA1A, CACNA1B, CACNA1D, CACNA2D3, CAPN3, CASQ2, CNNM4, COMMD1, COX7A2L, COX8A, ERO1L, FCRL5, FGF2, GNB5, GRIN3A, GRM7, HCN1, ITPR1, JPH1, KCNA2, KCNAB2, KCNB2, KCNC1, KCND3, KCNH1, KCNK2, KCNMA1, KCNMB1, KCNN2, KCNN3, KCNT1, KCNT2, KCNV2, LOXHD1, MICU1, MYO5A, NNT, NOS1, PDE2A, PIK3C2A, PRKCE, SCN9A, SLC22A1, SLC22A16, SLC22A3, SLC24A2, SLC…	TRUE
KEGG:00562	KEGG_15.11.2016	Inositol phosphate metabolism	11	20.7547	0.0530864	0.38727	[INPP4B, ITPK1, ITPKB, PI4KB, PIK3C2A, PIK3C2G, PLCB1, PLCB2, PLCE1, PTEN, SYNJ2]	TRUE
GO:0008286	GO_BiologicalProcess_22.02.2016_16h56	insulin receptor signaling pathway	27	12.1076	0.555089	0.919979	[ANGPT1, ATP6V1C2, BAIAP2, FGF2, FGFR2, GRB2, IDE, IGF1R, IL5RA, LMBRD1, MAP2K2, PIK3C2A, PIK3R1, PIK3R3, PRKCB, PSMF1, PTK2, RAPGEF2, RASAL2, RASGRP3, RPE65, RPTOR, SHC3, SORBS1, SPRED1, SPTA1, SYNGAP1]	FALSE
KEGG:04931	KEGG_15.11.2016	Insulin resistance	9	11.6883	0.610954	0.942373	[AKT3, CREB3L1, GFPT1, PIK3R1, PIK3R3, PPP1CC, PRKCB, PRKCE, PTEN]	TRUE
KEGG:04911	KEGG_15.11.2016	Insulin secretion	13	20.3125	0.043852	0.348467	[ATF2, CACNA1D, CREB3L1, KCNMA1, KCNMB1, KCNN2, KCNN3, PLCB1, PLCB2, PRKACB, PRKCB, RAPGEF4, RIMS2]	TRUE
GO:0030073	GO_BiologicalProcess_22.02.2016_16h56	insulin secretion	21	12.963	0.423862	0.853478	[ARRB1, CACNA1A, CACNA1D, CPLX3, CYB5R4, ITPR1, MYO5A, NDUFAF2, NOS1, NOV, OXCT1, PARK2, PRKACB, PRKCE, RAPGEF4, RFX3, RIMS2, SLC18A2, SLC8B1, STXBP1, TCF7L2]	TRUE
GO:0035773	GO_BiologicalProcess_22.02.2016_16h56	insulin secretion involved in cellular response to glucose stimulus	5	13.1579	0.504232	0.899332	[ARRB1, NDUFAF2, OXCT1, PRKCE, TCF7L2]	FALSE
KEGG:04910	KEGG_15.11.2016	Insulin signaling pathway	15	15.3061	0.214023	0.650103	[ACACA, AKT3, CBL, FBP1, GRB2, HK1, HK2, MAP2K2, PIK3R1, PIK3R3, PPP1CC, PRKACB, RPTOR, SHC3, SORBS1]	TRUE
GO:0048009	GO_BiologicalProcess_22.02.2016_16h56	insulin-like growth factor receptor signaling pathway	6	21.4286	0.118936	0.51385	[ATXN7, GH1, GHR, IGF1R, PIK3R1, PLCB1]	TRUE
GO:0030176	GO_CellularComponent_22.02.2016_16h56	integral component of endoplasmic reticulum membrane	7	10.9375	0.681699	0.970739	[ABCB9, ACER3, BFAR, EXT1, KTN1, PIGK, RTN4]	TRUE
GO:0030173	GO_CellularComponent_22.02.2016_16h56	integral component of Golgi membrane	4	13.3333	0.509188	0.90095	[ACER3, CUX1, LARGE, ST3GAL3]	TRUE
GO:0031305	GO_CellularComponent_22.02.2016_16h56	integral component of mitochondrial inner membrane	2	18.1818	0.397225	0.82794	[CHCHD6, PPOX]	FALSE
GO:0032592	GO_CellularComponent_22.02.2016_16h56	integral component of mitochondrial membrane	4	17.3913	0.308085	0.75536	[CHCHD6, MICU1, PPOX, SLC8B1]	TRUE
GO:0030285	GO_CellularComponent_22.02.2016_16h56	integral component of synaptic vesicle membrane	2	50	0.0758243	0.438205	[SYNPR, TMEM163]	TRUE
GO:0008305	GO_CellularComponent_22.02.2016_16h56	integrin complex	4	20	0.222857	0.667822	[ITGA2B, ITGA6, ITGA9, ITGAE]	TRUE
GO:0022027	GO_BiologicalProcess_22.02.2016_16h56	interkinetic nuclear migration	2	28.5714	0.207514	0.641274	[CEP120, TACC2]	TRUE
GO:0070970	GO_BiologicalProcess_22.02.2016_16h56	interleukin-2 secretion	2	22.2222	0.303486	0.748207	[GPAM, VTCN1]	TRUE
GO:0072602	GO_BiologicalProcess_22.02.2016_16h56	interleukin-4 secretion	2	50	0.0758243	0.438205	[NOTCH2, VTCN1]	TRUE
GO:0072606	GO_BiologicalProcess_22.02.2016_16h56	interleukin-8 secretion	2	15.3846	0.484692	0.887604	[ANXA4, CD58]	FALSE
GO:0005882	GO_CellularComponent_22.02.2016_16h56	intermediate filament	5	7.24638	0.936284	1	[LMNB1, MNS1, MYO5A, NES, SLC1A4]	TRUE
GO:0045111	GO_CellularComponent_22.02.2016_16h56	intermediate filament cytoskeleton	9	9.18367	0.862516	1	[C17orf70, CHD3, LMNB1, MDN1, MNS1, MYO5A, NES, NSFL1C, SLC1A4]	TRUE
GO:0018393	GO_BiologicalProcess_22.02.2016_16h56	internal peptidyl-lysine acetylation	10	10.3093	0.764237	0.997318	[ARRB1, ATF2, CDYL, CHD6, GTF3C4, NCOA2, NOS1, PIWIL2, POLE3, SPI1]	FALSE
GO:0006475	GO_BiologicalProcess_22.02.2016_16h56	internal protein amino acid acetylation	10	10	0.796333	0.99822	[ARRB1, ATF2, CDYL, CHD6, GTF3C4, NCOA2, NOS1, PIWIL2, POLE3, SPI1]	FALSE
GO:0036297	GO_BiologicalProcess_22.02.2016_16h56	interstrand cross-link repair	4	12.9032	0.536063	0.917492	[ANTXR1, C17orf70, FANCC, MMAB]	TRUE
GO:0005229	GO_MolecularFunction_22.02.2016_16h56	intracellular calcium activated chloride channel activity	3	27.2727	0.142675	0.547332	[ANO3, ANO4, CLCA2]	TRUE
GO:0032367	GO_BiologicalProcess_22.02.2016_16h56	intracellular cholesterol transport	2	20	0.350943	0.79274	[ABCA1, SYCP2]	TRUE
GO:1902400	GO_BiologicalProcess_22.02.2016_16h56	intracellular signal transduction involved in G1 DNA damage checkpoint	4	12.1212	0.587466	0.930328	[GML, PPP2R5C, PRKDC, PSMF1]	FALSE
GO:0042073	GO_BiologicalProcess_22.02.2016_16h56	intraciliary transport	4	23.5294	0.145574	0.551321	[ARL3, IFT43, IFT81, NME7]	TRUE
GO:0072332	GO_BiologicalProcess_22.02.2016_16h56	intrinsic apoptotic signaling pathway by p53 class mediator	8	21.0526	0.0852317	0.459735	[BDKRB2, CD44, FHIT, PARK2, PPP2R5C, USP28, WWOX, ZMAT4]	TRUE
GO:0008630	GO_BiologicalProcess_22.02.2016_16h56	intrinsic apoptotic signaling pathway in response to DNA damage	7	12.069	0.575776	0.926656	[CD44, IER3, PIK3R1, PPP2R5C, PRKDC, USP28, USP47]	TRUE
GO:0042771	GO_BiologicalProcess_22.02.2016_16h56	intrinsic apoptotic signaling pathway in response to DNA damage by p53 class mediator	3	15	0.450204	0.87485	[CD44, PPP2R5C, USP28]	TRUE
GO:0070059	GO_BiologicalProcess_22.02.2016_16h56	intrinsic apoptotic signaling pathway in response to endoplasmic reticulum stress	5	14.2857	0.42976	0.857592	[CREB3L1, ERO1L, ITPR1, MAP3K5, PARK2]	TRUE
GO:0008631	GO_BiologicalProcess_22.02.2016_16h56	intrinsic apoptotic signaling pathway in response to oxidative stress	2	6.89655	0.885871	1	[MAP3K5, PARK2]	TRUE
GO:0031227	GO_CellularComponent_22.02.2016_16h56	intrinsic component of endoplasmic reticulum membrane	7	10.2941	0.742165	0.994769	[ABCB9, ACER3, BFAR, EXT1, KTN1, PIGK, RTN4]	FALSE
GO:0031228	GO_CellularComponent_22.02.2016_16h56	intrinsic component of Golgi membrane	4	12.5	0.562177	0.923131	[ACER3, CUX1, LARGE, ST3GAL3]	FALSE
GO:0031304	GO_CellularComponent_22.02.2016_16h56	intrinsic component of mitochondrial inner membrane	2	18.1818	0.397225	0.82794	[CHCHD6, PPOX]	TRUE
GO:0098573	GO_CellularComponent_22.02.2016_16h56	intrinsic component of mitochondrial membrane	4	16.6667	0.337301	0.783805	[CHCHD6, MICU1, PPOX, SLC8B1]	FALSE
GO:0001161	GO_MolecularFunction_22.02.2016_16h56	intronic transcription regulatory region sequence-specific DNA binding	2	22.2222	0.303486	0.748207	[NCOA2, SMYD3]	FALSE
GO:0008328	GO_CellularComponent_22.02.2016_16h56	ionotropic glutamate receptor complex	6	15	0.364006	0.803885	[ABHD6, GRIA1, GRIA2, GRIK2, GRIN3A, OLFM3]	TRUE
GO:0006549	GO_BiologicalProcess_22.02.2016_16h56	isoleucine metabolic process	2	100	0.0149637	0.283355	[GHR, STAT5B]	TRUE
GO:0060397	GO_BiologicalProcess_22.02.2016_16h56	JAK-STAT cascade involved in growth hormone signaling pathway	4	25	0.122567	0.521935	[GH1, GHR, PRLR, STAT5B]	FALSE
KEGG:04630	KEGG_15.11.2016	Jak-STAT signaling pathway	12	13.0435	0.453499	0.869858	[AKT3, CNTFR, GH1, GHR, GRB2, IL5RA, IL7, LIFR, PIK3R1, PIK3R3, PRLR, STAT5B]	TRUE
GO:0007254	GO_BiologicalProcess_22.02.2016_16h56	JNK cascade	15	12.0968	0.560619	0.925697	[ANKRD6, DTNBP1, DUSP3, EPHA4, GRIK2, IGF1R, MAGI3, MAP3K5, MAP4K4, MINK1, PARK2, PLCB1, ROR2, RORA, STK3]	FALSE
GO:0014701	GO_CellularComponent_22.02.2016_16h56	junctional sarcoplasmic reticulum membrane	3	30	0.113657	0.508316	[AKAP6, CASQ2, JPH1]	FALSE
GO:0044224	GO_CellularComponent_22.02.2016_16h56	juxtaparanode region of axon	2	28.5714	0.207514	0.641274	[KCNA2, KCNAB2]	TRUE
GO:0003334	GO_BiologicalProcess_22.02.2016_16h56	keratinocyte development	2	25	0.255425	0.690967	[FLNB, PALLD]	TRUE
GO:0072073	GO_BiologicalProcess_22.02.2016_16h56	kidney epithelium development	12	12	0.575049	0.927162	[AHI1, BMP7, BMPER, CD44, EPHA4, EYA1, FAT4, FGF2, FGFR2, MTSS1, MYO1E, SIM1]	TRUE
GO:0060993	GO_BiologicalProcess_22.02.2016_16h56	kidney morphogenesis	7	12.2807	0.556561	0.920705	[AHI1, BMP7, CD44, EYA1, FAT4, FGF2, GCNT3]	TRUE
GO:0061440	GO_BiologicalProcess_22.02.2016_16h56	kidney vasculature development	3	15	0.450204	0.87485	[ANGPT1, BMP7, PDGFD]	FALSE
GO:0005871	GO_CellularComponent_22.02.2016_16h56	kinesin complex	4	9.7561	0.756205	0.994125	[KIF1A, KIFAP3, SNX29, YWHAE]	TRUE
GO:0060711	GO_BiologicalProcess_22.02.2016_16h56	labyrinthine layer development	4	9.30232	0.788841	0.995842	[BIRC6, FBXW8, FGFR2, GRB2]	TRUE
GO:0060713	GO_BiologicalProcess_22.02.2016_16h56	labyrinthine layer morphogenesis	2	10	0.721872	0.989932	[FGFR2, GRB2]	FALSE
GO:0007595	GO_BiologicalProcess_22.02.2016_16h56	lactation	7	17.5	0.211394	0.644317	[CSN2, CSN3, GC, HK2, OXTR, PRLR, STAT5B]	TRUE
GO:0015180	GO_MolecularFunction_22.02.2016_16h56	L-alanine transmembrane transporter activity	3	60	0.0150991	0.263494	[SLC1A4, SLC36A2, SLC38A3]	FALSE
GO:0015808	GO_BiologicalProcess_22.02.2016_16h56	L-alanine transport	3	60	0.0150991	0.263494	[SLC1A4, SLC36A2, SLC38A3]	FALSE
GO:1902475	GO_BiologicalProcess_22.02.2016_16h56	L-alpha-amino acid transmembrane transport	5	21.7391	0.141664	0.548176	[SLC1A3, SLC25A12, SLC38A3, SLC43A2, SLC7A2]	TRUE
GO:0031258	GO_CellularComponent_22.02.2016_16h56	lamellipodium membrane	3	25	0.173808	0.59957	[ANTXR1, CSPG4, KCNA2]	TRUE
GO:0043092	GO_BiologicalProcess_22.02.2016_16h56	L-amino acid import	3	18.75	0.310739	0.755621	[SLC1A3, SLC6A9, SLC7A2]	TRUE
GO:0015179	GO_MolecularFunction_22.02.2016_16h56	L-amino acid transmembrane transporter activity	8	20	0.108157	0.496186	[SLC1A3, SLC1A4, SLC25A12, SLC36A2, SLC38A3, SLC43A2, SLC6A9, SLC7A2]	FALSE
GO:0015807	GO_BiologicalProcess_22.02.2016_16h56	L-amino acid transport	9	18.75	0.125431	0.529069	[SLC1A3, SLC1A4, SLC25A12, SLC36A2, SLC38A3, SLC43A2, SLC6A17, SLC6A9, SLC7A2]	FALSE
GO:0005770	GO_CellularComponent_22.02.2016_16h56	late endosome	14	11.7647	0.605104	0.939865	[ABCA5, ANKRD13A, CHMP6, FIG4, FYCO1, LIPC, MAP2K2, MVB12A, MYO5A, OSBPL9, RAB31, RAPGEF2, SLC9A9, UVRAG]	TRUE
GO:0031902	GO_CellularComponent_22.02.2016_16h56	late endosome membrane	6	9.52381	0.79938	0.999225	[ABCA5, CHMP6, FIG4, MVB12A, OSBPL9, SLC9A9]	TRUE
GO:0000800	GO_CellularComponent_22.02.2016_16h56	lateral element	2	25	0.255425	0.690967	[CCDC155, SYCP2]	TRUE
GO:0021819	GO_BiologicalProcess_22.02.2016_16h56	layer formation in cerebral cortex	2	18.1818	0.397225	0.82794	[CDK5R2, LRP8]	TRUE
GO:0002088	GO_BiologicalProcess_22.02.2016_16h56	lens development in camera-type eye	6	11.7647	0.605226	0.938417	[BCAR3, CRYBA1, FGFR2, TBC1D32, TGFBR2, TNPO1]	TRUE
GO:0002521	GO_BiologicalProcess_22.02.2016_16h56	leukocyte differentiation	24	8.48057	0.983508	1	[AZIN2, BLNK, DOCK2, FSHR, GLI2, HDAC9, IL7, INPP4B, ITPKB, L3MBTL3, MINK1, MYB, NHEJ1, NOTCH2, PDE2A, PIK3R1, PRDM16, PRKDC, RORA, SPI1, STAT5B, TGFBR2, THEMIS, TMEM178A]	TRUE
KEGG:04670	KEGG_15.11.2016	Leukocyte transendothelial migration	12	15.3846	0.241464	0.68879	[ARHGAP35, CTNNA2, CTNNA3, GNAI3, PIK3R1, PIK3R3, PRKCB, PTK2, RAPGEF4, RASSF5, ROCK2, VAV3]	TRUE
GO:0006691	GO_BiologicalProcess_22.02.2016_16h56	leukotriene metabolic process	2	12.5	0.599973	0.935159	[ABCC1, ALOX15]	TRUE
GO:0089711	GO_BiologicalProcess_22.02.2016_16h56	L-glutamate transmembrane transport	2	18.1818	0.397225	0.82794	[SLC1A3, SLC25A12]	FALSE
GO:0005313	GO_MolecularFunction_22.02.2016_16h56	L-glutamate transmembrane transporter activity	2	18.1818	0.397225	0.82794	[SLC1A3, SLC25A12]	FALSE
GO:0015813	GO_BiologicalProcess_22.02.2016_16h56	L-glutamate transport	2	10.5263	0.694705	0.981409	[SLC1A3, SLC25A12]	FALSE
GO:0015186	GO_MolecularFunction_22.02.2016_16h56	L-glutamine transmembrane transporter activity	2	40	0.116308	0.50992	[SLC1A4, SLC38A3]	FALSE
GO:0021761	GO_BiologicalProcess_22.02.2016_16h56	limbic system development	9	11.6883	0.610954	0.942373	[CDK5R2, FGFR2, FLNB, LMX1A, LRP8, NRP2, PTEN, SRD5A1, YWHAE]	FALSE
KEGG:00591	KEGG_15.11.2016	Linoleic acid metabolism	5	41.6667	0.0102706	0.253911	[ALOX15, PLA2G2F, PLA2G4A, PLA2G4F, PLB1]	TRUE
GO:0031663	GO_BiologicalProcess_22.02.2016_16h56	lipopolysaccharide-mediated signaling pathway	6	14.2857	0.409925	0.838698	[BMP6, LBP, LY96, MTDH, NDUFA2, PRKCE]	TRUE
GO:0071265	GO_BiologicalProcess_22.02.2016_16h56	L-methionine biosynthetic process	2	20	0.350943	0.79274	[EIF2B2, GOT1]	FALSE
GO:0019509	GO_BiologicalProcess_22.02.2016_16h56	L-methionine biosynthetic process from methylthioadenosine	2	25	0.255425	0.690967	[EIF2B2, GOT1]	TRUE
GO:0071267	GO_BiologicalProcess_22.02.2016_16h56	L-methionine salvage	2	20	0.350943	0.79274	[EIF2B2, GOT1]	FALSE
GO:0060292	GO_BiologicalProcess_22.02.2016_16h56	long term synaptic depression	8	40	0.00159111	0.141609	[ABHD6, ADORA1, GRIA1, GRID2IP, PTEN, SLC24A2, SORCS3, STXBP1]	TRUE
GO:0042759	GO_BiologicalProcess_22.02.2016_16h56	long-chain fatty acid biosynthetic process	3	37.5	0.0637792	0.42047	[ACOT7, ALOX15, MYO5A]	TRUE
GO:0001676	GO_BiologicalProcess_22.02.2016_16h56	long-chain fatty acid metabolic process	7	12.069	0.575776	0.926656	[ABCC1, ACOT7, ALOX15, DAGLA, MYO5A, PLA2G4A, SYCP2]	TRUE
GO:0015909	GO_BiologicalProcess_22.02.2016_16h56	long-chain fatty acid transport	4	10.5263	0.700153	0.979774	[ACACA, BDKRB2, PLA2G4A, PLA2G4F]	TRUE
GO:0035338	GO_BiologicalProcess_22.02.2016_16h56	long-chain fatty-acyl-CoA biosynthetic process	3	11.5385	0.632811	0.9562	[ACACA, ACOT11, ACOT7]	TRUE
KEGG:04211	KEGG_15.11.2016	Longevity regulating pathway	10	16.129	0.221839	0.667016	[AKT3, ATF2, CAMKK2, CREB3L1, IGF1R, PIK3R1, PIK3R3, PRKACB, RPTOR, SESN2]	TRUE
KEGG:04213	KEGG_15.11.2016	Longevity regulating pathway	7	14.8936	0.350772	0.794369	[AKT3, HDAC1, IGF1R, PIK3R1, PIK3R3, PRKACB, RPTOR]	TRUE
KEGG:04730	KEGG_15.11.2016	Long-term depression	15	32.6087	0.000240941	0.107219	[CACNA1A, GNAI3, GRIA1, GRIA2, GRM1, IGF1R, ITPR1, MAP2K2, NOS1, PLA2G4A, PLA2G4F, PLCB1, PLCB2, PRKCB, PRKG1]	TRUE
KEGG:04720	KEGG_15.11.2016	Long-term potentiation	11	24.4444	0.0174178	0.262744	[GRIA1, GRIA2, GRM1, ITPR1, MAP2K2, PLCB1, PLCB2, PPP1CC, PPP3R1, PRKACB, PRKCB]	TRUE
GO:0060291	GO_BiologicalProcess_22.02.2016_16h56	long-term synaptic potentiation	6	13.0435	0.500214	0.899374	[NOS1, NTRK2, PTEN, RIMS1, SLC24A2, SLC8A3]	TRUE
GO:0006559	GO_BiologicalProcess_22.02.2016_16h56	L-phenylalanine catabolic process	2	20	0.350943	0.79274	[ASRGL1, HPD]	TRUE
GO:0006558	GO_BiologicalProcess_22.02.2016_16h56	L-phenylalanine metabolic process	2	16.6667	0.441908	0.862497	[ASRGL1, HPD]	FALSE
GO:0015193	GO_MolecularFunction_22.02.2016_16h56	L-proline transmembrane transporter activity	2	50	0.0758243	0.438205	[SLC1A4, SLC36A2]	TRUE
GO:0048286	GO_BiologicalProcess_22.02.2016_16h56	lung alveolus development	4	12.5	0.562177	0.923131	[FGFR2, PGR, STRA6, TGFB3]	TRUE
GO:0060479	GO_BiologicalProcess_22.02.2016_16h56	lung cell differentiation	2	11.7647	0.633818	0.956099	[EYA1, INSC]	FALSE
GO:0060487	GO_BiologicalProcess_22.02.2016_16h56	lung epithelial cell differentiation	2	12.5	0.599973	0.935159	[EYA1, INSC]	TRUE
GO:0060428	GO_BiologicalProcess_22.02.2016_16h56	lung epithelium development	5	16.129	0.327785	0.77177	[EYA1, FGFR2, INSC, MAP2K2, STRA6]	TRUE
GO:0060462	GO_BiologicalProcess_22.02.2016_16h56	lung lobe development	2	25	0.255425	0.690967	[FGFR2, TGFBR2]	FALSE
GO:0060463	GO_BiologicalProcess_22.02.2016_16h56	lung lobe morphogenesis	2	28.5714	0.207514	0.641274	[FGFR2, TGFBR2]	TRUE
GO:0060425	GO_BiologicalProcess_22.02.2016_16h56	lung morphogenesis	7	17.5	0.211394	0.644317	[FGFR2, HHIP, MAP2K2, RDH10, RSPO2, TGFBR2, TNC]	FALSE
GO:0001553	GO_BiologicalProcess_22.02.2016_16h56	luteinization	2	22.2222	0.303486	0.748207	[CAPN5, STAT5B]	TRUE
GO:0001554	GO_BiologicalProcess_22.02.2016_16h56	luteolysis	3	50	0.0274698	0.298148	[PLA2G4A, SLIT1, SLIT3]	TRUE
GO:0070227	GO_BiologicalProcess_22.02.2016_16h56	lymphocyte apoptotic process	4	9.09091	0.803799	1	[DOCK8, GPAM, PTEN, TRAF3IP2]	FALSE
GO:0031294	GO_BiologicalProcess_22.02.2016_16h56	lymphocyte costimulation	5	10.4167	0.715397	0.985609	[GRB2, MAPKAP1, PIK3R1, RICTOR, TRAC]	FALSE
GO:0030098	GO_BiologicalProcess_22.02.2016_16h56	lymphocyte differentiation	17	9.13978	0.926083	1	[BLNK, DOCK2, GLI2, HDAC9, IL7, ITPKB, MINK1, MYB, NHEJ1, NOTCH2, PIK3R1, PRKDC, RORA, SPI1, STAT5B, TGFBR2, THEMIS]	FALSE
GO:0002320	GO_BiologicalProcess_22.02.2016_16h56	lymphoid progenitor cell differentiation	2	12.5	0.599973	0.935159	[PRKDC, SPI1]	TRUE
KEGG:00310	KEGG_15.11.2016	Lysine degradation	5	12.5	0.551679	0.916035	[ALDH2, CAMKMT, COLGALT2, PRDM6, SETD7]	TRUE
GO:0043202	GO_CellularComponent_22.02.2016_16h56	lysosomal lumen	7	12.7273	0.517043	0.904064	[ASAH1, CSPG4, CUBN, GC, HSPG2, RNASET2, SDC2]	TRUE
GO:0005765	GO_CellularComponent_22.02.2016_16h56	lysosomal membrane	22	12.2905	0.525949	0.90716	[ABCA5, ABCB9, AP1B1, ARRB1, ATP6V1C2, CLEC16A, CUBN, DEPDC5, ECE1, GNAI3, GPR137B, HGSNAT, LMBRD1, LRP2, MARCH2, MARCH8, PLA2G4F, PLEKHM1, RAB5C, RPTOR, TM6SF1, TPCN1]	TRUE
GO:0005764	GO_CellularComponent_22.02.2016_16h56	lysosome	39	11.747	0.634844	0.956025	[ABCA5, ABCB9, AP1B1, ARRB1, ASAH1, ASS1, ATP6V1C2, CALCRL, CLEC16A, CPQ, CSPG4, CUBN, DEPDC5, ECE1, FYCO1, GC, GNAI3, GOT1, GPR137B, HGSNAT, HSPG2, LMBRD1, LRP2, MARCH2, MARCH3, MARCH8, MYO5A, NOS1, PEBP4, PLA2G4F, PLEKHM1, RAB5C, RNASET2, RPTOR, SDC2, TM6SF1, TPCN1, UVRAG, VAMP4]	FALSE
KEGG:04142	KEGG_15.11.2016	Lysosome	8	10.9589	0.684152	0.971125	[ABCB9, AP1B1, AP3S2, AP4E1, ASAH1, GGA3, HGSNAT, LAPTM4B]	TRUE
GO:0000323	GO_CellularComponent_22.02.2016_16h56	lytic vacuole	39	11.747	0.634844	0.956025	[ABCA5, ABCB9, AP1B1, ARRB1, ASAH1, ASS1, ATP6V1C2, CALCRL, CLEC16A, CPQ, CSPG4, CUBN, DEPDC5, ECE1, FYCO1, GC, GNAI3, GOT1, GPR137B, HGSNAT, HSPG2, LMBRD1, LRP2, MARCH2, MARCH3, MARCH8, MYO5A, NOS1, PEBP4, PLA2G4F, PLEKHM1, RAB5C, RNASET2, RPTOR, SDC2, TM6SF1, TPCN1, UVRAG, VAMP4]	FALSE
GO:0098852	GO_CellularComponent_22.02.2016_16h56	lytic vacuole membrane	22	12.2905	0.525949	0.90716	[ABCA5, ABCB9, AP1B1, ARRB1, ATP6V1C2, CLEC16A, CUBN, DEPDC5, ECE1, GNAI3, GPR137B, HGSNAT, LMBRD1, LRP2, MARCH2, MARCH8, PLA2G4F, PLEKHM1, RAB5C, RPTOR, TM6SF1, TPCN1]	FALSE
GO:0031430	GO_CellularComponent_22.02.2016_16h56	M band	2	13.3333	0.563818	0.924122	[TRIM63, TTN]	TRUE
GO:0000423	GO_BiologicalProcess_22.02.2016_16h56	macromitophagy	14	15.5556	0.206562	0.645052	[CADPS, COX8A, FANCC, HK2, KIAA1549L, LARP1B, NUP93, PARK2, PFKP, PRKG1, SLC1A3, SLC1A4, SLC22A3, SNTG1]	FALSE
GO:0030225	GO_BiologicalProcess_22.02.2016_16h56	macrophage differentiation	2	8.69565	0.791352	0.996186	[L3MBTL3, SPI1]	TRUE
GO:0010960	GO_BiologicalProcess_22.02.2016_16h56	magnesium ion homeostasis	3	37.5	0.0637792	0.42047	[CNNM2, CNNM4, MTSS1]	TRUE
GO:0015693	GO_BiologicalProcess_22.02.2016_16h56	magnesium ion transport	2	20	0.350943	0.79274	[CNNM2, CNNM4]	TRUE
GO:0034088	GO_BiologicalProcess_22.02.2016_16h56	maintenance of mitotic sister chromatid cohesion	2	28.5714	0.207514	0.641274	[NSMCE2, SMC5]	FALSE
GO:0034086	GO_BiologicalProcess_22.02.2016_16h56	maintenance of sister chromatid cohesion	2	28.5714	0.207514	0.641274	[NSMCE2, SMC5]	FALSE
GO:0030539	GO_BiologicalProcess_22.02.2016_16h56	male genitalia development	3	16.6667	0.381338	0.813887	[BMP6, SRD5A1, SYCP2]	TRUE
GO:0008584	GO_BiologicalProcess_22.02.2016_16h56	male gonad development	6	7.14286	0.954025	1	[ESR1, FSHR, MGST1, NCOA2, SRD5A1, ZFPM2]	TRUE
GO:0060749	GO_BiologicalProcess_22.02.2016_16h56	mammary gland alveolus development	2	15.3846	0.484692	0.887604	[ESR1, PRLR]	TRUE
GO:0060745	GO_BiologicalProcess_22.02.2016_16h56	mammary gland branching involved in pregnancy	2	33.3333	0.160727	0.583864	[ESR1, PGR]	TRUE
GO:0060603	GO_BiologicalProcess_22.02.2016_16h56	mammary gland duct morphogenesis	5	16.129	0.327785	0.77177	[BTRC, ESR1, FGFR2, GLI2, PGR]	TRUE
GO:0060644	GO_BiologicalProcess_22.02.2016_16h56	mammary gland epithelial cell differentiation	2	16.6667	0.441908	0.862497	[FGF2, PRLR]	TRUE
GO:0033598	GO_BiologicalProcess_22.02.2016_16h56	mammary gland epithelial cell proliferation	4	19.0476	0.250665	0.690687	[BTRC, ESR1, IQGAP3, RREB1]	TRUE
GO:0061180	GO_BiologicalProcess_22.02.2016_16h56	mammary gland epithelium development	9	15.7895	0.25806	0.695979	[BTRC, ESR1, FGF2, FGFR2, GLI2, IQGAP3, PGR, PRLR, RREB1]	TRUE
GO:0061377	GO_BiologicalProcess_22.02.2016_16h56	mammary gland lobule development	2	15.3846	0.484692	0.887604	[ESR1, PRLR]	FALSE
GO:0060443	GO_BiologicalProcess_22.02.2016_16h56	mammary gland morphogenesis	6	13.6364	0.455512	0.864403	[BTRC, ESR1, FGFR2, GLI2, PGR, TGFBR2]	FALSE
GO:1904382	GO_BiologicalProcess_22.02.2016_16h56	mannose trimming involved in glycoprotein ERAD pathway	2	100	0.0149637	0.283355	[EDEM2, EDEM3]	FALSE
GO:0004571	GO_MolecularFunction_22.02.2016_16h56	mannosyl-oligosaccharide 1,2-alpha-mannosidase activity	3	75	0.00664405	0.227431	[EDEM2, EDEM3, MAN1A1]	TRUE
GO:0008349	GO_MolecularFunction_22.02.2016_16h56	MAP kinase kinase kinase kinase activity	2	33.3333	0.160727	0.583864	[MAP4K4, MINK1]	TRUE
GO:0000165	GO_BiologicalProcess_22.02.2016_16h56	MAPK cascade	81	14.3872	0.0644291	0.415521	[ADORA1, ADRA1A, ALK, ALOX15, ANGPT1, ANKRD6, ARRB1, ATF2, BMP6, BMP7, BMPER, BTRC, CAMKK2, CD44, CDH2, CRYBA1, CSPG4, DNAJC27, DTNBP1, DUSP3, ECE1, EPHA4, ESR1, FGF2, FGFR2, FN1, FSHR, GH1, GHR, GRB2, GRIK2, GRM1, GRM4, IGF1R, IL5RA, IQGAP3, ITPKB, KSR2, LPAR3, MAGI3, MAP2K2, MAP2K5, MAP2K6, MAP3K5, MAP4K4, MAPK15, MAPKAPK5, MINK1, NDRG2, NEK10, NELFE, NTRK2, OXTR, PARK2, PDGFC, PDGFD, PELI2, PK…	TRUE
KEGG:04010	KEGG_15.11.2016	MAPK signaling pathway	29	17.2619	0.0340505	0.322393	[AKT3, ARRB1, ATF2, CACNA1A, CACNA1B, CACNA1D, CACNA2D3, DUSP3, FGF2, FGFR2, FLNB, GRB2, MAP2K2, MAP2K5, MAP2K6, MAP3K5, MAP4K4, MAPKAPK5, NTRK2, PLA2G4A, PLA2G4F, PPP3R1, PRKACB, PRKCB, RAPGEF2, RASGRP3, STK3, TGFB3, TGFBR2]	TRUE
GO:0001893	GO_BiologicalProcess_22.02.2016_16h56	maternal placenta development	3	12.5	0.576805	0.926635	[ESR1, PLA2G4A, STC2]	FALSE
GO:0030490	GO_BiologicalProcess_22.02.2016_16h56	maturation of SSU-rRNA	2	11.7647	0.633818	0.956099	[MRPS9, WDR3]	FALSE
GO:0000462	GO_BiologicalProcess_22.02.2016_16h56	maturation of SSU-rRNA from tricistronic rRNA transcript (SSU-rRNA, 5.8S rRNA, LSU-rRNA)	2	14.2857	0.52537	0.907921	[MRPS9, WDR3]	TRUE
KEGG:04950	KEGG_15.11.2016	Maturity onset diabetes of the young	3	20	0.275456	0.716831	[HNF4G, NKX2-2, NR5A2]	TRUE
KEGG:05162	KEGG_15.11.2016	Measles	5	7.14286	0.941168	1	[AKT3, PIK3R1, PIK3R3, STAT5B, TNFRSF10A]	TRUE
GO:0042490	GO_BiologicalProcess_22.02.2016_16h56	mechanoreceptor differentiation	8	14.0351	0.397049	0.829515	[CDH23, CLIC5, CUX1, FAT4, KCNMA1, NTRK2, SLC4A7, USH2A]	FALSE
GO:0030318	GO_BiologicalProcess_22.02.2016_16h56	melanocyte differentiation	3	16.6667	0.381338	0.813887	[HPS6, MREG, MYO5A]	TRUE
KEGG:04916	KEGG_15.11.2016	Melanogenesis	9	12.1622	0.561222	0.924977	[CREB3L1, GNAI3, MAP2K2, PLCB1, PLCB2, POMC, PRKACB, PRKCB, TCF7L2]	TRUE
KEGG:05218	KEGG_15.11.2016	Melanoma	10	22.7273	0.0366873	0.329815	[AKT3, E2F3, FGF2, IGF1R, MAP2K2, PDGFC, PDGFD, PIK3R1, PIK3R3, PTEN]	TRUE
GO:0042470	GO_CellularComponent_22.02.2016_16h56	melanosome	9	13.6364	0.418623	0.84869	[DTNBP1, MREG, MYO5A, RAB5C, SEC22B, SLC1A4, SYTL2, TMED10, YWHAE]	TRUE
GO:0032402	GO_BiologicalProcess_22.02.2016_16h56	melanosome transport	2	10.5263	0.694705	0.981409	[MREG, MYO5A]	TRUE
GO:0014031	GO_BiologicalProcess_22.02.2016_16h56	mesenchymal cell development	14	11.2903	0.667899	0.966553	[ALDH1A2, AXIN2, BMP7, EPB41L5, FGFR2, LOXL2, NRP2, RDH10, RTN4, SEMA3B, SEMA4D, TCF7L2, TGFB3, TGFBR2]	TRUE
GO:0001707	GO_BiologicalProcess_22.02.2016_16h56	mesoderm formation	5	10.6383	0.697498	0.980684	[BMP7, EPB41L5, EXT2, EYA1, FGFR2]	TRUE
GO:0048333	GO_BiologicalProcess_22.02.2016_16h56	mesodermal cell differentiation	2	8.69565	0.791352	0.996186	[EYA1, FGFR2]	FALSE
GO:0072163	GO_BiologicalProcess_22.02.2016_16h56	mesonephric epithelium development	8	11.1111	0.668801	0.966286	[BMP7, BMPER, CD44, EYA1, FAT4, FGF2, FGFR2, SIM1]	FALSE
GO:0072164	GO_BiologicalProcess_22.02.2016_16h56	mesonephric tubule development	8	11.1111	0.668801	0.966286	[BMP7, BMPER, CD44, EYA1, FAT4, FGF2, FGFR2, SIM1]	FALSE
GO:0072171	GO_BiologicalProcess_22.02.2016_16h56	mesonephric tubule morphogenesis	4	9.30232	0.788841	0.995842	[CD44, EYA1, FAT4, FGF2]	FALSE
GO:0001823	GO_BiologicalProcess_22.02.2016_16h56	mesonephros development	9	11.8421	0.594688	0.931817	[BMP7, BMPER, CD44, EYA1, FAT4, FGF2, FGFR2, OSR2, SIM1]	TRUE
GO:0001656	GO_BiologicalProcess_22.02.2016_16h56	metanephros development	5	8.06452	0.890762	1	[BMP7, EYA1, FAT4, OSR2, RDH10]	TRUE
GO:0044784	GO_BiologicalProcess_22.02.2016_16h56	metaphase/anaphase transition of cell cycle	5	11.6279	0.618383	0.944015	[CIT, MAD1L1, NSMCE2, PTEN, SMC5]	FALSE
GO:0007091	GO_BiologicalProcess_22.02.2016_16h56	metaphase/anaphase transition of mitotic cell cycle	5	11.9048	0.596803	0.933488	[CIT, MAD1L1, NSMCE2, PTEN, SMC5]	FALSE
GO:0022037	GO_BiologicalProcess_22.02.2016_16h56	metencephalon development	9	10.9756	0.686946	0.97199	[CACNA1A, CDK5R2, DAB1, GLI2, KCNC1, LMX1A, NCOA2, RORA, SLC4A7]	TRUE
GO:0009086	GO_BiologicalProcess_22.02.2016_16h56	methionine biosynthetic process	2	14.2857	0.52537	0.907921	[EIF2B2, GOT1]	FALSE
GO:0006555	GO_BiologicalProcess_22.02.2016_16h56	methionine metabolic process	3	18.75	0.310739	0.755621	[EIF2B2, GOT1, MSRA]	TRUE
GO:0031907	GO_CellularComponent_22.02.2016_16h56	microbody lumen	3	9.375	0.76868	0.997267	[IDE, POMC, SYCP2]	FALSE
GO:0031903	GO_CellularComponent_22.02.2016_16h56	microbody membrane	4	10	0.738483	0.995833	[ACBD5, DHRS4, MAP2K2, MGST1]	FALSE
GO:0044438	GO_CellularComponent_22.02.2016_16h56	microbody part	7	11.6667	0.612961	0.942202	[ACBD5, DHRS4, IDE, MAP2K2, MGST1, POMC, SYCP2]	TRUE
GO:0000146	GO_MolecularFunction_22.02.2016_16h56	microfilament motor activity	5	26.3158	0.0732252	0.428753	[MYO1B, MYO1D, MYO1E, MYO3B, MYO5A]	TRUE
KEGG:05206	KEGG_15.11.2016	MicroRNAs in cancer	15	14.0187	0.327421	0.772956	[ABCC1, CD44, CDC25A, E2F3, GRB2, HDAC1, MAP2K2, NOTCH2, PRKCB, PRKCE, PTEN, RPTOR, TNC, TPM1, ZFPM2]	TRUE
GO:0005874	GO_CellularComponent_22.02.2016_16h56	microtubule	34	13.2812	0.330415	0.775908	[ARL3, AXIN2, CEP162, CEP170, CLMP, DNAH17, DNAH6, DNAH9, EML4, GRAMD3, INVS, IQGAP2, KCNAB2, KIF1A, KIFAP3, LRPPRC, MAP2K2, MTUS1, MYO5A, NCOA2, NEK7, RADIL, RASSF5, RGS20, RMDN3, RP1, SLC8A1, SLC8A3, SPAG17, SVIL, TBCD, TRIM55, TRIM63, TTLL5]	TRUE
GO:0005875	GO_CellularComponent_22.02.2016_16h56	microtubule associated complex	10	10.6383	0.728764	0.99023	[DNAH17, DNAH6, DNAH9, DNHD1, KIF1A, KIFAP3, LRP8, RP1, SNX29, YWHAE]	TRUE
GO:0015630	GO_CellularComponent_22.02.2016_16h56	microtubule cytoskeleton	97	13.6236	0.13351	0.545062	[AHI1, ALKBH8, ALMS1, ARL3, ATXN7, AXIN2, BBS9, BIRC6, C2CD3, CCDC141, CCDC64, CCDC81, CDH23, CEP120, CEP152, CEP162, CEP170, CEP250, CEP85L, CEP95, CHD3, CIR1, CLIC5, CLMP, DAB1, DHX9, DNAH17, DNAH6, DNAH9, DNHD1, EML4, FGFR1OP, GNAI3, GRAMD3, IFT22, IFT43, IFT81, INVS, IQGAP2, KCNAB2, KIF1A, KIFAP3, LRP8, LRPPRC, MAD1L1, MAP2K2, MAP2K5, MAST2, MCM3, MCPH1, MTCL1, MTUS1, MVB12A, MYO18B, MYO5A, N…	TRUE
GO:1990752	GO_CellularComponent_22.02.2016_16h56	microtubule end	2	9.52381	0.746968	0.996703	[MYO5A, SVIL]	TRUE
GO:0003777	GO_MolecularFunction_22.02.2016_16h56	microtubule motor activity	6	10.9091	0.679801	0.972705	[DNAH17, DNAH6, DNAH9, DNHD1, KIF1A, SNX29]	TRUE
GO:0005815	GO_CellularComponent_22.02.2016_16h56	microtubule organizing center	60	14.2857	0.110252	0.500636	[AHI1, ALMS1, ARL3, AXIN2, BBS9, BIRC6, C2CD3, CCDC141, CCDC64, CCDC81, CDH23, CEP120, CEP152, CEP162, CEP170, CEP250, CEP85L, CEP95, CHD3, CIR1, CLIC5, DAB1, DHX9, FGFR1OP, GNAI3, IFT22, IFT43, IFT81, KIFAP3, MAD1L1, MCM3, MCPH1, MTUS1, MVB12A, MYO18B, NDRG2, NEK10, NEK7, NME7, PDE4DIP, PKHD1, PRKACB, PROCR, PTK2, RAD18, ROCK2, RPRD1B, SAC3D1, SDCCAG8, SLC1A4, SLMAP, SORBS1, SPATC1, TACC2, TTC23…	TRUE
GO:0044450	GO_CellularComponent_22.02.2016_16h56	microtubule organizing center part	9	10	0.787741	0.995866	[AHI1, ALMS1, BBS9, C2CD3, CEP152, CEP162, CEP170, CEP250, SDCCAG8]	FALSE
GO:0046785	GO_BiologicalProcess_22.02.2016_16h56	microtubule polymerization	2	6.06061	0.924901	1	[STMN2, TBCD]	FALSE
GO:0030901	GO_BiologicalProcess_22.02.2016_16h56	midbrain development	7	11.6667	0.612961	0.942202	[FGF2, FGFR2, LMX1A, MAPKAP1, NDRG2, TFAP2D, YWHAE]	TRUE
GO:0042474	GO_BiologicalProcess_22.02.2016_16h56	middle ear morphogenesis	2	12.5	0.599973	0.935159	[EYA1, OSR2]	TRUE
GO:0010586	GO_BiologicalProcess_22.02.2016_16h56	miRNA metabolic process	2	22.2222	0.303486	0.748207	[AGO2, DIS3L2]	TRUE
GO:0006298	GO_BiologicalProcess_22.02.2016_16h56	mismatch repair	2	8.33333	0.810856	1	[AXIN2, POLD1]	TRUE
GO:0042775	GO_BiologicalProcess_22.02.2016_16h56	mitochondrial ATP synthesis coupled electron transport	3	9.67742	0.74932	0.993882	[COX8A, NDUFA2, NDUFS4]	FALSE
GO:0051560	GO_BiologicalProcess_22.02.2016_16h56	mitochondrial calcium ion homeostasis	3	25	0.173808	0.59957	[MICU1, SLC8A3, SLC8B1]	FALSE
GO:0006851	GO_BiologicalProcess_22.02.2016_16h56	mitochondrial calcium ion transport	3	33.3333	0.0872112	0.453906	[MICU1, SLC8A3, SLC8B1]	TRUE
GO:0006120	GO_BiologicalProcess_22.02.2016_16h56	mitochondrial electron transport, NADH to ubiquinone	2	8.69565	0.791352	0.996186	[NDUFA2, NDUFS4]	FALSE
GO:0005740	GO_CellularComponent_22.02.2016_16h56	mitochondrial envelope	51	13.4565	0.251665	0.691301	[ABCA9, ASS1, ATCAY, ATF2, ATP5H, BNIP3L, CHCHD6, COX7A2L, COX8A, DNAJC11, EPHA4, FAM73A, GALK2, GPAM, GPD2, HADHB, HK1, HK2, HMGCS2, IFI27, IMMP2L, MGST1, MICU1, MRPL24, MRPS5, MRPS9, MTX2, NDUFA2, NDUFAF2, NDUFS4, NNT, NOS1, PGR, PI4KB, PLA2G4A, POLG, PPOX, PPP2R2B, PRELID2, REEP1, RHBDL3, RMDN3, SLC1A3, SLC25A12, SLC25A21, SLC25A26, SLC8A3, SLC8B1, TAMM41, TXNIP, UQCC1]	FALSE
GO:0005743	GO_CellularComponent_22.02.2016_16h56	mitochondrial inner membrane	31	12.7049	0.440308	0.86316	[ABCA9, ATP5H, CHCHD6, COX7A2L, COX8A, DNAJC11, GPAM, GPD2, HADHB, HMGCS2, IMMP2L, MGST1, MICU1, MRPL24, MRPS5, MRPS9, NDUFA2, NDUFAF2, NDUFS4, NNT, PLA2G4A, POLG, PPOX, RHBDL3, SLC1A3, SLC25A12, SLC25A21, SLC25A26, SLC8B1, TAMM41, UQCC1]	FALSE
GO:0005758	GO_CellularComponent_22.02.2016_16h56	mitochondrial intermembrane space	4	11.1111	0.657935	0.969474	[MICU1, PPOX, PRELID2, TXNIP]	TRUE
GO:0005759	GO_CellularComponent_22.02.2016_16h56	mitochondrial matrix	21	8.97436	0.954593	1	[ACADS, ALDH2, DECR1, DTD1, HADHB, HMGCS2, LARS2, LRPPRC, MCCC2, ME3, MMAB, MRPS5, MRPS9, MTHFD1L, OXCT1, PDE2A, PDSS2, POLG, QARS, SARDH, WARS2]	TRUE
GO:0031966	GO_CellularComponent_22.02.2016_16h56	mitochondrial membrane	49	13.8028	0.200341	0.639081	[ABCA9, ASS1, ATCAY, ATF2, ATP5H, BNIP3L, CHCHD6, COX7A2L, COX8A, DNAJC11, EPHA4, FAM73A, GALK2, GPAM, GPD2, HADHB, HK1, HK2, HMGCS2, IFI27, IMMP2L, MGST1, MICU1, MRPL24, MRPS5, MRPS9, MTX2, NDUFA2, NDUFAF2, NDUFS4, NNT, NOS1, PGR, PI4KB, PLA2G4A, POLG, PPOX, PPP2R2B, REEP1, RHBDL3, RMDN3, SLC1A3, SLC25A12, SLC25A21, SLC25A26, SLC8A3, SLC8B1, TAMM41, UQCC1]	TRUE
GO:0044455	GO_CellularComponent_22.02.2016_16h56	mitochondrial membrane part	12	16.4384	0.176454	0.604016	[ATP5H, CHCHD6, COX7A2L, COX8A, IMMP2L, MICU1, NDUFA2, NDUFS4, NNT, PPOX, SLC8B1, TAMM41]	TRUE
GO:0042645	GO_CellularComponent_22.02.2016_16h56	mitochondrial nucleoid	3	12	0.605468	0.937159	[HADHB, LRPPRC, POLG]	TRUE
GO:0005741	GO_CellularComponent_22.02.2016_16h56	mitochondrial outer membrane	19	18.4466	0.0429616	0.347598	[ASS1, ATF2, BNIP3L, EPHA4, FAM73A, GALK2, GPAM, HADHB, HK1, HK2, IFI27, MGST1, MTX2, NOS1, PGR, PI4KB, PPP2R2B, RMDN3, SLC8A3]	FALSE
GO:0097345	GO_BiologicalProcess_22.02.2016_16h56	mitochondrial outer membrane permeabilization	5	16.129	0.327785	0.77177	[BNIP3L, EYA1, IER3, PPP3R1, YWHAE]	FALSE
GO:1902686	GO_BiologicalProcess_22.02.2016_16h56	mitochondrial outer membrane permeabilization involved in programmed cell death	6	18.1818	0.210118	0.644846	[ATF2, BNIP3L, EYA1, IER3, PPP3R1, YWHAE]	FALSE
GO:0044429	GO_CellularComponent_22.02.2016_16h56	mitochondrial part	67	12.6894	0.392808	0.824527	[ABCA9, ACADS, ALDH2, ASS1, ATCAY, ATF2, ATP5H, BNIP3L, CHCHD6, COX7A2L, COX8A, DECR1, DNAJC11, DTD1, EPHA4, FAM73A, GALK2, GPAM, GPD2, HADHB, HK1, HK2, HMGCS2, IFI27, IMMP2L, LARS2, LRPPRC, MCCC2, ME3, MGST1, MICU1, MMAB, MRPL24, MRPS5, MRPS9, MTHFD1L, MTX2, NDUFA2, NDUFAF2, NDUFS4, NNT, NOS1, OXCT1, PDE2A, PDSS2, PGR, PI4KB, PLA2G4A, POLG, PPOX, PPP2R2B, PRELID2, QARS, REEP1, RHBDL3, RMDN3, SAR…	FALSE
GO:0098798	GO_CellularComponent_22.02.2016_16h56	mitochondrial protein complex	8	14.5455	0.358095	0.798759	[ATP5H, CHCHD6, COX8A, IMMP2L, MICU1, NDUFA2, NDUFS4, POLG]	FALSE
GO:0005746	GO_CellularComponent_22.02.2016_16h56	mitochondrial respiratory chain	5	19.2308	0.205837	0.647332	[COX7A2L, COX8A, NDUFA2, NDUFS4, NNT]	TRUE
GO:0005747	GO_CellularComponent_22.02.2016_16h56	mitochondrial respiratory chain complex I	2	10.5263	0.694705	0.981409	[NDUFA2, NDUFS4]	TRUE
GO:0032981	GO_BiologicalProcess_22.02.2016_16h56	mitochondrial respiratory chain complex I assembly	3	12.5	0.576805	0.926635	[NDUFA2, NDUFAF2, NDUFS4]	TRUE
GO:0005763	GO_CellularComponent_22.02.2016_16h56	mitochondrial small ribosomal subunit	2	14.2857	0.52537	0.907921	[MRPS5, MRPS9]	FALSE
GO:0032543	GO_BiologicalProcess_22.02.2016_16h56	mitochondrial translation	7	11.8644	0.594585	0.933299	[AARS2, DTD1, LRPPRC, MRPL24, MRPS5, MRPS9, UQCC1]	TRUE
GO:0070125	GO_BiologicalProcess_22.02.2016_16h56	mitochondrial translational elongation	3	7.5	0.883078	1	[MRPL24, MRPS5, MRPS9]	FALSE
GO:0070124	GO_BiologicalProcess_22.02.2016_16h56	mitochondrial translational initiation	3	7.69231	0.872233	1	[MRPL24, MRPS5, MRPS9]	TRUE
GO:0070126	GO_BiologicalProcess_22.02.2016_16h56	mitochondrial translational termination	3	7.14286	0.902333	1	[MRPL24, MRPS5, MRPS9]	FALSE
GO:0098779	GO_BiologicalProcess_22.02.2016_16h56	mitophagy in response to mitochondrial depolarization	14	17.284	0.113815	0.506476	[CADPS, COX8A, FANCC, HK2, KIAA1549L, LARP1B, NUP93, PARK2, PFKP, PRKG1, SLC1A3, SLC1A4, SLC22A3, SNTG1]	TRUE
GO:0044773	GO_BiologicalProcess_22.02.2016_16h56	mitotic DNA damage checkpoint	7	11.6667	0.612961	0.942202	[ATF2, FOXN3, GML, IER3, PPP2R5C, PRKDC, PSMF1]	TRUE
GO:0044774	GO_BiologicalProcess_22.02.2016_16h56	mitotic DNA integrity checkpoint	7	10.9375	0.681699	0.970739	[ATF2, FOXN3, GML, IER3, PPP2R5C, PRKDC, PSMF1]	FALSE
GO:0031571	GO_BiologicalProcess_22.02.2016_16h56	mitotic G1 DNA damage checkpoint	4	10.2564	0.719803	0.990146	[GML, PPP2R5C, PRKDC, PSMF1]	FALSE
GO:0044819	GO_BiologicalProcess_22.02.2016_16h56	mitotic G1/S transition checkpoint	4	10.2564	0.719803	0.990146	[GML, PPP2R5C, PRKDC, PSMF1]	FALSE
GO:0007095	GO_BiologicalProcess_22.02.2016_16h56	mitotic G2 DNA damage checkpoint	2	16.6667	0.441908	0.862497	[FOXN3, IER3]	TRUE
GO:0044818	GO_BiologicalProcess_22.02.2016_16h56	mitotic G2/M transition checkpoint	2	12.5	0.599973	0.935159	[FOXN3, IER3]	FALSE
GO:0006312	GO_BiologicalProcess_22.02.2016_16h56	mitotic recombination	6	17.6471	0.230747	0.673328	[NSMCE2, POLD1, PRIM2, PTEN, RAD51B, SMC5]	FALSE
GO:0007064	GO_BiologicalProcess_22.02.2016_16h56	mitotic sister chromatid cohesion	2	20	0.350943	0.79274	[NSMCE2, SMC5]	FALSE
GO:0051306	GO_BiologicalProcess_22.02.2016_16h56	mitotic sister chromatid separation	6	13.0435	0.500214	0.899374	[CIT, DIS3L2, MAD1L1, NSMCE2, PTEN, SMC5]	TRUE
GO:0072686	GO_CellularComponent_22.02.2016_16h56	mitotic spindle	2	6.06061	0.924901	1	[MAD1L1, PKHD1]	TRUE
GO:0019941	GO_BiologicalProcess_22.02.2016_16h56	modification-dependent protein catabolic process	41	11.4525	0.701873	0.979102	[ARRB1, BFAR, BTRC, CBL, COMMD1, CUL2, EDEM2, EDEM3, FBXO9, FHIT, HECW1, HERC3, HERC4, KCTD10, KLHL20, MAD1L1, MVB12A, MYLIP, NSFL1C, NSMCE2, PARK2, PDCL3, PPP2R5C, PSMF1, PTEN, PTK2, RNF121, RNF144A, RNF187, SMC5, TRIM63, TRPC4AP, UBE2U, UBR2, UBR4, USP10, USP24, USP28, USP34, USP45, USP47]	FALSE
GO:0098815	GO_BiologicalProcess_22.02.2016_16h56	modulation of excitatory postsynaptic potential	5	26.3158	0.0732252	0.428753	[CELF4, CUX2, PTEN, RIMS1, RIMS2]	TRUE
GO:0098828	GO_BiologicalProcess_22.02.2016_16h56	modulation of inhibitory postsynaptic potential	2	40	0.116308	0.50992	[RIMS1, RIMS2]	FALSE
GO:0050804	GO_BiologicalProcess_22.02.2016_16h56	modulation of synaptic transmission	35	17.0732	0.0250282	0.305139	[ABHD6, ADORA1, ADRA1A, BAIAP2, CACNA1A, CELF4, CHRNB2, CNTN4, CPLX3, CUX2, DTNBP1, GRIA1, GRID2IP, GRIK2, HRH2, LAMA2, LRP8, NOS1, NTRK2, OXTR, PARK2, PLCL1, PRKCE, PTEN, RAB3B, RAPGEF2, RIMS1, RIMS2, SIPA1L1, SLC1A3, SLC24A2, SLC8A3, SORCS3, STXBP1, SYNGAP1]	TRUE
GO:0072330	GO_BiologicalProcess_22.02.2016_16h56	monocarboxylic acid biosynthetic process	17	11.8881	0.589714	0.930577	[ABCB11, ACACA, ACOT7, ALDH1A2, ALDH8A1, ALOX15, CSPG4, LIPC, MYO5A, PLA2G4A, PLA2G4F, RDH10, SCAP, SH2D2A, SLC1A3, SYCP2, THNSL2]	TRUE
GO:0072329	GO_BiologicalProcess_22.02.2016_16h56	monocarboxylic acid catabolic process	6	7.31707	0.946424	1	[ACADS, ACOT7, DECR1, HADHB, SESN2, SYCP2]	FALSE
GO:0008028	GO_MolecularFunction_22.02.2016_16h56	monocarboxylic acid transmembrane transporter activity	5	16.6667	0.3025	0.747846	[ABCB11, SLC10A1, SLC16A5, SLC1A4, SLC22A16]	TRUE
GO:0015718	GO_BiologicalProcess_22.02.2016_16h56	monocarboxylic acid transport	15	13.5135	0.382014	0.813379	[ABCB11, ACACA, BDKRB2, CACNA1A, MAP2K6, NCOA2, PDZK1, PLA2G4A, PLA2G4F, SLC10A1, SLC16A5, SLC1A4, SLC22A16, SLC51B, TNPO1]	TRUE
GO:0002548	GO_BiologicalProcess_22.02.2016_16h56	monocyte chemotaxis	2	6.66667	0.897099	1	[NOV, S100A12]	TRUE
GO:0035696	GO_BiologicalProcess_22.02.2016_16h56	monocyte extravasation	2	66.6667	0.0412342	0.349509	[PDGFD, PLCB1]	FALSE
KEGG:05032	KEGG_15.11.2016	Morphine addiction	15	20.8333	0.0259183	0.299575	[ADORA1, ARRB1, CACNA1A, CACNA1B, GABBR2, GABRA1, GNAI3, GNB5, GNG7, GNGT2, PDE11A, PDE1A, PDE2A, PRKACB, PRKCB]	TRUE
GO:0008045	GO_BiologicalProcess_22.02.2016_16h56	motor neuron axon guidance	6	25	0.0643521	0.418054	[CHN1, EPHA4, LHX3, PLXNA2, SLIT1, SLIT3]	TRUE
GO:0045292	GO_BiologicalProcess_22.02.2016_16h56	mRNA cis splicing, via spliceosome	2	18.1818	0.397225	0.82794	[SFSWAP, SNRNP200]	TRUE
GO:0006397	GO_BiologicalProcess_22.02.2016_16h56	mRNA processing	21	7.98479	0.990325	0.999308	[ADARB2, AGO2, CELF4, CIR1, DHX9, ELAVL4, GPATCH1, NELFE, POLR2E, RAVER2, RBFOX1, RBFOX3, RBPMS, RSRC1, SFSWAP, SNRNP200, SNRPB2, TFIP11, TSEN54, TTF2, XRN2]	TRUE
GO:0006376	GO_BiologicalProcess_22.02.2016_16h56	mRNA splice site selection	2	10	0.721872	0.989932	[CELF4, SFSWAP]	FALSE
GO:0000398	GO_BiologicalProcess_22.02.2016_16h56	mRNA splicing, via spliceosome	13	7.7381	0.977805	1	[CELF4, DHX9, GPATCH1, POLR2E, RAVER2, RBFOX1, RBFOX3, RBPMS, RSRC1, SFSWAP, SNRNP200, SNRPB2, TFIP11]	FALSE
GO:0048255	GO_BiologicalProcess_22.02.2016_16h56	mRNA stabilization	2	8.33333	0.810856	1	[AXIN2, DHX9]	FALSE
KEGG:03015	KEGG_15.11.2016	mRNA surveillance pathway	4	8.69565	0.831127	1	[PPP1CC, PPP2R2B, PPP2R5C, SMG6]	TRUE
GO:0051028	GO_BiologicalProcess_22.02.2016_16h56	mRNA transport	7	8.43374	0.895967	1	[LRPPRC, MYO1E, NDC1, NUP210, NUP93, RANBP17, SMG6]	TRUE
KEGG:04150	KEGG_15.11.2016	mTOR signaling pathway	14	12.963	0.452195	0.873002	[AKT3, ATP6V1C2, DEPDC5, GRB2, IGF1R, MAP2K2, MAPKAP1, PIK3R1, PIK3R3, PRKCB, PTEN, RICTOR, RPTOR, SESN2]	TRUE
KEGG:00512	KEGG_15.11.2016	Mucin type O-glycan biosynthesis	5	22.7273	0.122518	0.524236	[GALNT13, GALNT14, GALNT18, GALNTL6, GCNT3]	TRUE
GO:0048747	GO_BiologicalProcess_22.02.2016_16h56	muscle fiber development	6	15.3846	0.341115	0.784475	[BIN3, HDAC9, HOMER1, MYO18B, SLC8A1, TTN]	TRUE
GO:0060415	GO_BiologicalProcess_22.02.2016_16h56	muscle tissue morphogenesis	5	11.9048	0.596803	0.933488	[COL11A1, FGFR2, TPM1, TTN, ZFPM2]	FALSE
GO:0002755	GO_BiologicalProcess_22.02.2016_16h56	MyD88-dependent toll-like receptor signaling pathway	8	14.0351	0.397049	0.829515	[ATF2, BTRC, DUSP3, LY96, MAP2K6, NDUFA2, PELI1, PELI2]	TRUE
GO:0002756	GO_BiologicalProcess_22.02.2016_16h56	MyD88-independent toll-like receptor signaling pathway	7	12.069	0.575776	0.926656	[ATF2, BTRC, DUSP3, LY96, MAP2K6, NDUFA2, PRKCE]	FALSE
GO:0042552	GO_BiologicalProcess_22.02.2016_16h56	myelination	11	12.5	0.518721	0.90522	[CDH2, EIF2B2, FIG4, LAMA2, MYO5A, PARD3, PTEN, RNF10, SBF2, SLC8A3, TCF7L2]	TRUE
GO:0022011	GO_BiologicalProcess_22.02.2016_16h56	myelination in peripheral nervous system	2	11.1111	0.665378	0.964473	[LAMA2, PARD3]	TRUE
GO:0030099	GO_BiologicalProcess_22.02.2016_16h56	myeloid cell differentiation	16	7.61905	0.988992	0.999095	[EPAS1, FSHR, INPP4B, ITPKB, L3MBTL3, MEIS2, MYB, NOTCH2, PDE2A, PIK3R1, PRDM16, SOX6, SPI1, STAT5B, TGFBR2, TMEM178A]	TRUE
GO:0043011	GO_BiologicalProcess_22.02.2016_16h56	myeloid dendritic cell differentiation	3	23.0769	0.206601	0.642919	[NOTCH2, SPI1, TGFBR2]	TRUE
GO:0002573	GO_BiologicalProcess_22.02.2016_16h56	myeloid leukocyte differentiation	10	8.13008	0.944751	1	[FSHR, INPP4B, L3MBTL3, NOTCH2, PDE2A, PIK3R1, PRDM16, SPI1, TGFBR2, TMEM178A]	TRUE
GO:0007520	GO_BiologicalProcess_22.02.2016_16h56	myoblast fusion	6	18.75	0.190179	0.624573	[ADAM12, ADGRB3, CAST, ERC2, KCNH1, NOS1]	TRUE
GO:0030016	GO_CellularComponent_22.02.2016_16h56	myofibril	23	16.0839	0.10223	0.48655	[ABCC9, ADRA1A, CACNA1D, CAPN3, CASQ2, CSRP3, FHOD3, FLNB, HOMER1, JPH1, KCNN2, MYO18B, NOS1, NRAP, PALLD, PDE4DIP, PGM5, SLC8A1, SVIL, SYNE1, TPM1, TRIM63, TTN]	FALSE
GO:0030239	GO_BiologicalProcess_22.02.2016_16h56	myofibril assembly	6	16.2162	0.295884	0.741793	[CAPN3, CASQ2, CSRP3, FHOD3, TPM1, TTN]	TRUE
GO:0036379	GO_CellularComponent_22.02.2016_16h56	myofilament	2	20	0.350943	0.79274	[TPM1, TTN]	FALSE
GO:0016459	GO_CellularComponent_22.02.2016_16h56	myosin complex	9	18	0.151109	0.565072	[CCDC102A, CGNL1, MYO18B, MYO1B, MYO1D, MYO1E, MYO3B, MYO5A, TTN]	TRUE
GO:0014904	GO_BiologicalProcess_22.02.2016_16h56	myotube cell development	4	15.3846	0.395838	0.828932	[BIN3, HDAC9, HOMER1, SMYD3]	TRUE
GO:0019674	GO_BiologicalProcess_22.02.2016_16h56	NAD metabolic process	4	9.09091	0.803799	1	[HK1, HK2, PFKFB4, PFKP]	FALSE
GO:0006734	GO_BiologicalProcess_22.02.2016_16h56	NADH metabolic process	4	13.7931	0.48163	0.885642	[HK1, HK2, PFKFB4, PFKP]	FALSE
GO:0006735	GO_BiologicalProcess_22.02.2016_16h56	NADH regeneration	4	17.3913	0.308085	0.75536	[HK1, HK2, PFKFB4, PFKP]	TRUE
GO:0006739	GO_BiologicalProcess_22.02.2016_16h56	NADP metabolic process	4	14.8148	0.424841	0.851596	[CYB5R4, KCNAB2, NNT, PHACTR1]	TRUE
KEGG:04650	KEGG_15.11.2016	Natural killer cell mediated cytotoxicity	9	14.2857	0.363831	0.805497	[GRB2, MAP2K2, PIK3R1, PIK3R3, PPP3R1, PRKCB, SHC3, TNFRSF10A, VAV3]	TRUE
GO:0071565	GO_CellularComponent_22.02.2016_16h56	nBAF complex	2	20	0.350943	0.79274	[ARID1B, SMARCA4]	TRUE
GO:0034470	GO_BiologicalProcess_22.02.2016_16h56	ncRNA processing	16	9.1954	0.916277	1	[AARS2, AGO2, ALKBH8, CDK5RAP1, CDKAL1, DIS3L2, INTS7, METTL15, MRPS9, NDC1, NUP210, NUP93, RPF1, SARS, TSEN54, WDR3]	TRUE
GO:0098781	GO_BiologicalProcess_22.02.2016_16h56	ncRNA transcription	3	10.3448	0.706733	0.9828	[GTF3C4, SMARCA4, TAF1B]	FALSE
GO:0032232	GO_BiologicalProcess_22.02.2016_16h56	negative regulation of actin filament bundle assembly	2	13.3333	0.563818	0.924122	[DLC1, PARK2]	TRUE
GO:0030835	GO_BiologicalProcess_22.02.2016_16h56	negative regulation of actin filament depolymerization	3	10.7143	0.683446	0.971673	[ADD2, LRRC16A, SPTA1]	TRUE
GO:0030837	GO_BiologicalProcess_22.02.2016_16h56	negative regulation of actin filament polymerization	4	11.7647	0.611879	0.942167	[ADD2, FHOD3, LRRC16A, SPTA1]	FALSE
GO:0007194	GO_BiologicalProcess_22.02.2016_16h56	negative regulation of adenylate cyclase activity	4	30.7692	0.0644973	0.412968	[GABBR2, GNAI3, GRM7, NPR3]	TRUE
GO:0051956	GO_BiologicalProcess_22.02.2016_16h56	negative regulation of amino acid transport	2	28.5714	0.207514	0.641274	[ADORA1, GRM7]	FALSE
GO:0060766	GO_BiologicalProcess_22.02.2016_16h56	negative regulation of androgen receptor signaling pathway	2	22.2222	0.303486	0.748207	[HDAC1, SMARCA4]	TRUE
GO:0016525	GO_BiologicalProcess_22.02.2016_16h56	negative regulation of angiogenesis	6	11.7647	0.605226	0.938417	[ADGRB1, ADGRB3, MAP2K5, ROCK2, STAB1, TIE1]	FALSE
GO:1903792	GO_BiologicalProcess_22.02.2016_16h56	negative regulation of anion transport	3	15	0.450204	0.87485	[ADORA1, GRM7, NOS1]	TRUE
GO:2000811	GO_BiologicalProcess_22.02.2016_16h56	negative regulation of anoikis	2	14.2857	0.52537	0.907921	[NTRK2, PTK2]	TRUE
GO:0050858	GO_BiologicalProcess_22.02.2016_16h56	negative regulation of antigen receptor-mediated signaling pathway	2	13.3333	0.563818	0.924122	[DUSP3, FCRL5]	TRUE
GO:2001234	GO_BiologicalProcess_22.02.2016_16h56	negative regulation of apoptotic signaling pathway	12	9.44882	0.866761	1	[BDKRB2, BIRC6, CD44, CREB3L1, EYA1, IER3, IL7, ITGA6, MAP2K5, PARK2, TCF7L2, USP47]	TRUE
GO:1903579	GO_BiologicalProcess_22.02.2016_16h56	negative regulation of ATP metabolic process	2	11.1111	0.665378	0.964473	[FBP1, IER3]	FALSE
GO:0030517	GO_BiologicalProcess_22.02.2016_16h56	negative regulation of axon extension	3	12	0.605468	0.937159	[RTN4, SEMA3B, SEMA4D]	TRUE
GO:0048843	GO_BiologicalProcess_22.02.2016_16h56	negative regulation of axon extension involved in axon guidance	2	11.7647	0.633818	0.956099	[SEMA3B, SEMA4D]	TRUE
GO:1902668	GO_BiologicalProcess_22.02.2016_16h56	negative regulation of axon guidance	2	10	0.721872	0.989932	[SEMA3B, SEMA4D]	FALSE
GO:0050771	GO_BiologicalProcess_22.02.2016_16h56	negative regulation of axonogenesis	9	19.1489	0.113537	0.510343	[DAB1, FYCO1, PTEN, PTK2, RTN4, RUFY3, SEMA3B, SEMA4D, SYNGAP1]	TRUE
GO:0030195	GO_BiologicalProcess_22.02.2016_16h56	negative regulation of blood coagulation	3	8.10811	0.847848	1	[ADAMTS18, PLG, PRKG1]	TRUE
GO:0043537	GO_BiologicalProcess_22.02.2016_16h56	negative regulation of blood vessel endothelial cell migration	2	11.7647	0.633818	0.956099	[FGF2, MAP2K5]	TRUE
GO:2000181	GO_BiologicalProcess_22.02.2016_16h56	negative regulation of blood vessel morphogenesis	6	11.1111	0.662045	0.967521	[ADGRB1, ADGRB3, MAP2K5, ROCK2, STAB1, TIE1]	FALSE
GO:0030514	GO_BiologicalProcess_22.02.2016_16h56	negative regulation of BMP signaling pathway	4	13.3333	0.509188	0.90095	[BMPER, CAPN5, TCF7L2, TRIM33]	TRUE
GO:0090281	GO_BiologicalProcess_22.02.2016_16h56	negative regulation of calcium ion import	2	16.6667	0.441908	0.862497	[CASQ2, FCRL5]	FALSE
GO:1903170	GO_BiologicalProcess_22.02.2016_16h56	negative regulation of calcium ion transmembrane transport	3	21.4286	0.24062	0.690811	[CASQ2, FCRL5, GNB5]	FALSE
GO:1901020	GO_BiologicalProcess_22.02.2016_16h56	negative regulation of calcium ion transmembrane transporter activity	2	18.1818	0.397225	0.82794	[CASQ2, GNB5]	TRUE
GO:0051926	GO_BiologicalProcess_22.02.2016_16h56	negative regulation of calcium ion transport	4	15.3846	0.395838	0.828932	[CASQ2, FCRL5, GNB5, NOS1]	FALSE
GO:0010523	GO_BiologicalProcess_22.02.2016_16h56	negative regulation of calcium ion transport into cytosol	3	33.3333	0.0872112	0.453906	[CASQ2, FCRL5, NOS1]	TRUE
GO:0030818	GO_BiologicalProcess_22.02.2016_16h56	negative regulation of cAMP biosynthetic process	6	26.087	0.0535946	0.384671	[AKAP6, GABBR2, GNAI3, GRM7, NPR3, PDE2A]	FALSE
GO:0030815	GO_BiologicalProcess_22.02.2016_16h56	negative regulation of cAMP metabolic process	6	26.087	0.0535946	0.384671	[AKAP6, GABBR2, GNAI3, GRM7, NPR3, PDE2A]	FALSE
GO:0090090	GO_BiologicalProcess_22.02.2016_16h56	negative regulation of canonical Wnt signaling pathway	16	14.5455	0.267717	0.709132	[ANKRD6, AXIN2, CDH2, FRZB, HDAC1, HECW1, INVS, LIMD1, MLLT3, PARK2, PSMF1, RGS20, ROR2, RORA, STK3, TCF7L2]	FALSE
GO:0060044	GO_BiologicalProcess_22.02.2016_16h56	negative regulation of cardiac muscle cell proliferation	2	28.5714	0.207514	0.641274	[KCNK2, TGFBR2]	TRUE
GO:0055026	GO_BiologicalProcess_22.02.2016_16h56	negative regulation of cardiac muscle tissue development	2	16.6667	0.441908	0.862497	[KCNK2, TGFBR2]	FALSE
GO:0055022	GO_BiologicalProcess_22.02.2016_16h56	negative regulation of cardiac muscle tissue growth	2	25	0.255425	0.690967	[KCNK2, TGFBR2]	FALSE
GO:0061037	GO_BiologicalProcess_22.02.2016_16h56	negative regulation of cartilage development	3	18.75	0.310739	0.755621	[ADAMTS12, FRZB, GLI2]	TRUE
GO:2001258	GO_BiologicalProcess_22.02.2016_16h56	negative regulation of cation channel activity	2	11.7647	0.633818	0.956099	[CASQ2, GNB5]	FALSE
GO:1904063	GO_BiologicalProcess_22.02.2016_16h56	negative regulation of cation transmembrane transport	7	20	0.128133	0.537917	[CASQ2, COMMD1, FCRL5, GNB5, PIK3C2A, PRKCE, STK39]	TRUE
GO:0071157	GO_BiologicalProcess_22.02.2016_16h56	negative regulation of cell cycle arrest	2	12.5	0.599973	0.935159	[CAST, ERC2]	TRUE
GO:1902807	GO_BiologicalProcess_22.02.2016_16h56	negative regulation of cell cycle G1/S phase transition	7	12.2807	0.556561	0.920705	[GML, PPP2R5C, PRKDC, PSMF1, PTEN, SMARCA4, ZC3H12D]	TRUE
GO:1902750	GO_BiologicalProcess_22.02.2016_16h56	negative regulation of cell cycle G2/M phase transition	3	15	0.450204	0.87485	[FOXN3, IER3, USP47]	FALSE
GO:0010771	GO_BiologicalProcess_22.02.2016_16h56	negative regulation of cell morphogenesis involved in differentiation	11	13.0952	0.454099	0.869135	[CIT, DAB1, FYCO1, PTEN, PTK2, RAPGEF2, RTN4, RUFY3, SEMA3B, SEMA4D, SYNGAP1]	FALSE
GO:0002692	GO_BiologicalProcess_22.02.2016_16h56	negative regulation of cellular extravasation	2	25	0.255425	0.690967	[ABR, PLCB1]	TRUE
GO:1903363	GO_BiologicalProcess_22.02.2016_16h56	negative regulation of cellular protein catabolic process	4	7.27273	0.917759	1	[FHIT, MAD1L1, PDCL3, PSMF1]	FALSE
GO:1900077	GO_BiologicalProcess_22.02.2016_16h56	negative regulation of cellular response to insulin stimulus	2	8.69565	0.791352	0.996186	[LMBRD1, PRKCB]	TRUE
GO:1903845	GO_BiologicalProcess_22.02.2016_16h56	negative regulation of cellular response to transforming growth factor beta stimulus	9	17.3077	0.179158	0.60398	[CAPN5, LTBP1, PMEPA1, PPP1CC, PRDM16, SNX1, TGFB3, TGFBR2, ZFYVE9]	FALSE
GO:0070100	GO_BiologicalProcess_22.02.2016_16h56	negative regulation of chemokine-mediated signaling pathway	2	33.3333	0.160727	0.583864	[SLIT1, SLIT3]	FALSE
GO:0045541	GO_BiologicalProcess_22.02.2016_16h56	negative regulation of cholesterol biosynthetic process	2	50	0.0758243	0.438205	[SCAP, SH2D2A]	FALSE
GO:0090206	GO_BiologicalProcess_22.02.2016_16h56	negative regulation of cholesterol metabolic process	2	50	0.0758243	0.438205	[SCAP, SH2D2A]	FALSE
GO:0032331	GO_BiologicalProcess_22.02.2016_16h56	negative regulation of chondrocyte differentiation	2	16.6667	0.441908	0.862497	[ADAMTS12, GLI2]	TRUE
GO:1903309	GO_BiologicalProcess_22.02.2016_16h56	negative regulation of chromatin modification	3	12.5	0.576805	0.926635	[JARID2, MTF2, SPI1]	FALSE
GO:0030803	GO_BiologicalProcess_22.02.2016_16h56	negative regulation of cyclic nucleotide biosynthetic process	7	29.1667	0.021322	0.275022	[AKAP6, CACNA1A, GABBR2, GNAI3, GRM7, NPR3, PDE2A]	FALSE
GO:0030800	GO_BiologicalProcess_22.02.2016_16h56	negative regulation of cyclic nucleotide metabolic process	7	29.1667	0.021322	0.275022	[AKAP6, CACNA1A, GABBR2, GNAI3, GRM7, NPR3, PDE2A]	TRUE
GO:1904030	GO_BiologicalProcess_22.02.2016_16h56	negative regulation of cyclin-dependent protein kinase activity	4	7.01754	0.930517	1	[CDK5RAP1, LRTM1, PKIA, PTEN]	TRUE
GO:0045736	GO_BiologicalProcess_22.02.2016_16h56	negative regulation of cyclin-dependent protein serine/threonine kinase activity	2	9.52381	0.746968	0.996703	[CDK5RAP1, PTEN]	TRUE
GO:2000117	GO_BiologicalProcess_22.02.2016_16h56	negative regulation of cysteine-type endopeptidase activity	5	7.8125	0.90602	1	[ARRB1, CD44, MAP2K5, TNFRSF10A, USP47]	FALSE
GO:0043154	GO_BiologicalProcess_22.02.2016_16h56	negative regulation of cysteine-type endopeptidase activity involved in apoptotic process	5	8.06452	0.890762	1	[ARRB1, CD44, MAP2K5, TNFRSF10A, USP47]	TRUE
GO:0042036	GO_BiologicalProcess_22.02.2016_16h56	negative regulation of cytokine biosynthetic process	2	10	0.721872	0.989932	[MAP2K5, NMI]	TRUE
GO:0050710	GO_BiologicalProcess_22.02.2016_16h56	negative regulation of cytokine secretion	3	13.0435	0.546867	0.925306	[ANGPT1, ANXA4, FN1]	TRUE
GO:0001960	GO_BiologicalProcess_22.02.2016_16h56	negative regulation of cytokine-mediated signaling pathway	2	9.52381	0.746968	0.996703	[SLIT1, SLIT3]	FALSE
GO:0051481	GO_BiologicalProcess_22.02.2016_16h56	negative regulation of cytosolic calcium ion concentration	2	28.5714	0.207514	0.641274	[NOS1, SLC8A1]	FALSE
GO:2000171	GO_BiologicalProcess_22.02.2016_16h56	negative regulation of dendrite development	5	23.8095	0.104674	0.487749	[ASAP1, CIT, FAT3, PTEN, RAPGEF2]	TRUE
GO:0050774	GO_BiologicalProcess_22.02.2016_16h56	negative regulation of dendrite morphogenesis	3	25	0.173808	0.59957	[CIT, PTEN, RAPGEF2]	TRUE
GO:0061000	GO_BiologicalProcess_22.02.2016_16h56	negative regulation of dendritic spine development	2	28.5714	0.207514	0.641274	[ASAP1, PTEN]	TRUE
GO:0035305	GO_BiologicalProcess_22.02.2016_16h56	negative regulation of dephosphorylation	11	19.2982	0.0822666	0.451959	[ARFGEF3, CSRNP3, ELFN1, MYO1D, ROCK2, SEMA4D, SPOCD1, SPRED1, SYTL2, YWHAE, ZFYVE1]	FALSE
GO:0051053	GO_BiologicalProcess_22.02.2016_16h56	negative regulation of DNA metabolic process	10	12.987	0.471785	0.88027	[ANTXR1, KCNK2, MAPK15, MMAB, RAD18, S100A11, SMG6, TFIP11, TGFB3, XRCC5]	TRUE
GO:0008156	GO_BiologicalProcess_22.02.2016_16h56	negative regulation of DNA replication	5	11.9048	0.596803	0.933488	[ANTXR1, MAPK15, MMAB, S100A11, TGFB3]	TRUE
GO:0010951	GO_BiologicalProcess_22.02.2016_16h56	negative regulation of endopeptidase activity	9	6.42857	0.992131	0.998865	[ARRB1, BIRC6, CAST, CD44, ERC2, MAP2K5, PSMF1, TNFRSF10A, USP47]	FALSE
GO:1902236	GO_BiologicalProcess_22.02.2016_16h56	negative regulation of endoplasmic reticulum stress-induced intrinsic apoptotic signaling pathway	2	15.3846	0.484692	0.887604	[CREB3L1, PARK2]	TRUE
GO:1900102	GO_BiologicalProcess_22.02.2016_16h56	negative regulation of endoplasmic reticulum unfolded protein response	2	25	0.255425	0.690967	[BFAR, PPP1R15B]	TRUE
GO:0010596	GO_BiologicalProcess_22.02.2016_16h56	negative regulation of endothelial cell migration	2	7.40741	0.85994	1	[FGF2, MAP2K5]	FALSE
GO:0042059	GO_BiologicalProcess_22.02.2016_16h56	negative regulation of epidermal growth factor receptor signaling pathway	3	9.67742	0.74932	0.993882	[CBL, GRB2, SH3GL2]	TRUE
GO:1904036	GO_BiologicalProcess_22.02.2016_16h56	negative regulation of epithelial cell apoptotic process	4	12.5	0.562177	0.923131	[ANGPT1, CAST, ERC2, TCF7L2]	FALSE
GO:0010633	GO_BiologicalProcess_22.02.2016_16h56	negative regulation of epithelial cell migration	3	7.5	0.883078	1	[FGF2, MAP2K5, PTPRG]	TRUE
GO:1901185	GO_BiologicalProcess_22.02.2016_16h56	negative regulation of ERBB signaling pathway	3	9.67742	0.74932	0.993882	[CBL, GRB2, SH3GL2]	FALSE
GO:0070373	GO_BiologicalProcess_22.02.2016_16h56	negative regulation of ERK1 and ERK2 cascade	5	13.8889	0.454927	0.868852	[ARRB1, CRYBA1, DUSP3, NDRG2, WNK2]	TRUE
GO:0090394	GO_BiologicalProcess_22.02.2016_16h56	negative regulation of excitatory postsynaptic potential	2	40	0.116308	0.50992	[CELF4, PTEN]	TRUE
GO:2001237	GO_BiologicalProcess_22.02.2016_16h56	negative regulation of extrinsic apoptotic signaling pathway	6	9.52381	0.79938	0.999225	[BIRC6, EYA1, IL7, ITGA6, MAP2K5, TCF7L2]	TRUE
GO:2001240	GO_BiologicalProcess_22.02.2016_16h56	negative regulation of extrinsic apoptotic signaling pathway in absence of ligand	3	14.2857	0.48346	0.887175	[EYA1, IL7, MAP2K5]	TRUE
GO:0040037	GO_BiologicalProcess_22.02.2016_16h56	negative regulation of fibroblast growth factor receptor signaling pathway	2	18.1818	0.397225	0.82794	[SULF2, TCF7L2]	TRUE
GO:0051895	GO_BiologicalProcess_22.02.2016_16h56	negative regulation of focal adhesion assembly	2	14.2857	0.52537	0.907921	[DLC1, PTEN]	TRUE
GO:2000134	GO_BiologicalProcess_22.02.2016_16h56	negative regulation of G1/S transition of mitotic cell cycle	7	12.2807	0.556561	0.920705	[GML, PPP2R5C, PRKDC, PSMF1, PTEN, SMARCA4, ZC3H12D]	FALSE
GO:0010972	GO_BiologicalProcess_22.02.2016_16h56	negative regulation of G2/M transition of mitotic cell cycle	3	15.7895	0.416102	0.847439	[FOXN3, IER3, USP47]	TRUE
GO:0060455	GO_BiologicalProcess_22.02.2016_16h56	negative regulation of gastric acid secretion	2	50	0.0758243	0.438205	[FLNB, OXTR]	FALSE
GO:0014014	GO_BiologicalProcess_22.02.2016_16h56	negative regulation of gliogenesis	2	7.69231	0.845042	1	[DAB1, RNF10]	TRUE
GO:0033132	GO_BiologicalProcess_22.02.2016_16h56	negative regulation of glucokinase activity	2	50	0.0758243	0.438205	[GCKR, PARK2]	TRUE
GO:0046325	GO_BiologicalProcess_22.02.2016_16h56	negative regulation of glucose import	2	18.1818	0.397225	0.82794	[ESR1, LMBRD1]	TRUE
GO:0010829	GO_BiologicalProcess_22.02.2016_16h56	negative regulation of glucose transport	3	21.4286	0.24062	0.690811	[ESR1, LMBRD1, PRKCB]	TRUE
GO:0014050	GO_BiologicalProcess_22.02.2016_16h56	negative regulation of glutamate secretion	2	40	0.116308	0.50992	[ADORA1, GRM7]	TRUE
GO:0045719	GO_BiologicalProcess_22.02.2016_16h56	negative regulation of glycogen biosynthetic process	2	28.5714	0.207514	0.641274	[GFPT1, STK39]	TRUE
GO:0070874	GO_BiologicalProcess_22.02.2016_16h56	negative regulation of glycogen metabolic process	2	25	0.255425	0.690967	[GFPT1, STK39]	FALSE
GO:0045820	GO_BiologicalProcess_22.02.2016_16h56	negative regulation of glycolytic process	2	20	0.350943	0.79274	[FBP1, IER3]	TRUE
GO:0061117	GO_BiologicalProcess_22.02.2016_16h56	negative regulation of heart growth	2	25	0.255425	0.690967	[KCNK2, TGFBR2]	FALSE
GO:1903707	GO_BiologicalProcess_22.02.2016_16h56	negative regulation of hemopoiesis	7	10	0.769181	0.996464	[INPP4B, ITPKB, MEIS2, PIK3R1, PRDM16, STAT5B, TMEM178A]	FALSE
GO:1903300	GO_BiologicalProcess_22.02.2016_16h56	negative regulation of hexokinase activity	2	50	0.0758243	0.438205	[GCKR, PARK2]	FALSE
GO:0031061	GO_BiologicalProcess_22.02.2016_16h56	negative regulation of histone methylation	2	20	0.350943	0.79274	[JARID2, MTF2]	TRUE
GO:0031057	GO_BiologicalProcess_22.02.2016_16h56	negative regulation of histone modification	3	15.7895	0.416102	0.847439	[JARID2, MTF2, SPI1]	TRUE
GO:0046888	GO_BiologicalProcess_22.02.2016_16h56	negative regulation of hormone secretion	5	9.61538	0.779394	0.995209	[ADORA1, NDUFAF2, NOS1, NOV, PARK2]	FALSE
GO:0043124	GO_BiologicalProcess_22.02.2016_16h56	negative regulation of I-kappaB kinase/NF-kappaB signaling	4	9.7561	0.756205	0.994125	[BMP7, ESR1, NOV, RORA]	TRUE
GO:0046627	GO_BiologicalProcess_22.02.2016_16h56	negative regulation of insulin receptor signaling pathway	2	9.09091	0.770092	0.996195	[LMBRD1, PRKCB]	FALSE
GO:0046676	GO_BiologicalProcess_22.02.2016_16h56	negative regulation of insulin secretion	4	14.8148	0.424841	0.851596	[NDUFAF2, NOS1, NOV, PARK2]	TRUE
GO:0090317	GO_BiologicalProcess_22.02.2016_16h56	negative regulation of intracellular protein transport	7	11.2903	0.648319	0.964889	[ANGPT1, ANXA13, AXIN2, BMP7, NOV, PDE2A, PKIA]	FALSE
GO:0033144	GO_BiologicalProcess_22.02.2016_16h56	negative regulation of intracellular steroid hormone receptor signaling pathway	2	8.69565	0.791352	0.996186	[HDAC1, SMARCA4]	FALSE
GO:2001243	GO_BiologicalProcess_22.02.2016_16h56	negative regulation of intrinsic apoptotic signaling pathway	5	9.80392	0.764523	0.996231	[BDKRB2, CD44, CREB3L1, PARK2, USP47]	TRUE
GO:1902254	GO_BiologicalProcess_22.02.2016_16h56	negative regulation of intrinsic apoptotic signaling pathway by p53 class mediator	3	33.3333	0.0872112	0.453906	[BDKRB2, CD44, PARK2]	TRUE
GO:1902230	GO_BiologicalProcess_22.02.2016_16h56	negative regulation of intrinsic apoptotic signaling pathway in response to DNA damage	2	15.3846	0.484692	0.887604	[CD44, USP47]	TRUE
GO:0034766	GO_BiologicalProcess_22.02.2016_16h56	negative regulation of ion transmembrane transport	7	14	0.413785	0.844653	[CASQ2, COMMD1, FCRL5, GNB5, PIK3C2A, PRKCE, STK39]	FALSE
GO:0032413	GO_BiologicalProcess_22.02.2016_16h56	negative regulation of ion transmembrane transporter activity	4	12.9032	0.536063	0.917492	[CASQ2, GNB5, PRKCE, STK39]	TRUE
GO:0046426	GO_BiologicalProcess_22.02.2016_16h56	negative regulation of JAK-STAT cascade	2	7.69231	0.845042	1	[DAB1, LRTM1]	TRUE
GO:0046329	GO_BiologicalProcess_22.02.2016_16h56	negative regulation of JNK cascade	2	9.52381	0.746968	0.996703	[DUSP3, PARK2]	TRUE
GO:0033673	GO_BiologicalProcess_22.02.2016_16h56	negative regulation of kinase activity	15	8.87574	0.933631	1	[BMP7, CDK5RAP1, DUSP3, FGFR1OP, GCKR, IGF1R, LRTM1, MLLT1, PARK2, PKIA, PTEN, RGS3, SMYD3, SPRED1, SPRED2]	FALSE
GO:2000107	GO_BiologicalProcess_22.02.2016_16h56	negative regulation of leukocyte apoptotic process	3	10.3448	0.706733	0.9828	[DOCK8, GPAM, ITPKB]	TRUE
GO:1902106	GO_BiologicalProcess_22.02.2016_16h56	negative regulation of leukocyte differentiation	4	7.84314	0.885818	1	[INPP4B, PIK3R1, PRDM16, TMEM178A]	FALSE
GO:0002686	GO_BiologicalProcess_22.02.2016_16h56	negative regulation of leukocyte migration	4	16.6667	0.337301	0.783805	[ABR, ADORA1, NOV, PLCB1]	TRUE
GO:0070229	GO_BiologicalProcess_22.02.2016_16h56	negative regulation of lymphocyte apoptotic process	2	10.5263	0.694705	0.981409	[DOCK8, GPAM]	FALSE
GO:0050672	GO_BiologicalProcess_22.02.2016_16h56	negative regulation of lymphocyte proliferation	3	8.82353	0.803729	1	[MAD1L1, PELI1, ZC3H12D]	FALSE
GO:0010745	GO_BiologicalProcess_22.02.2016_16h56	negative regulation of macrophage derived foam cell differentiation	2	28.5714	0.207514	0.641274	[ABCA1, ABCA5]	TRUE
GO:0043407	GO_BiologicalProcess_22.02.2016_16h56	negative regulation of MAP kinase activity	5	10.2041	0.732532	0.990811	[BMP7, DUSP3, RGS3, SPRED1, SPRED2]	FALSE
GO:0043409	GO_BiologicalProcess_22.02.2016_16h56	negative regulation of MAPK cascade	11	11.1111	0.680096	0.971566	[ARRB1, BMP7, CRYBA1, DUSP3, IGF1R, NDRG2, PARK2, RGS3, SPRED1, SPRED2, WNK2]	TRUE
GO:0031115	GO_BiologicalProcess_22.02.2016_16h56	negative regulation of microtubule polymerization	2	28.5714	0.207514	0.641274	[STMN2, TBCD]	TRUE
GO:0031111	GO_BiologicalProcess_22.02.2016_16h56	negative regulation of microtubule polymerization or depolymerization	2	12.5	0.599973	0.935159	[STMN2, TBCD]	FALSE
GO:1901991	GO_BiologicalProcess_22.02.2016_16h56	negative regulation of mitotic cell cycle phase transition	11	10.3774	0.764006	0.998481	[FOXN3, GML, IER3, MAD1L1, PPP2R5C, PRKDC, PSMF1, PTEN, SMARCA4, USP47, ZC3H12D]	TRUE
GO:0045839	GO_BiologicalProcess_22.02.2016_16h56	negative regulation of mitotic nuclear division	3	7.31707	0.893094	1	[BMP7, FGFR2, MAD1L1]	TRUE
GO:1903312	GO_BiologicalProcess_22.02.2016_16h56	negative regulation of mRNA metabolic process	3	13.0435	0.546867	0.925306	[CELF4, NELFE, SFSWAP]	FALSE
GO:0050686	GO_BiologicalProcess_22.02.2016_16h56	negative regulation of mRNA processing	3	15	0.450204	0.87485	[CELF4, NELFE, SFSWAP]	TRUE
GO:0048025	GO_BiologicalProcess_22.02.2016_16h56	negative regulation of mRNA splicing, via spliceosome	2	16.6667	0.441908	0.862497	[CELF4, SFSWAP]	TRUE
GO:0010656	GO_BiologicalProcess_22.02.2016_16h56	negative regulation of muscle cell apoptotic process	2	9.09091	0.770092	0.996195	[BMP7, LIFR]	TRUE
GO:0048635	GO_BiologicalProcess_22.02.2016_16h56	negative regulation of muscle organ development	2	9.09091	0.770092	0.996195	[KCNK2, TGFBR2]	FALSE
GO:0031642	GO_BiologicalProcess_22.02.2016_16h56	negative regulation of myelination	2	28.5714	0.207514	0.641274	[FIG4, PTEN]	FALSE
GO:0045638	GO_BiologicalProcess_22.02.2016_16h56	negative regulation of myeloid cell differentiation	7	15.9091	0.288933	0.732622	[INPP4B, ITPKB, MEIS2, PIK3R1, PRDM16, STAT5B, TMEM178A]	TRUE
GO:0002762	GO_BiologicalProcess_22.02.2016_16h56	negative regulation of myeloid leukocyte differentiation	4	13.7931	0.48163	0.885642	[INPP4B, PIK3R1, PRDM16, TMEM178A]	TRUE
GO:0045662	GO_BiologicalProcess_22.02.2016_16h56	negative regulation of myoblast differentiation	2	12.5	0.599973	0.935159	[CSRP3, ZFHX3]	TRUE
GO:0010832	GO_BiologicalProcess_22.02.2016_16h56	negative regulation of myotube differentiation	2	16.6667	0.441908	0.862497	[HDAC1, NOV]	TRUE
GO:0050768	GO_BiologicalProcess_22.02.2016_16h56	negative regulation of neurogenesis	23	13.2184	0.379126	0.813065	[ASAP1, BMP7, CIT, CNTN4, DAB1, EPHA4, FAT3, FYCO1, LMX1A, NKX2-2, PTEN, PTK2, RAP1GAP, RAPGEF2, RNF10, RTN4, RUFY3, SEMA3B, SEMA4D, SRGAP3, STMN2, SYNGAP1, ZNF536]	FALSE
GO:0043524	GO_BiologicalProcess_22.02.2016_16h56	negative regulation of neuron apoptotic process	13	13.4021	0.407844	0.838295	[ANGPT1, CACNA1A, CHL1, CNTFR, FLNB, GRIK2, NES, NTRK2, PARK2, STXBP1, SYNGAP1, TFAP2D, TGFB3]	TRUE
GO:0045665	GO_BiologicalProcess_22.02.2016_16h56	negative regulation of neuron differentiation	21	15.1079	0.179761	0.603727	[ASAP1, BMP7, CIT, CNTN4, DAB1, EPHA4, FAT3, FYCO1, LMX1A, NKX2-2, PTEN, PTK2, RAP1GAP, RAPGEF2, RTN4, RUFY3, SEMA3B, SEMA4D, STMN2, SYNGAP1, ZNF536]	TRUE
GO:0010977	GO_BiologicalProcess_22.02.2016_16h56	negative regulation of neuron projection development	15	16.8539	0.122607	0.519619	[ASAP1, CIT, DAB1, EPHA4, FAT3, FYCO1, PTEN, PTK2, RAPGEF2, RTN4, RUFY3, SEMA3B, SEMA4D, STMN2, SYNGAP1]	TRUE
GO:0042347	GO_BiologicalProcess_22.02.2016_16h56	negative regulation of NF-kappaB import into nucleus	2	12.5	0.599973	0.935159	[BMP7, NOV]	TRUE
GO:0032088	GO_BiologicalProcess_22.02.2016_16h56	negative regulation of NF-kappaB transcription factor activity	9	18.75	0.125431	0.529069	[ANXA4, ARRB1, BMP7, COMMD1, DNPEP, MAP2K5, PELI1, PKHD1, TRIM37]	TRUE
GO:1903507	GO_BiologicalProcess_22.02.2016_16h56	negative regulation of nucleic acid-templated transcription	88	12.4118	0.459913	0.86721	[ANXA4, ARHGAP35, ARRB1, ATF2, BACH2, BAHCC1, BCL7A, BMP6, BMP7, BPTF, BTRC, CAPN3, CDYL, CIR1, COMMD1, CTBP2, CUX1, CUX2, DNPEP, ESR1, FGFR2, FOXN3, FRK, GLI2, HDAC1, HDAC9, IFI27, IGF1R, JARID2, JDP2, LIMD1, LMO1, LOXL2, LRP8, MAP2K5, MAPK15, MBD3L1, MEIS2, MTA3, MTDH, MTF2, MYB, NCOA2, NELFCD, NELFE, NFIA, NFIC, NOTCH2, OSR2, PARK2, PDE2A, PELI1, PHF19, PKHD1, PKIA, PLCB1, PRDM16, PRDM6, PTPRK…	FALSE
GO:0046823	GO_BiologicalProcess_22.02.2016_16h56	negative regulation of nucleocytoplasmic transport	6	11.5385	0.62474	0.94722	[ANGPT1, AXIN2, BMP7, NOV, PDE2A, PKIA]	FALSE
GO:0045978	GO_BiologicalProcess_22.02.2016_16h56	negative regulation of nucleoside metabolic process	2	11.1111	0.665378	0.964473	[FBP1, IER3]	FALSE
GO:0030809	GO_BiologicalProcess_22.02.2016_16h56	negative regulation of nucleotide biosynthetic process	7	26.9231	0.0326422	0.312382	[AKAP6, CACNA1A, GABBR2, GNAI3, GRM7, NPR3, PDE2A]	FALSE
GO:0030812	GO_BiologicalProcess_22.02.2016_16h56	negative regulation of nucleotide catabolic process	2	18.1818	0.397225	0.82794	[FBP1, IER3]	FALSE
GO:0045980	GO_BiologicalProcess_22.02.2016_16h56	negative regulation of nucleotide metabolic process	9	20.9302	0.0725832	0.427809	[AKAP6, CACNA1A, FBP1, GABBR2, GNAI3, GRM7, IER3, NPR3, PDE2A]	FALSE
GO:0045671	GO_BiologicalProcess_22.02.2016_16h56	negative regulation of osteoclast differentiation	3	17.6471	0.346131	0.79192	[INPP4B, PIK3R1, TMEM178A]	TRUE
GO:0010466	GO_BiologicalProcess_22.02.2016_16h56	negative regulation of peptidase activity	9	6.29371	0.993772	0.999386	[ARRB1, BIRC6, CAST, CD44, ERC2, MAP2K5, PSMF1, TNFRSF10A, USP47]	FALSE
GO:0090278	GO_BiologicalProcess_22.02.2016_16h56	negative regulation of peptide hormone secretion	4	13.3333	0.509188	0.90095	[NDUFAF2, NOS1, NOV, PARK2]	FALSE
GO:0002792	GO_BiologicalProcess_22.02.2016_16h56	negative regulation of peptide secretion	4	12.9032	0.536063	0.917492	[NDUFAF2, NOS1, NOV, PARK2]	FALSE
GO:0010801	GO_BiologicalProcess_22.02.2016_16h56	negative regulation of peptidyl-threonine phosphorylation	3	42.8571	0.0437595	0.350864	[PARD3, SPRED1, SPRED2]	TRUE
GO:0050732	GO_BiologicalProcess_22.02.2016_16h56	negative regulation of peptidyl-tyrosine phosphorylation	2	6.25	0.916531	1	[FGFR1OP, SEMA4D]	TRUE
GO:0010923	GO_BiologicalProcess_22.02.2016_16h56	negative regulation of phosphatase activity	10	20	0.0780668	0.442544	[ARFGEF3, CSRNP3, ELFN1, MYO1D, ROCK2, SEMA4D, SPOCD1, SPRED1, SYTL2, ZFYVE1]	TRUE
GO:0014067	GO_BiologicalProcess_22.02.2016_16h56	negative regulation of phosphatidylinositol 3-kinase signaling	2	25	0.255425	0.690967	[CRYBA1, PTEN]	TRUE
GO:0042326	GO_BiologicalProcess_22.02.2016_16h56	negative regulation of phosphorylation	31	10.7639	0.80518	0.999456	[ANGPT1, ARRB1, ATXN7, BDKRB2, BMP7, CDK5RAP1, CRYBA1, DUSP3, FAM129A, FBP1, FGFR1OP, GCKR, IER3, IGF1R, LRTM1, MLLT1, NDRG2, PARD3, PARK2, PKIA, PMEPA1, PPP1R15B, PRKDC, PTEN, RGS3, SEMA4D, SMYD3, SPRED1, SPRED2, STK39, WNK2]	TRUE
GO:0010544	GO_BiologicalProcess_22.02.2016_16h56	negative regulation of platelet activation	2	13.3333	0.563818	0.924122	[ADAMTS18, PRKG1]	FALSE
GO:0090331	GO_BiologicalProcess_22.02.2016_16h56	negative regulation of platelet aggregation	2	22.2222	0.303486	0.748207	[ADAMTS18, PRKG1]	TRUE
GO:1901380	GO_BiologicalProcess_22.02.2016_16h56	negative regulation of potassium ion transmembrane transport	2	13.3333	0.563818	0.924122	[CASQ2, STK39]	FALSE
GO:1901017	GO_BiologicalProcess_22.02.2016_16h56	negative regulation of potassium ion transmembrane transporter activity	2	16.6667	0.441908	0.862497	[CASQ2, STK39]	TRUE
GO:0043267	GO_BiologicalProcess_22.02.2016_16h56	negative regulation of potassium ion transport	3	12	0.605468	0.937159	[CASQ2, NOS1, STK39]	TRUE
GO:1901799	GO_BiologicalProcess_22.02.2016_16h56	negative regulation of proteasomal protein catabolic process	3	6.52174	0.932488	1	[FHIT, MAD1L1, PSMF1]	TRUE
GO:0035308	GO_BiologicalProcess_22.02.2016_16h56	negative regulation of protein dephosphorylation	11	20	0.0666481	0.411922	[ARFGEF3, CSRNP3, ELFN1, MYO1D, ROCK2, SEMA4D, SPOCD1, SPRED1, SYTL2, YWHAE, ZFYVE1]	TRUE
GO:1901880	GO_BiologicalProcess_22.02.2016_16h56	negative regulation of protein depolymerization	4	10.5263	0.700153	0.979774	[ADD2, LRRC16A, SPTA1, STMN2]	FALSE
GO:1904590	GO_BiologicalProcess_22.02.2016_16h56	negative regulation of protein import	6	12.766	0.522083	0.907528	[ANGPT1, AXIN2, BMP7, NOV, PDE2A, PKIA]	FALSE
GO:0042308	GO_BiologicalProcess_22.02.2016_16h56	negative regulation of protein import into nucleus	6	12.766	0.522083	0.907528	[ANGPT1, AXIN2, BMP7, NOV, PDE2A, PKIA]	TRUE
GO:0006469	GO_BiologicalProcess_22.02.2016_16h56	negative regulation of protein kinase activity	13	8.22785	0.959006	1	[BMP7, CDK5RAP1, DUSP3, FGFR1OP, IGF1R, LRTM1, MLLT1, PKIA, PTEN, RGS3, SMYD3, SPRED1, SPRED2]	TRUE
GO:0051898	GO_BiologicalProcess_22.02.2016_16h56	negative regulation of protein kinase B signaling	5	25	0.0882198	0.453847	[CRYBA1, IGF1R, LMBRD1, PKHD1, PTEN]	TRUE
GO:1900181	GO_BiologicalProcess_22.02.2016_16h56	negative regulation of protein localization to nucleus	6	11.5385	0.62474	0.94722	[ANGPT1, AXIN2, BMP7, NOV, PDE2A, PKIA]	FALSE
GO:1903321	GO_BiologicalProcess_22.02.2016_16h56	negative regulation of protein modification by small protein conjugation or removal	8	8.60215	0.896339	1	[ARRB1, CAPN3, MAD1L1, NXN, PDCL3, PRKCE, PRMT3, PSMF1]	FALSE
GO:0031400	GO_BiologicalProcess_22.02.2016_16h56	negative regulation of protein modification process	46	11.2469	0.755525	0.996174	[ANGPT1, ARFGEF3, ARRB1, BDKRB2, BMP7, CAPN3, CDK5RAP1, CRYBA1, CSRNP3, DUSP3, ELFN1, FAM129A, FGFR1OP, IGF1R, JARID2, LRTM1, MAD1L1, MLLT1, MTF2, MYO1D, NDRG2, NXN, PARD3, PARK2, PDCL3, PKIA, PMEPA1, PPP1R15B, PRKCE, PRKDC, PRMT3, PSMF1, PTEN, RGS3, ROCK2, SEMA4D, SMYD3, SPI1, SPOCD1, SPRED1, SPRED2, STK39, SYTL2, WNK2, YWHAE, ZFYVE1]	TRUE
GO:0001933	GO_BiologicalProcess_22.02.2016_16h56	negative regulation of protein phosphorylation	27	10.3846	0.846452	1	[ANGPT1, ARRB1, BDKRB2, BMP7, CDK5RAP1, CRYBA1, DUSP3, FAM129A, FGFR1OP, IGF1R, LRTM1, MLLT1, NDRG2, PARD3, PARK2, PKIA, PMEPA1, PPP1R15B, PRKDC, PTEN, RGS3, SEMA4D, SMYD3, SPRED1, SPRED2, STK39, WNK2]	FALSE
GO:0032272	GO_BiologicalProcess_22.02.2016_16h56	negative regulation of protein polymerization	6	14.6341	0.38697	0.816122	[ADD2, FHOD3, LRRC16A, SPTA1, STMN2, TBCD]	TRUE
GO:0050709	GO_BiologicalProcess_22.02.2016_16h56	negative regulation of protein secretion	7	10.9375	0.681699	0.970739	[ANGPT1, ANXA4, FN1, NDUFAF2, NOS1, NOV, PARK2]	TRUE
GO:0071901	GO_BiologicalProcess_22.02.2016_16h56	negative regulation of protein serine/threonine kinase activity	8	9.30232	0.841739	1	[BMP7, CDK5RAP1, DUSP3, PKIA, PTEN, RGS3, SPRED1, SPRED2]	TRUE
GO:0031397	GO_BiologicalProcess_22.02.2016_16h56	negative regulation of protein ubiquitination	7	7.86517	0.930803	1	[ARRB1, MAD1L1, NXN, PDCL3, PRKCE, PRMT3, PSMF1]	TRUE
GO:0045861	GO_BiologicalProcess_22.02.2016_16h56	negative regulation of proteolysis	13	6.25	0.998655	0.998655	[ARRB1, BIRC6, CAST, CD44, ERC2, FHIT, IDE, MAD1L1, MAP2K5, PDCL3, PSMF1, TNFRSF10A, USP47]	TRUE
GO:1903051	GO_BiologicalProcess_22.02.2016_16h56	negative regulation of proteolysis involved in cellular protein catabolic process	4	7.84314	0.885818	1	[FHIT, MAD1L1, PDCL3, PSMF1]	FALSE
GO:1900372	GO_BiologicalProcess_22.02.2016_16h56	negative regulation of purine nucleotide biosynthetic process	7	26.9231	0.0326422	0.312382	[AKAP6, CACNA1A, GABBR2, GNAI3, GRM7, NPR3, PDE2A]	FALSE
GO:1900543	GO_BiologicalProcess_22.02.2016_16h56	negative regulation of purine nucleotide metabolic process	9	21.4286	0.0640263	0.418995	[AKAP6, CACNA1A, FBP1, GABBR2, GNAI3, GRM7, IER3, NPR3, PDE2A]	FALSE
GO:0046580	GO_BiologicalProcess_22.02.2016_16h56	negative regulation of Ras protein signal transduction	7	23.3333	0.0657955	0.41238	[ADRA1A, ARHGAP35, DLC1, FBP1, MAPKAP1, RASAL2, SYNGAP1]	TRUE
GO:0051280	GO_BiologicalProcess_22.02.2016_16h56	negative regulation of release of sequestered calcium ion into cytosol	2	28.5714	0.207514	0.641274	[CASQ2, FCRL5]	TRUE
GO:0035024	GO_BiologicalProcess_22.02.2016_16h56	negative regulation of Rho protein signal transduction	3	25	0.173808	0.59957	[ADRA1A, ARHGAP35, DLC1]	TRUE
GO:1902679	GO_BiologicalProcess_22.02.2016_16h56	negative regulation of RNA biosynthetic process	88	12.3944	0.465705	0.872583	[ANXA4, ARHGAP35, ARRB1, ATF2, BACH2, BAHCC1, BCL7A, BMP6, BMP7, BPTF, BTRC, CAPN3, CDYL, CIR1, COMMD1, CTBP2, CUX1, CUX2, DNPEP, ESR1, FGFR2, FOXN3, FRK, GLI2, HDAC1, HDAC9, IFI27, IGF1R, JARID2, JDP2, LIMD1, LMO1, LOXL2, LRP8, MAP2K5, MAPK15, MBD3L1, MEIS2, MTA3, MTDH, MTF2, MYB, NCOA2, NELFCD, NELFE, NFIA, NFIC, NOTCH2, OSR2, PARK2, PDE2A, PELI1, PHF19, PKHD1, PKIA, PLCB1, PRDM16, PRDM6, PTPRK…	FALSE
GO:0051253	GO_BiologicalProcess_22.02.2016_16h56	negative regulation of RNA metabolic process	91	12.4147	0.457623	0.864722	[ANXA4, ARHGAP35, ARRB1, ATF2, BACH2, BAHCC1, BCL7A, BMP6, BMP7, BPTF, BTRC, CAPN3, CDYL, CELF4, CIR1, COMMD1, CTBP2, CUX1, CUX2, DNPEP, ESR1, FGFR2, FOXN3, FRK, GLI2, HDAC1, HDAC9, IFI27, IGF1R, JARID2, JDP2, LIMD1, LMO1, LOXL2, LRP8, LRPPRC, MAP2K5, MAPK15, MBD3L1, MEIS2, MTA3, MTDH, MTF2, MYB, NCOA2, NELFCD, NELFE, NFIA, NFIC, NOTCH2, OSR2, PARK2, PDE2A, PELI1, PHF19, PKHD1, PKIA, PLCB1, PRDM1…	FALSE
GO:0033119	GO_BiologicalProcess_22.02.2016_16h56	negative regulation of RNA splicing	2	13.3333	0.563818	0.924122	[CELF4, SFSWAP]	FALSE
GO:1903531	GO_BiologicalProcess_22.02.2016_16h56	negative regulation of secretion by cell	10	9.17431	0.873207	1	[ABR, ADORA1, ANGPT1, ANXA4, FN1, GRM7, NDUFAF2, NOS1, NOV, PARK2]	FALSE
GO:0043433	GO_BiologicalProcess_22.02.2016_16h56	negative regulation of sequence-specific DNA binding transcription factor activity	13	14.7727	0.276576	0.717647	[ANXA4, ARRB1, BMP7, BTRC, COMMD1, DNPEP, ESR1, IGF1R, MAP2K5, PELI1, PKHD1, TCF7L2, TRIM37]	FALSE
GO:0051283	GO_BiologicalProcess_22.02.2016_16h56	negative regulation of sequestering of calcium ion	13	17.8082	0.104222	0.488198	[AKAP6, CAPN3, CASQ2, ERO1L, FCRL5, FGF2, ITPR1, JPH1, MYO5A, NOS1, PRKCE, SLC8A1, TPCN1]	FALSE
GO:1901797	GO_BiologicalProcess_22.02.2016_16h56	negative regulation of signal transduction by p53 class mediator	3	21.4286	0.24062	0.690811	[BDKRB2, CD44, PARK2]	FALSE
GO:0051058	GO_BiologicalProcess_22.02.2016_16h56	negative regulation of small GTPase mediated signal transduction	7	22.5806	0.07641	0.435929	[ADRA1A, ARHGAP35, DLC1, FBP1, MAPKAP1, RASAL2, SYNGAP1]	FALSE
GO:0051151	GO_BiologicalProcess_22.02.2016_16h56	negative regulation of smooth muscle cell differentiation	2	33.3333	0.160727	0.583864	[ANKRD17, PRDM6]	TRUE
GO:0045986	GO_BiologicalProcess_22.02.2016_16h56	negative regulation of smooth muscle contraction	5	38.4615	0.0150339	0.273065	[ADORA1, CALCRL, DOCK5, KCNMA1, PRKG1]	TRUE
GO:0045879	GO_BiologicalProcess_22.02.2016_16h56	negative regulation of smoothened signaling pathway	3	14.2857	0.48346	0.887175	[BTRC, HHIP, PRKACB]	TRUE
GO:1902306	GO_BiologicalProcess_22.02.2016_16h56	negative regulation of sodium ion transmembrane transport	2	22.2222	0.303486	0.748207	[COMMD1, PRKCE]	TRUE
GO:0010766	GO_BiologicalProcess_22.02.2016_16h56	negative regulation of sodium ion transport	2	20	0.350943	0.79274	[COMMD1, PRKCE]	FALSE
GO:1904893	GO_BiologicalProcess_22.02.2016_16h56	negative regulation of STAT cascade	2	7.69231	0.845042	1	[DAB1, LRTM1]	FALSE
GO:0010894	GO_BiologicalProcess_22.02.2016_16h56	negative regulation of steroid biosynthetic process	2	12.5	0.599973	0.935159	[SCAP, SH2D2A]	FALSE
GO:0032873	GO_BiologicalProcess_22.02.2016_16h56	negative regulation of stress-activated MAPK cascade	2	7.40741	0.85994	1	[DUSP3, PARK2]	FALSE
GO:0070303	GO_BiologicalProcess_22.02.2016_16h56	negative regulation of stress-activated protein kinase signaling cascade	2	7.40741	0.85994	1	[DUSP3, PARK2]	FALSE
GO:0051154	GO_BiologicalProcess_22.02.2016_16h56	negative regulation of striated muscle cell differentiation	2	11.1111	0.665378	0.964473	[HDAC1, NOV]	FALSE
GO:0045843	GO_BiologicalProcess_22.02.2016_16h56	negative regulation of striated muscle tissue development	2	10	0.721872	0.989932	[KCNK2, TGFBR2]	FALSE
GO:0051964	GO_BiologicalProcess_22.02.2016_16h56	negative regulation of synapse assembly	3	50	0.0274698	0.298148	[PTK2, SLIT1, SLIT3]	TRUE
GO:0050805	GO_BiologicalProcess_22.02.2016_16h56	negative regulation of synaptic transmission	12	21.8182	0.0314769	0.314769	[ABHD6, ADORA1, CELF4, GRIA1, GRID2IP, GRIK2, NOS1, PARK2, PTEN, SLC24A2, SORCS3, STXBP1]	TRUE
GO:0032229	GO_BiologicalProcess_22.02.2016_16h56	negative regulation of synaptic transmission, GABAergic	2	28.5714	0.207514	0.641274	[ADORA1, STXBP1]	TRUE
GO:0051967	GO_BiologicalProcess_22.02.2016_16h56	negative regulation of synaptic transmission, glutamatergic	2	20	0.350943	0.79274	[ADORA1, GRIK2]	TRUE
GO:0050868	GO_BiologicalProcess_22.02.2016_16h56	negative regulation of T cell activation	5	10	0.748906	0.996302	[DUSP3, MAD1L1, PELI1, VTCN1, ZC3H12D]	TRUE
GO:0070233	GO_BiologicalProcess_22.02.2016_16h56	negative regulation of T cell apoptotic process	2	16.6667	0.441908	0.862497	[DOCK8, GPAM]	TRUE
GO:0042130	GO_BiologicalProcess_22.02.2016_16h56	negative regulation of T cell proliferation	3	10.7143	0.683446	0.971673	[MAD1L1, PELI1, ZC3H12D]	TRUE
GO:0032205	GO_BiologicalProcess_22.02.2016_16h56	negative regulation of telomere maintenance	2	10	0.721872	0.989932	[SMG6, XRCC5]	TRUE
GO:0032007	GO_BiologicalProcess_22.02.2016_16h56	negative regulation of TOR signaling	4	18.1818	0.279142	0.715956	[CRYBA1, DEPDC5, MAPKAPK5, UBR2]	TRUE
GO:0042992	GO_BiologicalProcess_22.02.2016_16h56	negative regulation of transcription factor import into nucleus	2	6.66667	0.897099	1	[BMP7, NOV]	FALSE
GO:0000122	GO_BiologicalProcess_22.02.2016_16h56	negative regulation of transcription from RNA polymerase II promoter	56	11.8896	0.615165	0.942336	[ARHGAP35, ATF2, BACH2, BMP6, BPTF, CTBP2, CUX1, CUX2, FGFR2, FRK, GLI2, HDAC1, HDAC9, IFI27, JARID2, JDP2, LMO1, LRP8, MAP2K5, MAPK15, MBD3L1, MEIS2, MTDH, MTF2, MYB, NCOA2, NELFE, NFIA, NFIC, NOTCH2, OSR2, PARK2, PDE2A, PHF19, PKIA, PRDM16, RREB1, RYBP, SEMA4D, SMARCA4, SMYD2, SOX6, SPI1, TBX15, TCERG1, TCF7L2, TFCP2L1, TLE4, TRIM33, TRIM37, TRPS1, TXNIP, ZFHX3, ZFPM2, ZNF536, ZNHIT1]	TRUE
GO:0045892	GO_BiologicalProcess_22.02.2016_16h56	negative regulation of transcription, DNA-templated	87	12.518	0.425862	0.851723	[ANXA4, ARHGAP35, ARRB1, ATF2, BACH2, BAHCC1, BCL7A, BMP6, BMP7, BPTF, BTRC, CAPN3, CIR1, COMMD1, CTBP2, CUX1, CUX2, DNPEP, ESR1, FGFR2, FOXN3, FRK, GLI2, HDAC1, HDAC9, IFI27, IGF1R, JARID2, JDP2, LIMD1, LMO1, LOXL2, LRP8, MAP2K5, MAPK15, MBD3L1, MEIS2, MTA3, MTDH, MTF2, MYB, NCOA2, NELFCD, NELFE, NFIA, NFIC, NOTCH2, OSR2, PARK2, PDE2A, PELI1, PHF19, PKHD1, PKIA, PLCB1, PRDM16, PRDM6, PTPRK, RFX3…	TRUE
GO:0030512	GO_BiologicalProcess_22.02.2016_16h56	negative regulation of transforming growth factor beta receptor signaling pathway	9	17.3077	0.179158	0.60398	[CAPN5, LTBP1, PMEPA1, PPP1CC, PRDM16, SNX1, TGFB3, TGFBR2, ZFYVE9]	FALSE
GO:0017148	GO_BiologicalProcess_22.02.2016_16h56	negative regulation of translation	6	7.31707	0.946424	1	[AGO2, CELF4, EIF2B3, EIF4EBP3, LIMD1, ZC3H12D]	TRUE
GO:0045947	GO_BiologicalProcess_22.02.2016_16h56	negative regulation of translational initiation	3	17.6471	0.346131	0.79192	[AGO2, EIF2B3, EIF4EBP3]	TRUE
GO:0090101	GO_BiologicalProcess_22.02.2016_16h56	negative regulation of transmembrane receptor protein serine/threonine kinase signaling pathway	13	16.8831	0.142005	0.547119	[BMPER, CAPN5, LTBP1, NOV, PMEPA1, PPP1CC, PRDM16, SNX1, TCF7L2, TGFB3, TGFBR2, TRIM33, ZFYVE9]	TRUE
GO:2000675	GO_BiologicalProcess_22.02.2016_16h56	negative regulation of type B pancreatic cell apoptotic process	3	42.8571	0.0437595	0.350864	[CAST, ERC2, TCF7L2]	TRUE
GO:1901343	GO_BiologicalProcess_22.02.2016_16h56	negative regulation of vasculature development	7	12.2807	0.556561	0.920705	[ADGRB1, ADGRB3, BMP7, MAP2K5, ROCK2, STAB1, TIE1]	TRUE
GO:0045906	GO_BiologicalProcess_22.02.2016_16h56	negative regulation of vasoconstriction	2	33.3333	0.160727	0.583864	[DOCK5, NOS1]	TRUE
GO:0030178	GO_BiologicalProcess_22.02.2016_16h56	negative regulation of Wnt signaling pathway	19	14.9606	0.206505	0.647147	[ANKRD6, APCDD1, AXIN2, CDH2, FRZB, HDAC1, HECW1, INVS, LIMD1, MLLT3, NXN, PARK2, PSMF1, RGS20, ROR2, RORA, STK3, TCF7L2, WWOX]	TRUE
GO:0043383	GO_BiologicalProcess_22.02.2016_16h56	negative T cell selection	3	23.0769	0.206601	0.642919	[DOCK2, MINK1, THEMIS]	TRUE
GO:0045060	GO_BiologicalProcess_22.02.2016_16h56	negative thymic T cell selection	2	16.6667	0.441908	0.862497	[DOCK2, MINK1]	TRUE
GO:0032021	GO_CellularComponent_22.02.2016_16h56	NELF complex	2	50	0.0758243	0.438205	[NELFCD, NELFE]	TRUE
KEGG:00524	KEGG_15.11.2016	Neomycin, kanamycin and gentamicin biosynthesis	2	40	0.116308	0.50992	[HK1, HK2]	TRUE
GO:0072176	GO_BiologicalProcess_22.02.2016_16h56	nephric duct development	2	14.2857	0.52537	0.907921	[AHI1, EPHA4]	FALSE
GO:0072178	GO_BiologicalProcess_22.02.2016_16h56	nephric duct morphogenesis	2	18.1818	0.397225	0.82794	[AHI1, EPHA4]	TRUE
GO:0072006	GO_BiologicalProcess_22.02.2016_16h56	nephron development	12	13.1868	0.437862	0.862163	[AHI1, ANGPT1, BMP7, CD44, EYA1, FAT4, FGF2, MTSS1, MYO1E, PDGFD, PLCE1, SULF2]	TRUE
GO:0072009	GO_BiologicalProcess_22.02.2016_16h56	nephron epithelium development	7	9.85915	0.781887	0.996962	[AHI1, CD44, EYA1, FAT4, FGF2, MTSS1, MYO1E]	FALSE
GO:0072088	GO_BiologicalProcess_22.02.2016_16h56	nephron epithelium morphogenesis	5	10.4167	0.715397	0.985609	[AHI1, CD44, EYA1, FAT4, FGF2]	FALSE
GO:0072028	GO_BiologicalProcess_22.02.2016_16h56	nephron morphogenesis	6	12	0.585171	0.930005	[AHI1, BMP7, CD44, EYA1, FAT4, FGF2]	FALSE
GO:0072080	GO_BiologicalProcess_22.02.2016_16h56	nephron tubule development	6	10.1695	0.744597	0.995032	[AHI1, CD44, EYA1, FAT4, FGF2, MTSS1]	FALSE
GO:0072160	GO_BiologicalProcess_22.02.2016_16h56	nephron tubule epithelial cell differentiation	2	15.3846	0.484692	0.887604	[FAT4, MTSS1]	TRUE
GO:0072078	GO_BiologicalProcess_22.02.2016_16h56	nephron tubule morphogenesis	5	10.6383	0.697498	0.980684	[AHI1, CD44, EYA1, FAT4, FGF2]	FALSE
GO:0032455	GO_BiologicalProcess_22.02.2016_16h56	nerve growth factor processing	2	66.6667	0.0412342	0.349509	[PCSK5, PCSK6]	TRUE
GO:0014032	GO_BiologicalProcess_22.02.2016_16h56	neural crest cell development	5	10.2041	0.732532	0.990811	[ALDH1A2, NRP2, RDH10, SEMA3B, SEMA4D]	FALSE
GO:0014033	GO_BiologicalProcess_22.02.2016_16h56	neural crest cell differentiation	6	10.7143	0.69694	0.981451	[ALDH1A2, FRZB, NRP2, RDH10, SEMA3B, SEMA4D]	TRUE
GO:0001755	GO_BiologicalProcess_22.02.2016_16h56	neural crest cell migration	3	8.10811	0.847848	1	[NRP2, SEMA3B, SEMA4D]	TRUE
GO:0003407	GO_BiologicalProcess_22.02.2016_16h56	neural retina development	10	19.6078	0.0869837	0.455385	[AHI1, FAT3, FOXN4, HCN1, MEGF11, RORB, RP1, RPE65, SLC4A7, SMARCA4]	TRUE
GO:0001843	GO_BiologicalProcess_22.02.2016_16h56	neural tube closure	5	7.8125	0.90602	1	[ARHGAP35, CSRP3, DLC1, MTHFD1L, PRKACB]	FALSE
GO:0001841	GO_BiologicalProcess_22.02.2016_16h56	neural tube formation	6	7.89474	0.916445	1	[ARHGAP35, CSRP3, DLC1, MTHFD1L, PRKACB, STK3]	FALSE
GO:0021532	GO_BiologicalProcess_22.02.2016_16h56	neural tube patterning	4	11.7647	0.611879	0.942167	[GLI2, PRKACB, SSBP3, TBC1D32]	FALSE
KEGG:04080	KEGG_15.11.2016	Neuroactive ligand-receptor interaction	32	18.4971	0.0105616	0.241021	[ADORA1, ADRA1A, BDKRB2, CALCRL, CHRNA1, CHRNB2, FSHR, GABBR2, GABRA1, GH1, GHR, GLRB, GRIA1, GRIA2, GRIK2, GRIN3A, GRM1, GRM4, GRM7, HRH2, HTR4, LPAR3, LTB4R, OXTR, PARD3, PLG, PRLR, PTGDR, PTH1R, PTH2R, RXFP1, VIPR1]	TRUE
GO:0007405	GO_BiologicalProcess_22.02.2016_16h56	neuroblast proliferation	3	7.69231	0.872233	1	[DAGLA, FGFR2, HHIP]	TRUE
GO:0007274	GO_BiologicalProcess_22.02.2016_16h56	neuromuscular synaptic transmission	5	31.25	0.037389	0.332762	[CACNA1A, CHRNA1, CHRNB2, DTNA, STXBP1]	TRUE
GO:0048666	GO_BiologicalProcess_22.02.2016_16h56	neuron development	128	14.6286	0.0151016	0.258469	[ABLIM1, ADAM10, ADGRB1, ADGRB3, AHI1, ALK, ANGPT1, ARHGAP35, ARHGEF12, ARL3, ARPC2, ASAP1, ATCAY, BAIAP2, BMP7, CACNA1A, CACNA1D, CCDC64, CDH11, CDH2, CDH23, CDH4, CELSR2, CHL1, CHN1, CHRNB2, CIT, CLIC5, CNTN4, CNTN6, COL5A3, CPNE6, CRTAC1, CTNNA2, CUX1, CUX2, DAB1, DCLK1, DGKG, DOCK1, DRGX, DTNBP1, ECM2, EPHA4, EXT1, FAT3, FAT4, FBXW8, FGF2, FGFR2, FIG4, FN1, FSHR, FYCO1, GDPD5, GFRA1, GLI2, GR…	TRUE
GO:0030182	GO_BiologicalProcess_22.02.2016_16h56	neuron differentiation	149	14.0699	0.0319061	0.308657	[ABLIM1, ADAM10, ADGRB1, ADGRB3, AHI1, ALDH1A2, ALK, ANGPT1, ARHGAP35, ARHGEF12, ARL3, ARPC2, ASAP1, ATCAY, BAIAP2, BMP6, BMP7, CACNA1A, CACNA1D, CCDC64, CDH11, CDH2, CDH23, CDH4, CDK5RAP1, CELSR2, CHD6, CHL1, CHN1, CHRNB2, CIT, CLIC5, CNTN4, CNTN6, COL5A3, CPNE6, CRTAC1, CSRP3, CTNNA2, CUX1, CUX2, DAB1, DCLK1, DGKG, DOCK1, DRGX, DTNBP1, ECM2, EPHA4, EXT1, EYA1, FAT3, FAT4, FBXW8, FGF2, FGFR2, FI…	TRUE
GO:0048663	GO_BiologicalProcess_22.02.2016_16h56	neuron fate commitment	6	11.7647	0.605226	0.938417	[EYA1, FOXN4, GLI2, LHX3, NKX2-2, ZNF521]	TRUE
GO:0048665	GO_BiologicalProcess_22.02.2016_16h56	neuron fate specification	4	23.5294	0.145574	0.551321	[EYA1, GLI2, LHX3, NKX2-2]	TRUE
GO:0001764	GO_BiologicalProcess_22.02.2016_16h56	neuron migration	18	16.2162	0.128542	0.53459	[ASTN1, CDK5R2, CELSR2, CHL1, DAB1, DCLK1, DRGX, FAT3, NRP2, NTRK2, PRKG1, PTK2, RAPGEF2, SDCCAG8, SRGAP3, UNC5D, YWHAE, ZSWIM6]	TRUE
GO:0031175	GO_BiologicalProcess_22.02.2016_16h56	neuron projection development	110	14.3229	0.0396215	0.34236	[ABLIM1, ADAM10, ADGRB1, ADGRB3, ANGPT1, ARHGAP35, ARHGEF12, ARPC2, ASAP1, ATCAY, BAIAP2, BMP7, CACNA1A, CACNA1D, CCDC64, CDH11, CDH2, CDH4, CELSR2, CHL1, CHN1, CHRNB2, CIT, CNTN4, CNTN6, COL5A3, CPNE6, CRTAC1, CTNNA2, CUX1, CUX2, DAB1, DCLK1, DOCK1, DRGX, DTNBP1, ECM2, EPHA4, EXT1, FAT3, FBXW8, FGF2, FGFR2, FIG4, FN1, FSHR, FYCO1, GDPD5, GFRA1, GLI2, GRB2, GRIN3A, IL5RA, ITGA2B, ITGA9, LAMA2, LH…	FALSE
GO:1990138	GO_BiologicalProcess_22.02.2016_16h56	neuron projection extension	16	15.6863	0.177741	0.60609	[CDH4, CPNE6, DCLK1, FN1, FYCO1, NRP2, PARK2, PLXNA2, RIMS1, RIMS2, RTN4, RUFY3, SEMA3B, SEMA4D, SLIT1, SLIT3]	TRUE
GO:1902284	GO_BiologicalProcess_22.02.2016_16h56	neuron projection extension involved in neuron projection guidance	6	20	0.152704	0.566276	[NRP2, PLXNA2, SEMA3B, SEMA4D, SLIT1, SLIT3]	FALSE
GO:0097485	GO_BiologicalProcess_22.02.2016_16h56	neuron projection guidance	53	13.25	0.285823	0.726808	[ABLIM1, ADAM10, ANGPT1, ARHGAP35, ARHGEF12, ARPC2, BMP7, CACNA1D, CDH4, CHL1, CHN1, CNTN4, CNTN6, COL5A3, DOCK1, DRGX, EPHA4, EXT1, FGF2, FGFR2, GFRA1, GLI2, GRB2, IL5RA, ITGA2B, ITGA9, LAMA2, LHX3, LMX1A, MAP2K2, NRP2, NRXN3, PLXNA2, PSMF1, PTK2, RAPGEF2, RASAL2, RASGRP3, ROCK2, SDC2, SEMA3B, SEMA4D, SH3GL2, SHC3, SLIT1, SLIT3, SPRED1, SPTA1, SRGAP3, SYNGAP1, TRIO, UNC5D, VAV3]	FALSE
GO:0032589	GO_CellularComponent_22.02.2016_16h56	neuron projection membrane	6	19.3548	0.171014	0.594541	[ADORA1, CACNA1A, GRIA1, KCNC1, KCNH1, MYO1D]	TRUE
GO:0048812	GO_BiologicalProcess_22.02.2016_16h56	neuron projection morphogenesis	92	15.1815	0.0150343	0.26761	[ABLIM1, ADAM10, ADGRB1, ADGRB3, ANGPT1, ARHGAP35, ARHGEF12, ARPC2, BAIAP2, BMP7, CACNA1A, CACNA1D, CDH11, CDH2, CDH4, CELSR2, CHL1, CHN1, CHRNB2, CIT, CNTN4, CNTN6, COL5A3, CPNE6, CTNNA2, CUX1, CUX2, DAB1, DCLK1, DOCK1, DRGX, DTNBP1, ECM2, EPHA4, EXT1, FBXW8, FGF2, FGFR2, FN1, FYCO1, GFRA1, GLI2, GRB2, IL5RA, ITGA2B, ITGA9, LAMA2, LHX3, LIFR, LMX1A, LPAR3, LRFN2, LRP8, MAP2K2, MAP4K4, MINK1, NRP…	TRUE
GO:0031102	GO_BiologicalProcess_22.02.2016_16h56	neuron projection regeneration	4	10	0.738483	0.995833	[EPHA4, MAP2K2, PTEN, TNC]	FALSE
GO:0008038	GO_BiologicalProcess_22.02.2016_16h56	neuron recognition	6	22.2222	0.103604	0.487871	[CNTN4, CRTAC1, EPHA4, NTM, OPCML, RTN4]	TRUE
GO:0097481	GO_CellularComponent_22.02.2016_16h56	neuronal postsynaptic density	9	15.7895	0.25806	0.695979	[ABLIM1, BAIAP2, CTNNA2, DCLK1, HOMER1, NTRK2, RTN4, SORCS3, SYNGAP1]	TRUE
GO:0007270	GO_BiologicalProcess_22.02.2016_16h56	neuron-neuron synaptic transmission	18	19.1489	0.0346276	0.324406	[ADORA1, ADRA1A, CACNA1A, CHRNB2, GABRA1, GLRB, GRIK2, NTRK2, OXTR, PARK2, PLCL1, PRKCE, PTEN, RAB3B, SHC3, SLC1A4, SLC6A9, STXBP1]	TRUE
GO:0007269	GO_BiologicalProcess_22.02.2016_16h56	neurotransmitter secretion	16	14.5455	0.267717	0.709132	[CACNA1A, CACNA1B, CADPS, CPLX3, DTNBP1, GRM4, NRXN3, NTRK2, OTOF, PARK2, RIMS1, RIMS2, SLC18A2, SLC1A3, SLC6A9, STXBP1]	TRUE
GO:0005328	GO_MolecularFunction_22.02.2016_16h56	neurotransmitter:sodium symporter activity	2	13.3333	0.563818	0.924122	[SLC6A17, SLC6A9]	TRUE
KEGG:04722	KEGG_15.11.2016	Neurotrophin signaling pathway	10	13.5135	0.420164	0.849877	[AKT3, GRB2, MAP2K2, MAP2K5, MAP3K5, NTRK2, PIK3R1, PIK3R3, SHC3, YWHAE]	TRUE
GO:0048011	GO_BiologicalProcess_22.02.2016_16h56	neurotrophin TRK receptor signaling pathway	38	13.7184	0.247534	0.690611	[ABR, AGO2, AKAP13, ANGPT1, ARHGEF12, DUSP3, FGF2, FGFR2, GRB2, HDAC1, IL5RA, ITPR1, MAP2K2, MAP2K5, MAPKAP1, NTRK2, PCSK5, PCSK6, PDE1A, PIK3R1, PRKACB, PRKCE, PSMF1, PTEN, PTK2, RAPGEF2, RASAL2, RASGRP3, RICTOR, RTN4, SH3GL2, SHC3, SPRED1, SPTA1, SYNGAP1, TRIO, VAV3, YWHAE]	TRUE
GO:0015175	GO_MolecularFunction_22.02.2016_16h56	neutral amino acid transmembrane transporter activity	5	21.7391	0.141664	0.548176	[SLC1A4, SLC36A2, SLC38A3, SLC43A2, SLC6A9]	FALSE
GO:0015804	GO_BiologicalProcess_22.02.2016_16h56	neutral amino acid transport	6	26.087	0.0535946	0.384671	[SLC1A4, SLC36A2, SLC38A3, SLC43A2, SLC6A17, SLC6A9]	TRUE
GO:0030593	GO_BiologicalProcess_22.02.2016_16h56	neutrophil chemotaxis	4	8	0.876305	1	[ITGA9, LBP, S100A12, VAV3]	TRUE
GO:1990266	GO_BiologicalProcess_22.02.2016_16h56	neutrophil migration	4	7.14286	0.924379	1	[ITGA9, LBP, S100A12, VAV3]	FALSE
GO:0051531	GO_BiologicalProcess_22.02.2016_16h56	NFAT protein import into nucleus	3	25	0.173808	0.59957	[AKAP6, PIK3R1, PPP3R1]	TRUE
KEGG:04064	KEGG_15.11.2016	NF-kappa B signaling pathway	5	8.19672	0.882363	1	[BLNK, ERC1, LBP, LY96, PRKCB]	TRUE
GO:0042348	GO_BiologicalProcess_22.02.2016_16h56	NF-kappaB import into nucleus	2	7.40741	0.85994	1	[BMP7, NOV]	FALSE
KEGG:00510	KEGG_15.11.2016	N-Glycan biosynthesis	3	9.67742	0.74932	0.993882	[ALG14, MAN1A1, MGAT5]	TRUE
GO:0006491	GO_BiologicalProcess_22.02.2016_16h56	N-glycan processing	3	23.0769	0.206601	0.642919	[EDEM2, EDEM3, MAN1A1]	FALSE
GO:0046496	GO_BiologicalProcess_22.02.2016_16h56	nicotinamide nucleotide metabolic process	11	12.0879	0.565629	0.923688	[CYB5R4, FBP1, HK1, HK2, IER3, KCNAB2, NNT, PFKFB4, PFKP, PGM1, PHACTR1]	FALSE
KEGG:05033	KEGG_15.11.2016	Nicotine addiction	7	23.3333	0.0657955	0.41238	[CACNA1A, CACNA1B, CHRNB2, GABRA1, GRIA1, GRIA2, GRIN3A]	TRUE
GO:0006607	GO_BiologicalProcess_22.02.2016_16h56	NLS-bearing protein import into nucleus	3	20	0.275456	0.716831	[KPNA7, TNPO1, TRPS1]	TRUE
KEGG:04621	KEGG_15.11.2016	NOD-like receptor signaling pathway	6	6.38298	0.979296	1	[ANTXR1, ITPR1, NEK7, PLCB1, PLCB2, TXNIP]	TRUE
KEGG:04932	KEGG_15.11.2016	Non-alcoholic fatty liver disease (NAFLD)	8	9.41177	0.832337	1	[AKT3, COX7A2L, COX8A, MAP3K5, NDUFA2, NDUFS4, PIK3R1, PIK3R3]	TRUE
KEGG:03450	KEGG_15.11.2016	Non-homologous end-joining	3	37.5	0.0637792	0.42047	[NHEJ1, PRKDC, XRCC5]	TRUE
GO:0035058	GO_BiologicalProcess_22.02.2016_16h56	nonmotile primary cilium assembly	2	10.5263	0.694705	0.981409	[C2CD3, CEP250]	TRUE
GO:0000726	GO_BiologicalProcess_22.02.2016_16h56	non-recombinational repair	8	15.6863	0.281944	0.721064	[BRE, NHEJ1, NSMCE2, PRKDC, SMC5, TFIP11, UVRAG, XRCC5]	FALSE
KEGG:05223	KEGG_15.11.2016	Non-small cell lung cancer	11	25.5814	0.012389	0.256423	[AKT3, ALK, E2F3, EML4, FHIT, GRB2, MAP2K2, PIK3R1, PIK3R3, PRKCB, RASSF5]	TRUE
KEGG:04330	KEGG_15.11.2016	Notch signaling pathway	5	15.1515	0.378831	0.814394	[CIR1, CTBP2, HDAC1, MAML3, NOTCH2]	TRUE
GO:0016604	GO_CellularComponent_22.02.2016_16h56	nuclear body	20	9.47867	0.914118	1	[ANTXR1, CIR1, EPAS1, GLI2, KLHL20, MAML3, MMAB, MTDH, NOC3L, NSMCE2, PLCB1, PPP1CC, PTEN, RREB1, RSRC1, SMC5, TCF7L2, TFIP11, ZFHX3, ZMIZ1]	TRUE
GO:0000228	GO_CellularComponent_22.02.2016_16h56	nuclear chromosome	29	9.66667	0.932855	1	[ANTXR1, CCDC155, ESR1, H3F3C, HDAC1, KIFAP3, LRPPRC, MCM3, MMAB, MMS22L, PBRM1, PLCB1, POLD1, POLE3, PPP1CC, PPP1R10, PRKDC, RFX3, SMARCA4, SMARCAL1, SPI1, SYCP2, TCF12, TCF7L2, TFIP11, TTN, UBE2U, XRCC5, ZNHIT1]	TRUE
GO:0044454	GO_CellularComponent_22.02.2016_16h56	nuclear chromosome part	25	8.86525	0.971765	1	[ANTXR1, CCDC155, ESR1, H3F3C, HDAC1, MCM3, MMAB, MMS22L, PLCB1, POLD1, POLE3, PPP1CC, PPP1R10, PRKDC, RFX3, SMARCA4, SMARCAL1, SPI1, SYCP2, TCF12, TCF7L2, TFIP11, UBE2U, XRCC5, ZNHIT1]	FALSE
GO:0000784	GO_CellularComponent_22.02.2016_16h56	nuclear chromosome, telomeric region	9	11.6883	0.610954	0.942373	[ANTXR1, MCM3, MMAB, POLD1, PPP1CC, PPP1R10, PRKDC, TFIP11, XRCC5]	TRUE
GO:0033260	GO_BiologicalProcess_22.02.2016_16h56	nuclear DNA replication	2	6.45161	0.907291	1	[POLD1, PRIM2]	FALSE
GO:0055029	GO_CellularComponent_22.02.2016_16h56	nuclear DNA-directed RNA polymerase complex	9	13.8462	0.400329	0.83052	[CHD6, GTF2A1L, GTF2A2, INTS7, MCM3, POLR2E, RPRD1B, TAF13, TAF6]	FALSE
GO:0005635	GO_CellularComponent_22.02.2016_16h56	nuclear envelope	34	13.0769	0.365706	0.805639	[ADRA1A, AK9, AKAP6, ALG14, ANXA4, BNIP3L, CCDC155, CEP170, CERS6, CYHR1, DHRS4, GCH1, IFI27, ITPR1, KCNH1, KPNA7, LMNB1, LRPPRC, MAD1L1, MNS1, MTDH, MYO1E, MYOF, NDC1, NOS1, NUP210, NUP93, PLCB1, PRICKLE2, RANBP17, RTN4, SYNE1, TNPO1, WDR3]	FALSE
GO:0005637	GO_CellularComponent_22.02.2016_16h56	nuclear inner membrane	5	14.2857	0.42976	0.857592	[IFI27, ITPR1, KCNH1, LMNB1, LRPPRC]	TRUE
GO:0031981	GO_CellularComponent_22.02.2016_16h56	nuclear lumen	219	10.5542	0.996591	0.998836	[ACACA, ACBD5, ACOT7, ADAM12, AFTPH, AGO2, AK9, AKT3, ALKBH8, ALPK2, ANTXR1, ANXA13, APLF, ARID1B, ARRB1, ASCC1, ASCC3, ATF2, ATP5H, ATXN7, AXIN2, BCL9, BPTF, BRE, BTRC, C17orf70, CCDC155, CDC25A, CDYL, CEP152, CEP162, CHD1L, CHD3, CHD6, CIR1, COMMD1, CRTC3, CUL2, CUTC, CUX1, CYHR1, DAB1, DECR1, DHX9, DNPEP, DOCK1, DPH6, DUSP3, E2F3, ELMOD1, EPAS1, ESCO1, ESR1, EYA1, FANCC, FGFR2, GCH1, GCKR, GLI…	TRUE
GO:0016363	GO_CellularComponent_22.02.2016_16h56	nuclear matrix	6	9.67742	0.786607	0.997265	[ATXN7, LMNB1, MYB, PTEN, RUNX1T1, SORBS1]	FALSE
GO:0031965	GO_CellularComponent_22.02.2016_16h56	nuclear membrane	26	14.9425	0.162531	0.583276	[ADRA1A, AK9, AKAP6, ALG14, ANXA4, CCDC155, CEP170, CERS6, DHRS4, GCH1, IFI27, ITPR1, KCNH1, LMNB1, LRPPRC, MTDH, MYOF, NDC1, NOS1, NUP210, NUP93, PLCB1, PRICKLE2, SYNE1, TNPO1, WDR3]	TRUE
GO:0005640	GO_CellularComponent_22.02.2016_16h56	nuclear outer membrane	3	27.2727	0.142675	0.547332	[CCDC155, LRPPRC, SYNE1]	TRUE
GO:0044428	GO_CellularComponent_22.02.2016_16h56	nuclear part	244	10.6877	0.995893	0.999262	[ACACA, ACBD5, ACOT7, ADAM12, ADRA1A, AFTPH, AGO2, AK9, AKAP6, AKT3, ALG14, ALKBH8, ALPK2, ANTXR1, ANXA13, ANXA4, APLF, ARID1B, ARRB1, ASCC1, ASCC3, ATF2, ATP5H, ATXN7, AXIN2, BAHCC1, BCL9, BNIP3L, BPTF, BRE, BTRC, C17orf70, CCDC155, CDC25A, CDYL, CEP152, CEP162, CEP170, CERS6, CHD1L, CHD3, CHD6, CIR1, COMMD1, CRTC3, CUL2, CUTC, CUX1, CYHR1, DAB1, DECR1, DHRS4, DHX32, DHX9, DNPEP, DOCK1, DPH6, DU…	FALSE
GO:0034399	GO_CellularComponent_22.02.2016_16h56	nuclear periphery	8	11.1111	0.668801	0.966286	[ATXN7, LMNB1, MYB, NUP93, PTEN, RUNX1T1, SORBS1, TNPO1]	TRUE
GO:0005643	GO_CellularComponent_22.02.2016_16h56	nuclear pore	7	14.5833	0.371731	0.808901	[KPNA7, MAD1L1, MYO1E, NDC1, NUP210, NUP93, RANBP17]	TRUE
GO:0043596	GO_CellularComponent_22.02.2016_16h56	nuclear replication fork	5	16.129	0.327785	0.77177	[MCM3, MMS22L, POLD1, POLE3, SMARCAL1]	TRUE
GO:0043601	GO_CellularComponent_22.02.2016_16h56	nuclear replisome	4	20	0.222857	0.667822	[MCM3, POLD1, POLE3, SMARCAL1]	TRUE
GO:0016607	GO_CellularComponent_22.02.2016_16h56	nuclear speck	11	9.64912	0.839623	1	[CIR1, EPAS1, GLI2, MAML3, NOC3L, PLCB1, PPP1CC, RREB1, RSRC1, TFIP11, ZMIZ1]	TRUE
GO:0044798	GO_CellularComponent_22.02.2016_16h56	nuclear transcription factor complex	11	13.5802	0.404916	0.834202	[GTF2A1L, GTF2A2, GTF3C4, NR5A2, TAF13, TAF1A, TAF1B, TAF6, TCF12, TCF7L2, WWOX]	TRUE
GO:0090568	GO_CellularComponent_22.02.2016_16h56	nuclear transcriptional repressor complex	6	30	0.0282413	0.292265	[CHD3, CHD6, HDAC1, LIN52, MTA3, TBX15]	TRUE
GO:0000289	GO_BiologicalProcess_22.02.2016_16h56	nuclear-transcribed mRNA poly(A) tail shortening	2	10.5263	0.694705	0.981409	[AGO2, PARN]	TRUE
GO:0097659	GO_BiologicalProcess_22.02.2016_16h56	nucleic acid-templated transcription	231	11.447	0.895337	1	[ABLIM1, AFAP1L2, AGO2, AHI1, AKNA, ALK, ANHX, ANXA4, ARHGAP35, ARHGEF10L, ARID1B, ARNT2, ARRB1, ASCC1, ASCC3, ASIC2, ASXL3, ATF2, ATXN7, AXIN2, BACH2, BAHCC1, BCL7A, BCL9, BMP6, BMP7, BMPER, BPTF, BTRC, CAMKK2, CAPN3, CAPN5, CBL, CDYL, CELSR2, CHD3, CHD6, CIR1, COMMD1, COMMD10, COX7A2L, COX8A, CREB3L1, CRTC3, CSRNP3, CSRP3, CTBP2, CUL2, CUX1, CUX2, DNPEP, DRGX, E2F3, ELAVL2, EPAS1, ERC1, ESR1, E…	FALSE
GO:0044452	GO_CellularComponent_22.02.2016_16h56	nucleolar part	4	11.4286	0.635379	0.955215	[POLR2E, TAF1A, TAF1B, WDR3]	FALSE
GO:0005730	GO_CellularComponent_22.02.2016_16h56	nucleolus	42	8.75	0.994728	0.999219	[ACACA, ATXN7, CHD3, CUL2, CUTC, DAB1, DHX9, DPH6, GRB2, ILF2, ITPR1, MDN1, MLLT1, MRPS9, MTDH, MYO1E, NFIC, NOC3L, PARN, PNO1, POLR2E, PPP1CC, PRKDC, RPF1, RREB1, SETD7, SMARCA4, SMG6, SNRPB2, TACC2, TAF13, TAF1A, TAF1B, TCERG1, TFIP11, TSEN54, USP28, WDR3, XRCC5, XRN2, ZFHX3, ZZZ3]	TRUE
GO:0005654	GO_CellularComponent_22.02.2016_16h56	nucleoplasm	191	10.877	0.97601	1	[ACBD5, ACOT7, ADAM12, AFTPH, AGO2, AK9, AKT3, ALKBH8, ALPK2, ANTXR1, ANXA13, APLF, ARID1B, ARRB1, ASCC1, ASCC3, ATF2, ATP5H, ATXN7, AXIN2, BCL9, BPTF, BRE, BTRC, C17orf70, CDC25A, CDYL, CEP152, CEP162, CHD1L, CHD3, CHD6, CIR1, COMMD1, CRTC3, CUL2, CUX1, CYHR1, DECR1, DHX9, DNPEP, DOCK1, DUSP3, E2F3, ELMOD1, EPAS1, ESCO1, ESR1, EYA1, FANCC, FGFR2, GCH1, GCKR, GLI2, GRB2, GTF2A1L, GTF2A2, GTF3C4, …	FALSE
GO:0044451	GO_CellularComponent_22.02.2016_16h56	nucleoplasm part	51	12.0853	0.561998	0.924544	[ANTXR1, ATXN7, C17orf70, CHD3, CHD6, CIR1, EPAS1, FANCC, GLI2, GTF2A1L, GTF2A2, HDAC1, HDAC9, INTS7, JARID2, KLHL20, LIN52, MAML3, MLLT1, MLLT3, MMAB, MMS22L, MTA3, MTDH, MTF2, NELFCD, NELFE, NOC3L, NSMCE2, PHF19, PLCB1, POLE3, POLR2E, PPP1CC, PTEN, RPRD1B, RREB1, RSRC1, SMC5, TAF13, TAF6, TBX15, TCEB3, TCF7L2, TFIP11, TRIM37, TTF2, USP34, ZFHX3, ZMIZ1, ZZZ3]	TRUE
GO:0033866	GO_BiologicalProcess_22.02.2016_16h56	nucleoside bisphosphate biosynthetic process	3	23.0769	0.206601	0.642919	[ACACA, ACOT7, PPCDC]	FALSE
GO:0009133	GO_BiologicalProcess_22.02.2016_16h56	nucleoside diphosphate biosynthetic process	2	28.5714	0.207514	0.641274	[AK1, ENTPD8]	TRUE
GO:0006165	GO_BiologicalProcess_22.02.2016_16h56	nucleoside diphosphate phosphorylation	10	16.6667	0.19278	0.626183	[AK1, AK9, FBP1, HK1, HK2, IER3, NME7, PFKFB4, PFKP, PGM1]	FALSE
GO:0009124	GO_BiologicalProcess_22.02.2016_16h56	nucleoside monophosphate biosynthetic process	7	13.4615	0.455624	0.862778	[AK1, AK9, AMPD3, ATP5H, DCK, ENTPD8, GBAS]	TRUE
GO:0009142	GO_BiologicalProcess_22.02.2016_16h56	nucleoside triphosphate biosynthetic process	5	12.1951	0.574556	0.928048	[AK1, AK9, ATP5H, GBAS, NME7]	FALSE
GO:0009165	GO_BiologicalProcess_22.02.2016_16h56	nucleotide biosynthetic process	25	13.1579	0.380512	0.814076	[ABCA1, ACACA, ACOT7, AK1, AK9, AKAP6, AMPD3, ATP5H, CACNA1A, CALCRL, DCK, ECE1, FLNB, FSHR, GABBR2, GBAS, GNAI3, GNAL, GRM7, NME7, NOS1, NPR3, NTRK2, PDE2A, PPCDC]	FALSE
GO:0009166	GO_BiologicalProcess_22.02.2016_16h56	nucleotide catabolic process	6	8.57143	0.872796	1	[AMPD3, FBP1, IER3, PDE11A, PDE2A, PDE9A]	TRUE
KEGG:03420	KEGG_15.11.2016	Nucleotide excision repair	2	7.14286	0.873517	1	[POLD1, POLE3]	FALSE
GO:0046939	GO_BiologicalProcess_22.02.2016_16h56	nucleotide phosphorylation	10	15.625	0.252486	0.689301	[AK1, AK9, FBP1, HK1, HK2, IER3, NME7, PFKFB4, PFKP, PGM1]	FALSE
GO:0006289	GO_BiologicalProcess_22.02.2016_16h56	nucleotide-excision repair	6	8.82353	0.854525	1	[CHD1L, FANCC, NEIL3, POLD1, POLR2E, USP45]	TRUE
GO:0000109	GO_CellularComponent_22.02.2016_16h56	nucleotide-excision repair complex	2	18.1818	0.397225	0.82794	[POLD1, POLE3]	TRUE
GO:0033683	GO_BiologicalProcess_22.02.2016_16h56	nucleotide-excision repair, DNA incision	2	7.14286	0.873517	1	[CHD1L, POLD1]	TRUE
GO:0016581	GO_CellularComponent_22.02.2016_16h56	NuRD complex	4	22.2222	0.170097	0.59601	[CHD3, CHD6, HDAC1, MTA3]	TRUE
GO:0042475	GO_BiologicalProcess_22.02.2016_16h56	odontogenesis of dentin-containing tooth	11	16.1765	0.204389	0.647352	[ATF2, BMP7, CNNM4, GLI2, HDAC1, ITGA6, NFIC, RSPO2, TCF7L2, TNC, WDR72]	TRUE
GO:0016266	GO_BiologicalProcess_22.02.2016_16h56	O-glycan processing	5	16.6667	0.3025	0.747846	[GALNT13, GALNT14, GALNT18, GCNT3, ST3GAL3]	TRUE
GO:0021772	GO_BiologicalProcess_22.02.2016_16h56	olfactory bulb development	4	16	0.366607	0.805631	[CRTAC1, EXT1, SLIT1, SLIT3]	TRUE
GO:0021891	GO_BiologicalProcess_22.02.2016_16h56	olfactory bulb interneuron development	2	33.3333	0.160727	0.583864	[SLIT1, SLIT3]	FALSE
GO:0021889	GO_BiologicalProcess_22.02.2016_16h56	olfactory bulb interneuron differentiation	2	25	0.255425	0.690967	[SLIT1, SLIT3]	FALSE
GO:0021988	GO_BiologicalProcess_22.02.2016_16h56	olfactory lobe development	4	14.8148	0.424841	0.851596	[CRTAC1, EXT1, SLIT1, SLIT3]	FALSE
KEGG:04740	KEGG_15.11.2016	Olfactory transduction	13	13.9785	0.348279	0.79479	[ARRB1, GNAL, GNG7, OR10J5, OR10Z1, OR2Y1, OR5B3, PDE1A, PDE2A, PRKACB, PRKG1, SLC8A1, SLC8A3]	TRUE
GO:0021779	GO_BiologicalProcess_22.02.2016_16h56	oligodendrocyte cell fate commitment	2	100	0.0149637	0.283355	[NKX2-2, SOX6]	FALSE
GO:0021778	GO_BiologicalProcess_22.02.2016_16h56	oligodendrocyte cell fate specification	2	100	0.0149637	0.283355	[NKX2-2, SOX6]	TRUE
GO:0014003	GO_BiologicalProcess_22.02.2016_16h56	oligodendrocyte development	5	21.7391	0.141664	0.548176	[EIF2B2, EIF2B3, NKX2-2, PTEN, TCF7L2]	TRUE
GO:0048709	GO_BiologicalProcess_22.02.2016_16h56	oligodendrocyte differentiation	8	14.0351	0.397049	0.829515	[EIF2B2, EIF2B3, NKX2-2, NTRK2, PTEN, SLC8A3, SOX6, TCF7L2]	TRUE
GO:0048599	GO_BiologicalProcess_22.02.2016_16h56	oocyte development	2	6.45161	0.907291	1	[FIGLA, KIAA0196]	FALSE
GO:0009994	GO_BiologicalProcess_22.02.2016_16h56	oocyte differentiation	2	6.06061	0.924901	1	[FIGLA, KIAA0196]	TRUE
KEGG:04114	KEGG_15.11.2016	Oocyte meiosis	9	12	0.578103	0.927049	[BTRC, IGF1R, ITPR1, PGR, PPP1CC, PPP2R5C, PPP3R1, PRKACB, YWHAE]	TRUE
GO:0021554	GO_BiologicalProcess_22.02.2016_16h56	optic nerve development	4	50	0.0103933	0.25	[CHRNB2, KCNA2, NAV2, NKX2-2]	TRUE
GO:0021631	GO_BiologicalProcess_22.02.2016_16h56	optic nerve morphogenesis	2	50	0.0758243	0.438205	[CHRNB2, KCNA2]	TRUE
GO:0000314	GO_CellularComponent_22.02.2016_16h56	organellar small ribosomal subunit	2	14.2857	0.52537	0.907921	[MRPS5, MRPS9]	TRUE
GO:0031970	GO_CellularComponent_22.02.2016_16h56	organelle envelope lumen	4	9.7561	0.756205	0.994125	[MICU1, PPOX, PRELID2, TXNIP]	FALSE
GO:0019866	GO_CellularComponent_22.02.2016_16h56	organelle inner membrane	36	12.8571	0.401511	0.831034	[ABCA9, ATP5H, CHCHD6, COX7A2L, COX8A, DNAJC11, GPAM, GPD2, HADHB, HMGCS2, IFI27, IMMP2L, ITPR1, KCNH1, LMNB1, LRPPRC, MGST1, MICU1, MRPL24, MRPS5, MRPS9, NDUFA2, NDUFAF2, NDUFS4, NNT, PLA2G4A, POLG, PPOX, RHBDL3, SLC1A3, SLC25A12, SLC25A21, SLC25A26, SLC8B1, TAMM41, UQCC1]	TRUE
GO:0031968	GO_CellularComponent_22.02.2016_16h56	organelle outer membrane	22	19.2982	0.0193926	0.269678	[ASS1, ATF2, BNIP3L, CCDC155, EPHA4, FAM73A, GALK2, GPAM, HADHB, HK1, HK2, IFI27, LRPPRC, MGST1, MTX2, NOS1, PGR, PI4KB, PPP2R2B, RMDN3, SLC8A3, SYNE1]	TRUE
GO:0005343	GO_MolecularFunction_22.02.2016_16h56	organic acid:sodium symporter activity	4	16	0.366607	0.805631	[SLC10A1, SLC1A3, SLC1A4, SLC6A9]	TRUE
GO:0006591	GO_BiologicalProcess_22.02.2016_16h56	ornithine metabolic process	3	37.5	0.0637792	0.42047	[AZIN1, AZIN2, SLC25A21]	FALSE
GO:0043931	GO_BiologicalProcess_22.02.2016_16h56	ossification involved in bone maturation	2	16.6667	0.441908	0.862497	[FAT4, SEMA4D]	TRUE
KEGG:04380	KEGG_15.11.2016	Osteoclast differentiation	10	12.5	0.522466	0.906422	[AKT3, BLNK, GRB2, MAP2K6, PIK3R1, PIK3R3, PPP3R1, SIRPA, SPI1, TGFBR2]	TRUE
GO:0030316	GO_BiologicalProcess_22.02.2016_16h56	osteoclast differentiation	4	6.45161	0.954947	1	[FSHR, INPP4B, PIK3R1, TMEM178A]	FALSE
KEGG:00514	KEGG_15.11.2016	Other types of O-glycan biosynthesis	2	9.52381	0.746968	0.996703	[COLGALT2, ST3GAL3]	TRUE
GO:0071599	GO_BiologicalProcess_22.02.2016_16h56	otic vesicle development	3	25	0.173808	0.59957	[AHI1, EYA1, FGFR2]	TRUE
GO:0071600	GO_BiologicalProcess_22.02.2016_16h56	otic vesicle morphogenesis	2	25	0.255425	0.690967	[EYA1, FGFR2]	TRUE
GO:0003151	GO_BiologicalProcess_22.02.2016_16h56	outflow tract morphogenesis	5	10.2041	0.732532	0.990811	[ATF2, EYA1, FGFR2, GJA5, ZFPM2]	TRUE
GO:0003148	GO_BiologicalProcess_22.02.2016_16h56	outflow tract septum morphogenesis	2	16.6667	0.441908	0.862497	[FGFR2, ZFPM2]	TRUE
GO:0015271	GO_MolecularFunction_22.02.2016_16h56	outward rectifier potassium channel activity	2	33.3333	0.160727	0.583864	[KCND3, KCNK2]	TRUE
GO:0001541	GO_BiologicalProcess_22.02.2016_16h56	ovarian follicle development	6	13.6364	0.455512	0.864403	[ARRB1, CAPN5, EIF2B2, ESR1, FSHR, IMMP2L]	TRUE
KEGG:04913	KEGG_15.11.2016	Ovarian steroidogenesis	6	17.1429	0.251978	0.690032	[BMP6, FSHR, IGF1R, PLA2G4A, PLA2G4F, PRKACB]	TRUE
GO:0001542	GO_BiologicalProcess_22.02.2016_16h56	ovulation from ovarian follicle	2	20	0.350943	0.79274	[PGR, PLA2G4A]	TRUE
GO:0006107	GO_BiologicalProcess_22.02.2016_16h56	oxaloacetate metabolic process	3	23.0769	0.206601	0.642919	[GHR, GOT1, STAT5B]	TRUE
KEGG:00190	KEGG_15.11.2016	Oxidative phosphorylation	6	10.9091	0.679801	0.972705	[ATP5H, ATP6V1C2, COX7A2L, COX8A, NDUFA2, NDUFS4]	TRUE
GO:0006119	GO_BiologicalProcess_22.02.2016_16h56	oxidative phosphorylation	4	9.30232	0.788841	0.995842	[COX8A, GBAS, NDUFA2, NDUFS4]	FALSE
KEGG:04921	KEGG_15.11.2016	Oxytocin signaling pathway	19	15.4472	0.168745	0.59361	[CACNA1D, CACNA2D3, CAMKK2, GNAI3, ITPR1, MAP2K2, MAP2K5, OXTR, PIK3R1, PIK3R3, PLA2G4A, PLA2G4F, PLCB1, PLCB2, PPP1CC, PPP3R1, PRKACB, PRKCB, ROCK2]	TRUE
GO:0043186	GO_CellularComponent_22.02.2016_16h56	P granule	2	16.6667	0.441908	0.862497	[PIWIL2, TDRKH]	FALSE
KEGG:04115	KEGG_15.11.2016	p53 signaling pathway	3	6.97674	0.910845	1	[ADGRB1, PTEN, SESN2]	TRUE
GO:0021543	GO_BiologicalProcess_22.02.2016_16h56	pallium development	20	16.6667	0.0922605	0.458725	[CCDC141, CDH2, CDK5R2, CEP120, DAB1, FAT4, FLNB, FUT10, LMX1A, LRP8, MCPH1, NRP2, NTRK2, PLCB1, PTEN, RTN4, SRD5A1, SRGAP3, TACC2, YWHAE]	FALSE
KEGG:05212	KEGG_15.11.2016	Pancreatic cancer	6	12.766	0.522083	0.907528	[AKT3, E2F3, PIK3R1, PIK3R3, TGFB3, TGFBR2]	TRUE
KEGG:04972	KEGG_15.11.2016	Pancreatic secretion	9	13.2353	0.455108	0.867337	[CELA3B, CLCA2, ITPR1, KCNMA1, PLA2G2F, PLCB1, PLCB2, PRKCB, SLC4A4]	TRUE
KEGG:00770	KEGG_15.11.2016	Pantothenate and CoA biosynthesis	2	15.3846	0.484692	0.887604	[DPYD, PPCDC]	TRUE
KEGG:05012	KEGG_15.11.2016	Parkinson's disease	10	15.625	0.252486	0.689301	[ATP5H, COX7A2L, COX8A, GNAI3, GNAL, NDUFA2, NDUFS4, PARK2, PRKACB, SLC18A2]	TRUE
KEGG:05130	KEGG_15.11.2016	Pathogenic Escherichia coli infection	3	9.375	0.76868	0.997267	[ARPC2, LY96, ROCK2]	TRUE
GO:0060389	GO_BiologicalProcess_22.02.2016_16h56	pathway-restricted SMAD protein phosphorylation	7	16.2791	0.268888	0.708018	[BMP6, BMP7, BMPER, PMEPA1, RBPMS, TGFB3, TGFBR2]	TRUE
KEGG:05200	KEGG_15.11.2016	Pathways in cancer	49	18.0812	0.00300009	0.16688	[AKT3, ARHGEF12, ARNT2, AXIN2, BDKRB2, CBL, CCDC6, CTBP2, CTNNA2, CTNNA3, CUL2, E2F3, EPAS1, FGF2, FGFR2, FN1, GLI2, GNAI3, GNB5, GNG7, GNGT2, GRB2, HDAC1, HHIP, IGF1R, ITGA2B, ITGA6, LAMA2, LAMA3, LAMA4, LPAR3, MAP2K2, PIK3R1, PIK3R3, PLCB1, PLCB2, PRKACB, PRKCB, PTEN, PTK2, RASGRP3, RASSF5, ROCK2, RUNX1T1, SPI1, STAT5B, TCF7L2, TGFB3, TGFBR2]	TRUE
GO:0002221	GO_BiologicalProcess_22.02.2016_16h56	pattern recognition receptor signaling pathway	13	10.6557	0.744154	0.995935	[ANKRD17, ATF2, BTRC, DUSP3, LBP, LY96, MAP2K6, MARCO, NDUFA2, PELI1, PELI2, PRKCE, SEC14L1]	FALSE
GO:0001569	GO_BiologicalProcess_22.02.2016_16h56	patterning of blood vessels	2	6.89655	0.885871	1	[SPI1, TGFBR2]	TRUE
GO:0031519	GO_CellularComponent_22.02.2016_16h56	PcG protein complex	5	20	0.18344	0.611468	[JARID2, MTF2, PHF19, RYBP, TRIM37]	FALSE
KEGG:00030	KEGG_15.11.2016	Pentose phosphate pathway	4	28.5714	0.0818663	0.452553	[FBP1, PFKP, PGM1, RBKS]	TRUE
GO:0030072	GO_BiologicalProcess_22.02.2016_16h56	peptide hormone secretion	23	11.9171	0.587953	0.929447	[ARRB1, CACNA1A, CACNA1D, CPLX3, CYB5R4, FLNB, ITPR1, MYO5A, NDUFAF2, NOS1, NOV, OXCT1, PARK2, PRKACB, PRKCE, RAPGEF4, RFX3, RIMS2, SLC18A2, SLC8B1, STK39, STXBP1, TCF7L2]	FALSE
GO:0061733	GO_MolecularFunction_22.02.2016_16h56	peptide-lysine-N-acetyltransferase activity	5	13.1579	0.504232	0.899332	[ARRB1, ATF2, CDYL, GTF3C4, NCOA2]	FALSE
GO:0018196	GO_BiologicalProcess_22.02.2016_16h56	peptidyl-asparagine modification	16	9.87654	0.853052	1	[ALG14, EDEM2, EDEM3, GFPT1, GMDS, GRIA1, MAN1A1, MGAT5, MLEC, MPI, SEC16B, SEC22B, SPTA1, ST3GAL3, ST6GALNAC5, TMED10]	FALSE
GO:0018198	GO_BiologicalProcess_22.02.2016_16h56	peptidyl-cysteine modification	2	13.3333	0.563818	0.924122	[NOS1, RAB3B]	TRUE
GO:0018394	GO_BiologicalProcess_22.02.2016_16h56	peptidyl-lysine acetylation	10	10.101	0.786008	0.997927	[ARRB1, ATF2, CDYL, CHD6, GTF3C4, NCOA2, NOS1, PIWIL2, POLE3, SPI1]	FALSE
GO:0018027	GO_BiologicalProcess_22.02.2016_16h56	peptidyl-lysine dimethylation	2	20	0.350943	0.79274	[SETD7, SMYD2]	FALSE
GO:0018022	GO_BiologicalProcess_22.02.2016_16h56	peptidyl-lysine methylation	12	16.4384	0.176454	0.604016	[CAMKMT, CHD6, JARID2, MTF2, MYB, NELFE, PHF19, PRDM6, SETD7, SMYD2, SMYD3, TET3]	TRUE
GO:0018205	GO_BiologicalProcess_22.02.2016_16h56	peptidyl-lysine modification	30	12.1457	0.547517	0.922897	[ARRB1, ATF2, CAMKMT, CAPN3, CDYL, CHD6, EYA1, GTF3C4, HDAC9, JARID2, MTF2, MYB, NCOA2, NDC1, NELFE, NOS1, NSMCE2, NUP210, NUP93, PHF19, PIWIL2, PMEPA1, POLE3, PRDM6, SETD7, SMC5, SMYD2, SMYD3, SPI1, TET3]	TRUE
GO:0018026	GO_BiologicalProcess_22.02.2016_16h56	peptidyl-lysine monomethylation	2	25	0.255425	0.690967	[SETD7, SMYD2]	TRUE
GO:0070262	GO_BiologicalProcess_22.02.2016_16h56	peptidyl-serine dephosphorylation	2	33.3333	0.160727	0.583864	[PPP1R15B, YWHAE]	TRUE
GO:0018209	GO_BiologicalProcess_22.02.2016_16h56	peptidyl-serine modification	26	14.5251	0.201345	0.639988	[AKT3, ANGPT1, ANTXR1, ARRB1, BCAR3, BDKRB2, CD44, CLK1, CSNK1G3, LMTK2, MAP2K2, MAPKAPK5, MAST2, MAST4, MMAB, MYO3B, NTRK2, PLCL1, PRKCB, PRKCE, PRKCH, PRKDC, RICTOR, SMYD3, STK39, TGFBR2]	FALSE
GO:0018105	GO_BiologicalProcess_22.02.2016_16h56	peptidyl-serine phosphorylation	26	15.1163	0.148271	0.559157	[AKT3, ANGPT1, ANTXR1, ARRB1, BCAR3, BDKRB2, CD44, CLK1, CSNK1G3, LMTK2, MAP2K2, MAPKAPK5, MAST2, MAST4, MMAB, MYO3B, NTRK2, PLCL1, PRKCB, PRKCE, PRKCH, PRKDC, RICTOR, SMYD3, STK39, TGFBR2]	TRUE
GO:0018210	GO_BiologicalProcess_22.02.2016_16h56	peptidyl-threonine modification	10	17.2414	0.165539	0.584641	[BMP7, CLK1, LMTK2, MYO3B, PARD3, PRKCB, SPRED1, SPRED2, STK39, TGFBR2]	FALSE
GO:0018107	GO_BiologicalProcess_22.02.2016_16h56	peptidyl-threonine phosphorylation	10	18.1818	0.128506	0.536952	[BMP7, CLK1, LMTK2, MYO3B, PARD3, PRKCB, SPRED1, SPRED2, STK39, TGFBR2]	TRUE
GO:0038083	GO_BiologicalProcess_22.02.2016_16h56	peptidyl-tyrosine autophosphorylation	3	11.5385	0.632811	0.9562	[FRK, IGF1R, PTK2]	TRUE
GO:0035335	GO_BiologicalProcess_22.02.2016_16h56	peptidyl-tyrosine dephosphorylation	10	14.2857	0.351321	0.791584	[CDC25A, DUSP3, EYA1, POLG, PTEN, PTPDC1, PTPN14, PTPRD, PTPRG, PTPRK]	TRUE
GO:0018212	GO_BiologicalProcess_22.02.2016_16h56	peptidyl-tyrosine modification	33	13.8655	0.24543	0.693437	[ADORA1, AFAP1L2, ALK, ANGPT1, CAMKK2, CD44, CLK1, CSPG4, EPHA4, FGFR1OP, FGFR2, FRK, GH1, GHR, IGF1R, LRP8, MAP2K2, MAP2K5, MAP2K6, NTRK2, PDCL3, PDGFC, PDGFD, PRKCE, PRLR, PTK2, RICTOR, ROR1, ROR2, RORA, SEMA4D, TIE1, TTN]	FALSE
GO:0018108	GO_BiologicalProcess_22.02.2016_16h56	peptidyl-tyrosine phosphorylation	33	13.9831	0.229857	0.677394	[ADORA1, AFAP1L2, ALK, ANGPT1, CAMKK2, CD44, CLK1, CSPG4, EPHA4, FGFR1OP, FGFR2, FRK, GH1, GHR, IGF1R, LRP8, MAP2K2, MAP2K5, MAP2K6, NTRK2, PDCL3, PDGFC, PDGFD, PRKCE, PRLR, PTK2, RICTOR, ROR1, ROR2, RORA, SEMA4D, TIE1, TTN]	TRUE
GO:0000242	GO_CellularComponent_22.02.2016_16h56	pericentriolar material	2	14.2857	0.52537	0.907921	[BBS9, CEP152]	TRUE
GO:1990075	GO_CellularComponent_22.02.2016_16h56	periciliary membrane compartment	2	50	0.0758243	0.438205	[KIFAP3, USH2A]	TRUE
GO:0097038	GO_CellularComponent_22.02.2016_16h56	perinuclear endoplasmic reticulum	4	33.3333	0.0492778	0.374848	[ADAM10, GDPD5, KCND3, PIK3R1]	TRUE
GO:0032292	GO_BiologicalProcess_22.02.2016_16h56	peripheral nervous system axon ensheathment	2	11.1111	0.665378	0.964473	[LAMA2, PARD3]	FALSE
GO:0005782	GO_CellularComponent_22.02.2016_16h56	peroxisomal matrix	3	9.375	0.76868	0.997267	[IDE, POMC, SYCP2]	TRUE
GO:0005778	GO_CellularComponent_22.02.2016_16h56	peroxisomal membrane	4	10	0.738483	0.995833	[ACBD5, DHRS4, MAP2K2, MGST1]	TRUE
GO:0044439	GO_CellularComponent_22.02.2016_16h56	peroxisomal part	7	11.6667	0.612961	0.942202	[ACBD5, DHRS4, IDE, MAP2K2, MGST1, POMC, SYCP2]	FALSE
GO:0005777	GO_CellularComponent_22.02.2016_16h56	peroxisome	9	9.89011	0.798474	0.999497	[ACBD5, DHRS4, IDE, MAP2K2, MGST1, MYO5A, POMC, SYCP2, TRIM37]	FALSE
GO:0045335	GO_CellularComponent_22.02.2016_16h56	phagocytic vesicle	4	7.69231	0.894687	1	[ABCA1, RAB31, SRGAP3, UVRAG]	TRUE
KEGG:04145	KEGG_15.11.2016	Phagosome	5	6.75676	0.957501	1	[ATP6V1C2, MARCO, NOS1, RAB5C, SEC22B]	TRUE
KEGG:00360	KEGG_15.11.2016	Phenylalanine metabolism	2	18.1818	0.397225	0.82794	[GOT1, HPD]	TRUE
GO:0006654	GO_BiologicalProcess_22.02.2016_16h56	phosphatidic acid biosynthetic process	4	16	0.366607	0.805631	[GPAM, LCLAT1, PLA2G2F, PLA2G4A]	TRUE
GO:0036151	GO_BiologicalProcess_22.02.2016_16h56	phosphatidylcholine acyl-chain remodeling	4	22.2222	0.170097	0.59601	[PLA2G2F, PLA2G4A, PLA2G4F, PLB1]	FALSE
GO:0046470	GO_BiologicalProcess_22.02.2016_16h56	phosphatidylcholine metabolic process	6	12.5	0.543562	0.923226	[LIPC, MBOAT1, PLA2G2F, PLA2G4A, PLA2G4F, PLB1]	FALSE
GO:0036152	GO_BiologicalProcess_22.02.2016_16h56	phosphatidylethanolamine acyl-chain remodeling	4	26.6667	0.101272	0.487202	[MBOAT1, PLA2G2F, PLA2G4A, PLA2G4F]	FALSE
GO:0036148	GO_BiologicalProcess_22.02.2016_16h56	phosphatidylglycerol acyl-chain remodeling	3	25	0.173808	0.59957	[PLA2G2F, PLA2G4A, PLA2G4F]	FALSE
GO:0014065	GO_BiologicalProcess_22.02.2016_16h56	phosphatidylinositol 3-kinase signaling	16	19.2771	0.0422757	0.345187	[ANGPT1, CBL, CRYBA1, FSHR, GH1, IGF1R, NTRK2, PDGFC, PDGFD, PIK3C2A, PIK3C2G, PIK3R1, PREX2, PTEN, PTK2, SEMA4D]	TRUE
GO:0036149	GO_BiologicalProcess_22.02.2016_16h56	phosphatidylinositol acyl-chain remodeling	3	33.3333	0.0872112	0.453906	[PLA2G2F, PLA2G4A, PLA2G4F]	TRUE
GO:0006661	GO_BiologicalProcess_22.02.2016_16h56	phosphatidylinositol biosynthetic process	11	16.6667	0.177945	0.60447	[FGF2, FIG4, INPP4B, PI4KB, PIGK, PIK3C2A, PIK3C2G, PIK3R1, PIK3R3, PTEN, SYNJ2]	TRUE
GO:0046856	GO_BiologicalProcess_22.02.2016_16h56	phosphatidylinositol dephosphorylation	2	13.3333	0.563818	0.924122	[PTEN, SYNJ2]	TRUE
GO:0046854	GO_BiologicalProcess_22.02.2016_16h56	phosphatidylinositol phosphorylation	6	20	0.152704	0.566276	[EFR3A, EFR3B, PI4KB, PIK3C2A, PIK3C2G, PIK3R1]	TRUE
KEGG:04070	KEGG_15.11.2016	Phosphatidylinositol signaling system	17	22.973	0.00700417	0.222633	[DGKB, DGKG, INPP4B, ITPK1, ITPKB, ITPR1, PI4KB, PIK3C2A, PIK3C2G, PIK3R1, PIK3R3, PLCB1, PLCB2, PLCE1, PRKCB, PTEN, SYNJ2]	TRUE
GO:0043325	GO_MolecularFunction_22.02.2016_16h56	phosphatidylinositol-3,4-bisphosphate binding	3	23.0769	0.206601	0.642919	[COMMD1, MAPKAP1, ZFYVE1]	TRUE
GO:0080025	GO_MolecularFunction_22.02.2016_16h56	phosphatidylinositol-3,5-bisphosphate binding	2	16.6667	0.441908	0.862497	[COMMD1, MAPKAP1]	TRUE
GO:0004438	GO_MolecularFunction_22.02.2016_16h56	phosphatidylinositol-3-phosphatase activity	2	33.3333	0.160727	0.583864	[FIG4, PTEN]	TRUE
GO:0036092	GO_BiologicalProcess_22.02.2016_16h56	phosphatidylinositol-3-phosphate biosynthetic process	5	35.7143	0.0210747	0.279947	[FIG4, INPP4B, PIK3C2A, PIK3C2G, PIK3R3]	TRUE
GO:0005546	GO_MolecularFunction_22.02.2016_16h56	phosphatidylinositol-4,5-bisphosphate binding	9	27.2727	0.0149909	0.277956	[ALOX15, ASAP1, COMMD1, MAPKAP1, MYO1B, PARD3, PLCB1, SNX18, SYTL2]	TRUE
GO:0036150	GO_BiologicalProcess_22.02.2016_16h56	phosphatidylserine acyl-chain remodeling	4	33.3333	0.0492778	0.374848	[MBOAT1, PLA2G2F, PLA2G4A, PLA2G4F]	TRUE
GO:0006658	GO_BiologicalProcess_22.02.2016_16h56	phosphatidylserine metabolic process	5	23.8095	0.104674	0.487749	[LIPC, MBOAT1, PLA2G2F, PLA2G4A, PLA2G4F]	FALSE
KEGG:04072	KEGG_15.11.2016	Phospholipase D signaling pathway	19	18.0952	0.0508388	0.380223	[AKT3, DGKB, DGKG, GRB2, GRM1, GRM4, GRM7, LPAR3, MAP2K2, PDGFC, PDGFD, PIK3R1, PIK3R3, PLA2G4A, PLA2G4F, PLCB1, PLCB2, RAPGEF4, SHC3]	TRUE
GO:0045332	GO_BiologicalProcess_22.02.2016_16h56	phospholipid translocation	2	11.1111	0.665378	0.964473	[ABCA1, ATP10B]	TRUE
GO:0015914	GO_BiologicalProcess_22.02.2016_16h56	phospholipid transport	5	11.6279	0.618383	0.944015	[ABCA1, ATP10B, PITPNB, PRELID2, SYCP2]	TRUE
GO:0042461	GO_BiologicalProcess_22.02.2016_16h56	photoreceptor cell development	9	28.125	0.0121922	0.258359	[AHI1, ARL3, HCN1, NTRK2, OLFM3, RORB, RP1, RPE65, TRPM1]	TRUE
GO:0046530	GO_BiologicalProcess_22.02.2016_16h56	photoreceptor cell differentiation	10	21.2766	0.0548326	0.38731	[AHI1, ARL3, HCN1, NTRK2, OLFM3, RORB, RP1, RPE65, SLC4A7, TRPM1]	TRUE
GO:0035845	GO_BiologicalProcess_22.02.2016_16h56	photoreceptor cell outer segment organization	2	22.2222	0.303486	0.748207	[AHI1, RP1]	TRUE
KEGG:04151	KEGG_15.11.2016	PI3K-Akt signaling pathway	36	17.0616	0.0235165	0.290689	[AKT3, ANGPT1, ATF2, CREB3L1, FGF2, FGFR2, FN1, GH1, GHR, GNB5, GNG7, GNGT2, GRB2, IGF1R, IL7, ITGA2B, ITGA6, ITGA9, LAMA2, LAMA3, LAMA4, LPAR3, MAP2K2, MYB, PDGFC, PDGFD, PIK3R1, PIK3R3, PPP2R2B, PPP2R5C, PRLR, PTEN, PTK2, RPTOR, TNC, YWHAE]	TRUE
GO:0071546	GO_CellularComponent_22.02.2016_16h56	pi-body	2	40	0.116308	0.50992	[PIWIL2, TDRKH]	TRUE
GO:0048770	GO_CellularComponent_22.02.2016_16h56	pigment granule	9	13.6364	0.418623	0.84869	[DTNBP1, MREG, MYO5A, RAB5C, SEC22B, SLC1A4, SYTL2, TMED10, YWHAE]	FALSE
GO:0034587	GO_BiologicalProcess_22.02.2016_16h56	piRNA metabolic process	4	21.0526	0.19593	0.627257	[MYBL1, PIWIL2, POLR2E, TDRKH]	TRUE
GO:0021983	GO_BiologicalProcess_22.02.2016_16h56	pituitary gland development	6	25	0.0643521	0.418054	[ALDH1A2, FGF2, GLI2, LHX3, SRD5A1, TCF7L2]	TRUE
GO:0060674	GO_BiologicalProcess_22.02.2016_16h56	placenta blood vessel development	2	7.40741	0.85994	1	[FBXW8, NOTCH2]	TRUE
KEGG:04611	KEGG_15.11.2016	Platelet activation	18	19.3548	0.0314584	0.318159	[AKT3, APBB1IP, ARHGAP35, ARHGEF12, GNAI3, ITGA2B, ITPR1, PIK3R1, PIK3R3, PLA2G4A, PLA2G4F, PLCB1, PLCB2, PPP1CC, PRKACB, PRKG1, ROCK2, TLN2]	TRUE
GO:0031091	GO_CellularComponent_22.02.2016_16h56	platelet alpha granule	6	13.0435	0.500214	0.899374	[FN1, ITGA2B, PLG, STXBP1, TGFB3, TMSB4X]	TRUE
GO:0031093	GO_CellularComponent_22.02.2016_16h56	platelet alpha granule lumen	4	11.7647	0.611879	0.942167	[FN1, PLG, TGFB3, TMSB4X]	TRUE
GO:0002576	GO_BiologicalProcess_22.02.2016_16h56	platelet degranulation	7	11.8644	0.594585	0.933299	[FN1, ITGA2B, PLG, STXBP1, TGFB3, TMSB4X, TTN]	FALSE
GO:0048008	GO_BiologicalProcess_22.02.2016_16h56	platelet-derived growth factor receptor signaling pathway	8	21.6216	0.0749409	0.435931	[FSHR, MYO1E, PDGFC, PDGFD, PDGFRL, PIK3C2A, PTEN, TXNIP]	TRUE
GO:0072386	GO_BiologicalProcess_22.02.2016_16h56	plus-end-directed organelle transport along microtubule	2	33.3333	0.160727	0.583864	[FYCO1, KIFAP3]	FALSE
GO:0072383	GO_BiologicalProcess_22.02.2016_16h56	plus-end-directed vesicle transport along microtubule	2	33.3333	0.160727	0.583864	[FYCO1, KIFAP3]	TRUE
GO:0016605	GO_CellularComponent_22.02.2016_16h56	PML body	7	11.1111	0.665264	0.96588	[ANTXR1, KLHL20, MMAB, NSMCE2, PTEN, SMC5, TCF7L2]	TRUE
GO:0002102	GO_CellularComponent_22.02.2016_16h56	podosome	2	9.09091	0.770092	0.996195	[PALLD, SVIL]	TRUE
GO:0006596	GO_BiologicalProcess_22.02.2016_16h56	polyamine biosynthetic process	4	40	0.0255039	0.302646	[AGMAT, AZIN1, AZIN2, SLC25A21]	FALSE
GO:0021548	GO_BiologicalProcess_22.02.2016_16h56	pons development	3	37.5	0.0637792	0.42047	[CACNA1A, CDK5R2, SLC4A7]	TRUE
KEGG:00860	KEGG_15.11.2016	Porphyrin and chlorophyll metabolism	2	11.7647	0.633818	0.956099	[MMAB, PPOX]	TRUE
GO:2000344	GO_BiologicalProcess_22.02.2016_16h56	positive regulation of acrosome reaction	2	28.5714	0.207514	0.641274	[PLB1, PLCB1]	TRUE
GO:0032233	GO_BiologicalProcess_22.02.2016_16h56	positive regulation of actin filament bundle assembly	4	10	0.738483	0.995833	[ARHGEF10L, LRRC16A, MTSS1, TPM1]	TRUE
GO:0030838	GO_BiologicalProcess_22.02.2016_16h56	positive regulation of actin filament polymerization	8	13.7931	0.416568	0.846451	[ALOX15, ARPC2, BAIAP2, GRB2, IQGAP2, LRRC16A, PRKCE, RICTOR]	TRUE
GO:0042104	GO_BiologicalProcess_22.02.2016_16h56	positive regulation of activated T cell proliferation	2	14.2857	0.52537	0.907921	[GPAM, STAT5B]	TRUE
GO:0045762	GO_BiologicalProcess_22.02.2016_16h56	positive regulation of adenylate cyclase activity	4	12.5	0.562177	0.923131	[CACNA1A, FSHR, GNAL, NTRK2]	TRUE
GO:0046635	GO_BiologicalProcess_22.02.2016_16h56	positive regulation of alpha-beta T cell activation	3	7.89474	0.860508	1	[ITPKB, MYB, TGFBR2]	FALSE
GO:0046638	GO_BiologicalProcess_22.02.2016_16h56	positive regulation of alpha-beta T cell differentiation	3	10.3448	0.706733	0.9828	[ITPKB, MYB, TGFBR2]	TRUE
GO:0045766	GO_BiologicalProcess_22.02.2016_16h56	positive regulation of angiogenesis	6	7.59494	0.932903	1	[FGF2, HDAC9, MTDH, PDCL3, PRKCB, TGFBR2]	TRUE
GO:1903793	GO_BiologicalProcess_22.02.2016_16h56	positive regulation of anion transport	4	8.69565	0.831127	1	[CHRNB2, MAP2K6, RAB3B, SLC38A3]	TRUE
GO:0050857	GO_BiologicalProcess_22.02.2016_16h56	positive regulation of antigen receptor-mediated signaling pathway	2	18.1818	0.397225	0.82794	[PRKCB, PRKCH]	FALSE
GO:2001235	GO_BiologicalProcess_22.02.2016_16h56	positive regulation of apoptotic signaling pathway	10	7.75194	0.962476	1	[LY96, NDUFA2, PARK2, PPP3R1, PTEN, STK3, TNFRSF10A, TRPS1, WWOX, YWHAE]	TRUE
GO:0045773	GO_BiologicalProcess_22.02.2016_16h56	positive regulation of axon extension	4	17.3913	0.308085	0.75536	[CDH4, FN1, FYCO1, RUFY3]	TRUE
GO:0050772	GO_BiologicalProcess_22.02.2016_16h56	positive regulation of axonogenesis	8	17.0213	0.210914	0.645065	[CDH4, FN1, FYCO1, LPAR3, MAP2K2, NTRK2, RUFY3, SEMA4D]	TRUE
GO:0050871	GO_BiologicalProcess_22.02.2016_16h56	positive regulation of B cell activation	5	10.8696	0.678836	0.974459	[CHRNB2, IL7, PELI1, STAT5B, VAV3]	FALSE
GO:0030890	GO_BiologicalProcess_22.02.2016_16h56	positive regulation of B cell proliferation	4	14.2857	0.453479	0.871698	[CHRNB2, IL7, PELI1, VAV3]	TRUE
GO:0050861	GO_BiologicalProcess_22.02.2016_16h56	positive regulation of B cell receptor signaling pathway	2	50	0.0758243	0.438205	[PRKCB, PRKCH]	TRUE
GO:0070169	GO_BiologicalProcess_22.02.2016_16h56	positive regulation of biomineral tissue development	6	20	0.152704	0.566276	[BMP6, BMP7, OSR2, PLA2G4A, SLC8A1, TGFB3]	FALSE
GO:0003321	GO_BiologicalProcess_22.02.2016_16h56	positive regulation of blood pressure by epinephrine-norepinephrine	2	33.3333	0.160727	0.583864	[ADRA1A, TPM1]	FALSE
GO:0043536	GO_BiologicalProcess_22.02.2016_16h56	positive regulation of blood vessel endothelial cell migration	3	25	0.173808	0.59957	[ANGPT1, FGF2, HDAC9]	TRUE
GO:0030513	GO_BiologicalProcess_22.02.2016_16h56	positive regulation of BMP signaling pathway	2	9.09091	0.770092	0.996195	[NOTCH2, ZNF423]	TRUE
GO:0030501	GO_BiologicalProcess_22.02.2016_16h56	positive regulation of bone mineralization	6	21.4286	0.118936	0.51385	[BMP6, BMP7, OSR2, PLA2G4A, SLC8A1, TGFB3]	TRUE
GO:0090280	GO_BiologicalProcess_22.02.2016_16h56	positive regulation of calcium ion import	3	7.69231	0.872233	1	[AKAP6, CAPN3, TRPV3]	TRUE
GO:1904427	GO_BiologicalProcess_22.02.2016_16h56	positive regulation of calcium ion transmembrane transport	3	7.89474	0.860508	1	[AKAP6, CAPN3, TMEM110]	TRUE
GO:1901021	GO_BiologicalProcess_22.02.2016_16h56	positive regulation of calcium ion transmembrane transporter activity	2	11.1111	0.665378	0.964473	[AKAP6, TMEM110]	TRUE
GO:0051928	GO_BiologicalProcess_22.02.2016_16h56	positive regulation of calcium ion transport	7	9.72222	0.794066	0.996782	[AKAP6, CACNA1D, CAPN3, HOMER1, LPAR3, TMEM110, TRPV3]	TRUE
GO:0010524	GO_BiologicalProcess_22.02.2016_16h56	positive regulation of calcium ion transport into cytosol	2	6.06061	0.924901	1	[AKAP6, CAPN3]	TRUE
GO:0045956	GO_BiologicalProcess_22.02.2016_16h56	positive regulation of calcium ion-dependent exocytosis	4	17.3913	0.308085	0.75536	[CDK5R2, PLB1, PLCB1, STXBP1]	TRUE
GO:0030819	GO_BiologicalProcess_22.02.2016_16h56	positive regulation of cAMP biosynthetic process	8	14.5455	0.358095	0.798759	[ABCA1, CACNA1A, CALCRL, ECE1, FLNB, FSHR, GNAL, NTRK2]	TRUE
GO:0030816	GO_BiologicalProcess_22.02.2016_16h56	positive regulation of cAMP metabolic process	8	14.2857	0.377541	0.817547	[ABCA1, CACNA1A, CALCRL, ECE1, FLNB, FSHR, GNAL, NTRK2]	FALSE
GO:0090263	GO_BiologicalProcess_22.02.2016_16h56	positive regulation of canonical Wnt signaling pathway	9	10.5882	0.727852	0.992018	[AXIN2, FGF2, FGFR2, PSMF1, RNF220, ROR2, RORA, RSPO2, USP34]	TRUE
GO:0060045	GO_BiologicalProcess_22.02.2016_16h56	positive regulation of cardiac muscle cell proliferation	2	12.5	0.599973	0.935159	[FGF2, FGFR2]	TRUE
GO:0010613	GO_BiologicalProcess_22.02.2016_16h56	positive regulation of cardiac muscle hypertrophy	3	15	0.450204	0.87485	[AKAP6, ECE1, PDE9A]	TRUE
GO:0055025	GO_BiologicalProcess_22.02.2016_16h56	positive regulation of cardiac muscle tissue development	3	13.6364	0.515721	0.903527	[AKAP6, FGF2, FGFR2]	FALSE
GO:0055023	GO_BiologicalProcess_22.02.2016_16h56	positive regulation of cardiac muscle tissue growth	3	15.7895	0.416102	0.847439	[AKAP6, FGF2, FGFR2]	TRUE
GO:0061036	GO_BiologicalProcess_22.02.2016_16h56	positive regulation of cartilage development	3	12.5	0.576805	0.926635	[BMP6, LOXL2, SOX6]	FALSE
GO:0033605	GO_BiologicalProcess_22.02.2016_16h56	positive regulation of catecholamine secretion	2	18.1818	0.397225	0.82794	[CHRNB2, OXTR]	TRUE
GO:2001259	GO_BiologicalProcess_22.02.2016_16h56	positive regulation of cation channel activity	2	8.33333	0.810856	1	[AKAP6, TMEM110]	FALSE
GO:1904064	GO_BiologicalProcess_22.02.2016_16h56	positive regulation of cation transmembrane transport	6	8.95522	0.844611	1	[AKAP6, CAPN3, KCNC1, NOS1, TMEM110, WNK2]	FALSE
GO:0071158	GO_BiologicalProcess_22.02.2016_16h56	positive regulation of cell cycle arrest	3	6.12245	0.949194	1	[GML, PPP2R5C, PSMF1]	FALSE
GO:1902808	GO_BiologicalProcess_22.02.2016_16h56	positive regulation of cell cycle G1/S phase transition	2	10.5263	0.694705	0.981409	[ANKRD17, PLCB1]	FALSE
GO:1902751	GO_BiologicalProcess_22.02.2016_16h56	positive regulation of cell cycle G2/M phase transition	2	13.3333	0.563818	0.924122	[MTA3, RAD51B]	FALSE
GO:0010770	GO_BiologicalProcess_22.02.2016_16h56	positive regulation of cell morphogenesis involved in differentiation	23	21.6981	0.00408968	0.173325	[ARPC2, AXIN2, BAIAP2, CDH4, CUX1, CUX2, EPB41L5, EPHA4, FBXW8, FN1, FYCO1, LPAR3, LRP8, LRRC16A, MAP2K2, NTRK2, PTPRD, RREB1, RUFY3, SEMA4D, TCF7L2, TGFB3, TGFBR2]	TRUE
GO:1903364	GO_BiologicalProcess_22.02.2016_16h56	positive regulation of cellular protein catabolic process	8	7.61905	0.953217	1	[BTRC, NSMCE2, PARK2, PSMF1, PTEN, PTK2, RNF144A, SMC5]	FALSE
GO:1900078	GO_BiologicalProcess_22.02.2016_16h56	positive regulation of cellular response to insulin stimulus	2	13.3333	0.563818	0.924122	[PIK3R1, PIK3R3]	FALSE
GO:0021940	GO_BiologicalProcess_22.02.2016_16h56	positive regulation of cerebellar granule cell precursor proliferation	2	22.2222	0.303486	0.748207	[FGF2, GLI2]	TRUE
GO:0032376	GO_BiologicalProcess_22.02.2016_16h56	positive regulation of cholesterol transport	2	15.3846	0.484692	0.887604	[ABCA1, SYCP2]	FALSE
GO:0032332	GO_BiologicalProcess_22.02.2016_16h56	positive regulation of chondrocyte differentiation	3	18.75	0.310739	0.755621	[BMP6, LOXL2, SOX6]	TRUE
GO:1903310	GO_BiologicalProcess_22.02.2016_16h56	positive regulation of chromatin modification	9	16.9811	0.194003	0.625589	[ARRB1, JARID2, JDP2, MTF2, MYB, NELFE, NOS1, PHF19, PIWIL2]	FALSE
GO:0048672	GO_BiologicalProcess_22.02.2016_16h56	positive regulation of collateral sprouting	2	22.2222	0.303486	0.748207	[LPAR3, SEMA4D]	TRUE
GO:0032793	GO_BiologicalProcess_22.02.2016_16h56	positive regulation of CREB transcription factor activity	2	18.1818	0.397225	0.82794	[CRTC3, LRP8]	TRUE
GO:0030804	GO_BiologicalProcess_22.02.2016_16h56	positive regulation of cyclic nucleotide biosynthetic process	9	13.2353	0.455108	0.867337	[ABCA1, CACNA1A, CALCRL, ECE1, FLNB, FSHR, GNAL, NOS1, NTRK2]	FALSE
GO:0030801	GO_BiologicalProcess_22.02.2016_16h56	positive regulation of cyclic nucleotide metabolic process	9	12.8571	0.49121	0.892198	[ABCA1, CACNA1A, CALCRL, ECE1, FLNB, FSHR, GNAL, NOS1, NTRK2]	FALSE
GO:2001056	GO_BiologicalProcess_22.02.2016_16h56	positive regulation of cysteine-type endopeptidase activity	9	10.4651	0.740663	0.995756	[ARRB1, DLC1, DNPEP, HIP1, IFI27, LY96, MAP3K5, NDUFA2, TNFRSF10A]	FALSE
GO:0043280	GO_BiologicalProcess_22.02.2016_16h56	positive regulation of cysteine-type endopeptidase activity involved in apoptotic process	9	11.25	0.657673	0.970695	[ARRB1, DLC1, DNPEP, HIP1, IFI27, LY96, MAP3K5, NDUFA2, TNFRSF10A]	TRUE
GO:2001269	GO_BiologicalProcess_22.02.2016_16h56	positive regulation of cysteine-type endopeptidase activity involved in apoptotic signaling pathway	3	15.7895	0.416102	0.847439	[LY96, NDUFA2, TNFRSF10A]	FALSE
GO:0050715	GO_BiologicalProcess_22.02.2016_16h56	positive regulation of cytokine secretion	4	7.27273	0.917759	1	[CD58, IL17RB, NDUFA2, VTCN1]	TRUE
GO:0007204	GO_BiologicalProcess_22.02.2016_16h56	positive regulation of cytosolic calcium ion concentration	25	15.1515	0.151088	0.567377	[ADRA1A, AKAP6, BDKRB2, CACNA1A, CAPN3, CASQ2, ERO1L, ESR1, FCRL5, FGF2, GRM1, ITPR1, JPH1, LPAR3, MYO5A, NOS1, OXTR, PLCE1, PRKCE, PTH1R, RIC3, SLC8A1, SLC8A3, TPCN1, TRPM1]	FALSE
GO:0051482	GO_BiologicalProcess_22.02.2016_16h56	positive regulation of cytosolic calcium ion concentration involved in phospholipase C-activating G-protein coupled signaling pathway	2	20	0.350943	0.79274	[GRM1, LPAR3]	TRUE
GO:0002230	GO_BiologicalProcess_22.02.2016_16h56	positive regulation of defense response to virus by host	8	13.7931	0.416568	0.846451	[COX8A, KIAA1549L, MTSS1, NUP93, SLC1A3, SNRPB2, SNTG1, TRAF3IP2]	TRUE
GO:1900006	GO_BiologicalProcess_22.02.2016_16h56	positive regulation of dendrite development	8	18.1818	0.162934	0.582375	[BAIAP2, BMP7, CUX1, CUX2, EPHA4, FBXW8, LRP8, PTPRD]	FALSE
GO:1903861	GO_BiologicalProcess_22.02.2016_16h56	positive regulation of dendrite extension	4	26.6667	0.101272	0.487202	[CPNE6, PARK2, RIMS1, RIMS2]	FALSE
GO:0050775	GO_BiologicalProcess_22.02.2016_16h56	positive regulation of dendrite morphogenesis	7	35	0.00738662	0.219136	[BAIAP2, CUX1, CUX2, EPHA4, FBXW8, LRP8, PTPRD]	TRUE
GO:0060999	GO_BiologicalProcess_22.02.2016_16h56	positive regulation of dendritic spine development	3	12.5	0.576805	0.926635	[BAIAP2, CUX2, LRP8]	FALSE
GO:0061003	GO_BiologicalProcess_22.02.2016_16h56	positive regulation of dendritic spine morphogenesis	3	27.2727	0.142675	0.547332	[BAIAP2, CUX2, LRP8]	TRUE
GO:0035306	GO_BiologicalProcess_22.02.2016_16h56	positive regulation of dephosphorylation	3	10	0.728682	0.991632	[ADORA1, AKAP6, DLC1]	FALSE
GO:2000573	GO_BiologicalProcess_22.02.2016_16h56	positive regulation of DNA biosynthetic process	3	9.375	0.76868	0.997267	[MAPK15, MAPKAPK5, NEK7]	FALSE
GO:0043517	GO_BiologicalProcess_22.02.2016_16h56	positive regulation of DNA damage response, signal transduction by p53 class mediator	5	45.4545	0.0066537	0.219326	[ANTXR1, EEF1E1, MMAB, SPRED1, SPRED2]	FALSE
GO:0051054	GO_BiologicalProcess_22.02.2016_16h56	positive regulation of DNA metabolic process	13	10.7438	0.733422	0.99051	[ANTXR1, APLF, BMP6, BRE, EYA1, GLI2, IGF1R, MAPK15, MAPKAPK5, MMAB, NEK7, PDGFC, TGFB3]	FALSE
GO:0045739	GO_BiologicalProcess_22.02.2016_16h56	positive regulation of DNA repair	2	8.33333	0.810856	1	[BRE, EYA1]	TRUE
GO:0045740	GO_BiologicalProcess_22.02.2016_16h56	positive regulation of DNA replication	10	16.129	0.221839	0.667016	[ANTXR1, BMP6, GLI2, IGF1R, MAPK15, MAPKAPK5, MMAB, NEK7, PDGFC, TGFB3]	TRUE
GO:0010950	GO_BiologicalProcess_22.02.2016_16h56	positive regulation of endopeptidase activity	9	10.1124	0.776596	0.995922	[ARRB1, DLC1, DNPEP, HIP1, IFI27, LY96, MAP3K5, NDUFA2, TNFRSF10A]	FALSE
GO:0010595	GO_BiologicalProcess_22.02.2016_16h56	positive regulation of endothelial cell migration	5	11.6279	0.618383	0.944015	[ANGPT1, FGF2, HDAC9, NRP2, ROCK2]	TRUE
GO:0045742	GO_BiologicalProcess_22.02.2016_16h56	positive regulation of epidermal growth factor receptor signaling pathway	3	18.75	0.310739	0.755621	[ADORA1, AFAP1L2, ESR1]	TRUE
GO:0010634	GO_BiologicalProcess_22.02.2016_16h56	positive regulation of epithelial cell migration	10	14.9254	0.300869	0.747971	[ANGPT1, EPB41L4B, EPB41L5, FGF2, HDAC9, NRP2, PRKCE, ROCK2, RREB1, TGFBR2]	TRUE
GO:0010718	GO_BiologicalProcess_22.02.2016_16h56	positive regulation of epithelial to mesenchymal transition	5	26.3158	0.0732252	0.428753	[AXIN2, EPB41L5, TCF7L2, TGFB3, TGFBR2]	TRUE
GO:1901186	GO_BiologicalProcess_22.02.2016_16h56	positive regulation of ERBB signaling pathway	3	18.75	0.310739	0.755621	[ADORA1, AFAP1L2, ESR1]	FALSE
GO:0070374	GO_BiologicalProcess_22.02.2016_16h56	positive regulation of ERK1 and ERK2 cascade	18	16.8224	0.0991043	0.479363	[ADRA1A, ALOX15, ANGPT1, ARRB1, BMPER, CD44, DNAJC27, ESR1, FGF2, FGFR2, FSHR, NELFE, PDGFC, PDGFD, PTEN, RAPGEF2, SCIMP, ST5]	FALSE
GO:1903749	GO_BiologicalProcess_22.02.2016_16h56	positive regulation of establishment of protein localization to mitochondrion	5	7.35294	0.93104	1	[DPH6, ELMOD1, KCNN3, PPP3R1, YWHAE]	FALSE
GO:0090004	GO_BiologicalProcess_22.02.2016_16h56	positive regulation of establishment of protein localization to plasma membrane	3	15.7895	0.416102	0.847439	[ANXA13, PIK3R1, SORBS1]	TRUE
GO:2000463	GO_BiologicalProcess_22.02.2016_16h56	positive regulation of excitatory postsynaptic potential	4	28.5714	0.0818663	0.452553	[CUX2, PTEN, RIMS1, RIMS2]	TRUE
GO:0045921	GO_BiologicalProcess_22.02.2016_16h56	positive regulation of exocytosis	5	8.33333	0.873417	1	[CDK5R2, PLB1, PLCB1, STXBP1, STXBP5]	FALSE
GO:2001238	GO_BiologicalProcess_22.02.2016_16h56	positive regulation of extrinsic apoptotic signaling pathway	3	6.52174	0.932488	1	[STK3, TRPS1, WWOX]	TRUE
GO:1902043	GO_BiologicalProcess_22.02.2016_16h56	positive regulation of extrinsic apoptotic signaling pathway via death domain receptors	2	13.3333	0.563818	0.924122	[STK3, TRPS1]	TRUE
GO:0010763	GO_BiologicalProcess_22.02.2016_16h56	positive regulation of fibroblast migration	2	28.5714	0.207514	0.641274	[PRKCE, SLC8A1]	TRUE
GO:0051491	GO_BiologicalProcess_22.02.2016_16h56	positive regulation of filopodium assembly	3	13.6364	0.515721	0.903527	[ESPN, MYO3B, TGFB3]	TRUE
GO:1900087	GO_BiologicalProcess_22.02.2016_16h56	positive regulation of G1/S transition of mitotic cell cycle	2	11.7647	0.633818	0.956099	[ANKRD17, PLCB1]	TRUE
GO:0010971	GO_BiologicalProcess_22.02.2016_16h56	positive regulation of G2/M transition of mitotic cell cycle	2	14.2857	0.52537	0.907921	[MTA3, RAD51B]	TRUE
GO:0046326	GO_BiologicalProcess_22.02.2016_16h56	positive regulation of glucose import	3	10.7143	0.683446	0.971673	[PIK3R1, PIK3R3, SORBS1]	TRUE
GO:2001275	GO_BiologicalProcess_22.02.2016_16h56	positive regulation of glucose import in response to insulin stimulus	2	20	0.350943	0.79274	[PIK3R1, PIK3R3]	TRUE
GO:0010907	GO_BiologicalProcess_22.02.2016_16h56	positive regulation of glucose metabolic process	2	7.40741	0.85994	1	[SORBS1, TCF7L2]	TRUE
GO:0010828	GO_BiologicalProcess_22.02.2016_16h56	positive regulation of glucose transport	3	9.375	0.76868	0.997267	[PIK3R1, PIK3R3, SORBS1]	FALSE
GO:0010560	GO_BiologicalProcess_22.02.2016_16h56	positive regulation of glycoprotein biosynthetic process	3	23.0769	0.206601	0.642919	[PLCB1, SLC51B, TCF7L2]	TRUE
GO:0060421	GO_BiologicalProcess_22.02.2016_16h56	positive regulation of heart growth	3	14.2857	0.48346	0.887175	[AKAP6, FGF2, FGFR2]	FALSE
GO:0010460	GO_BiologicalProcess_22.02.2016_16h56	positive regulation of heart rate	2	12.5	0.599973	0.935159	[ADRA1A, TPM1]	FALSE
GO:0001996	GO_BiologicalProcess_22.02.2016_16h56	positive regulation of heart rate by epinephrine-norepinephrine	2	50	0.0758243	0.438205	[ADRA1A, TPM1]	TRUE
GO:0035066	GO_BiologicalProcess_22.02.2016_16h56	positive regulation of histone acetylation	3	17.6471	0.346131	0.79192	[ARRB1, NOS1, PIWIL2]	TRUE
GO:0061087	GO_BiologicalProcess_22.02.2016_16h56	positive regulation of histone H3-K27 methylation	2	66.6667	0.0412342	0.349509	[MTF2, PHF19]	TRUE
GO:0051571	GO_BiologicalProcess_22.02.2016_16h56	positive regulation of histone H3-K4 methylation	2	15.3846	0.484692	0.887604	[MYB, NELFE]	TRUE
GO:0051574	GO_BiologicalProcess_22.02.2016_16h56	positive regulation of histone H3-K9 methylation	2	66.6667	0.0412342	0.349509	[JARID2, MYB]	TRUE
GO:0031062	GO_BiologicalProcess_22.02.2016_16h56	positive regulation of histone methylation	5	20.8333	0.162009	0.583756	[JARID2, MTF2, MYB, NELFE, PHF19]	TRUE
GO:0031058	GO_BiologicalProcess_22.02.2016_16h56	positive regulation of histone modification	9	17.6471	0.16485	0.586867	[ARRB1, JARID2, JDP2, MTF2, MYB, NELFE, NOS1, PHF19, PIWIL2]	TRUE
GO:0046887	GO_BiologicalProcess_22.02.2016_16h56	positive regulation of hormone secretion	6	7.89474	0.916445	1	[ARRB1, BMP6, FLNB, OXCT1, PRKCE, TCF7L2]	FALSE
GO:0043123	GO_BiologicalProcess_22.02.2016_16h56	positive regulation of I-kappaB kinase/NF-kappaB signaling	9	8.49057	0.914518	1	[ANKRD17, MTDH, PARK2, PELI1, PELI2, PRKCB, PRKCE, S100A12, TRAF3IP2]	TRUE
GO:0097151	GO_BiologicalProcess_22.02.2016_16h56	positive regulation of inhibitory postsynaptic potential	2	40	0.116308	0.50992	[RIMS1, RIMS2]	TRUE
GO:0032024	GO_BiologicalProcess_22.02.2016_16h56	positive regulation of insulin secretion	4	8.88889	0.817884	1	[ARRB1, OXCT1, PRKCE, TCF7L2]	FALSE
GO:0035774	GO_BiologicalProcess_22.02.2016_16h56	positive regulation of insulin secretion involved in cellular response to glucose stimulus	2	12.5	0.599973	0.935159	[ARRB1, OXCT1]	TRUE
GO:0090316	GO_BiologicalProcess_22.02.2016_16h56	positive regulation of intracellular protein transport	20	12.6582	0.471935	0.878708	[AKAP6, ANXA13, BMP6, CACNA1A, DPH6, EDEM2, ELMOD1, FYCO1, KCNN3, MTCL1, MYO1E, PDZK1, PIK3R1, PPP3R1, RBPMS, RUFY3, SEC16B, SLC51B, TCF7L2, TGFB3]	TRUE
GO:0033145	GO_BiologicalProcess_22.02.2016_16h56	positive regulation of intracellular steroid hormone receptor signaling pathway	2	16.6667	0.441908	0.862497	[FSHR, NCOA2]	TRUE
GO:0034767	GO_BiologicalProcess_22.02.2016_16h56	positive regulation of ion transmembrane transport	8	8.98876	0.867455	1	[AKAP6, CAPN3, KCNC1, NOS1, PDZK1, TMEM110, TRPV3, WNK2]	TRUE
GO:0032414	GO_BiologicalProcess_22.02.2016_16h56	positive regulation of ion transmembrane transporter activity	3	6.81818	0.918678	1	[AKAP6, TMEM110, WNK2]	TRUE
GO:0046427	GO_BiologicalProcess_22.02.2016_16h56	positive regulation of JAK-STAT cascade	3	6.12245	0.949194	1	[GH1, GHR, PRLR]	FALSE
GO:0046330	GO_BiologicalProcess_22.02.2016_16h56	positive regulation of JNK cascade	7	9.33333	0.827509	1	[ANKRD6, EPHA4, MAGI3, MAP3K5, MINK1, PLCB1, STK3]	FALSE
GO:0043507	GO_BiologicalProcess_22.02.2016_16h56	positive regulation of JUN kinase activity	3	7.5	0.883078	1	[EPHA4, MAGI3, MAP3K5]	FALSE
GO:0033674	GO_BiologicalProcess_22.02.2016_16h56	positive regulation of kinase activity	53	12.2685	0.514913	0.903891	[ADORA1, AFAP1L2, ALK, ANGPT1, ARRB1, CD44, CDK5R2, CSPG4, CSRP3, DAB1, EPHA4, FGF2, FGFR2, GCKR, GH1, GHR, GRB2, GRM1, GRM4, IL5RA, IQGAP3, LPAR3, LRP8, MAGI3, MAP2K2, MAP2K5, MAP2K6, MAP3K5, MAPKAPK5, NEK10, PDGFC, PDGFD, PLCE1, PRKACB, PRLR, PSMF1, PTK2, RAPGEF2, RASAL2, RASGRP3, RPTOR, S100A12, SHC3, SPRED1, SPTA1, STK3, STK39, SYNGAP1, TEAD1, TGFB3, TGFBR2, TNFRSF10A, VAV3]	TRUE
GO:1902107	GO_BiologicalProcess_22.02.2016_16h56	positive regulation of leukocyte differentiation	6	6.74157	0.968946	1	[GLI2, IL7, ITPKB, MYB, STAT5B, TGFBR2]	FALSE
GO:0090218	GO_BiologicalProcess_22.02.2016_16h56	positive regulation of lipid kinase activity	3	12.5	0.576805	0.926635	[FGF2, PTK2, VAV3]	FALSE
GO:0031666	GO_BiologicalProcess_22.02.2016_16h56	positive regulation of lipopolysaccharide-mediated signaling pathway	2	28.5714	0.207514	0.641274	[BMP6, LY96]	TRUE
GO:0045716	GO_BiologicalProcess_22.02.2016_16h56	positive regulation of low-density lipoprotein particle receptor biosynthetic process	2	66.6667	0.0412342	0.349509	[SCAP, SH2D2A]	TRUE
GO:0045621	GO_BiologicalProcess_22.02.2016_16h56	positive regulation of lymphocyte differentiation	6	10.5263	0.713455	0.98752	[GLI2, IL7, ITPKB, MYB, STAT5B, TGFBR2]	FALSE
GO:0050671	GO_BiologicalProcess_22.02.2016_16h56	positive regulation of lymphocyte proliferation	8	10.2564	0.754021	0.995666	[CHRNB2, GPAM, IL7, PELI1, SPTA1, STAT5B, VAV3, VTCN1]	TRUE
GO:0034184	GO_BiologicalProcess_22.02.2016_16h56	positive regulation of maintenance of mitotic sister chromatid cohesion	2	66.6667	0.0412342	0.349509	[NSMCE2, SMC5]	FALSE
GO:0034093	GO_BiologicalProcess_22.02.2016_16h56	positive regulation of maintenance of sister chromatid cohesion	2	66.6667	0.0412342	0.349509	[NSMCE2, SMC5]	FALSE
GO:0033601	GO_BiologicalProcess_22.02.2016_16h56	positive regulation of mammary gland epithelial cell proliferation	2	28.5714	0.207514	0.641274	[IQGAP3, RREB1]	TRUE
GO:0043406	GO_BiologicalProcess_22.02.2016_16h56	positive regulation of MAP kinase activity	23	16.4286	0.0853818	0.45777	[ALK, ARRB1, CSPG4, EPHA4, FGF2, GH1, GHR, GRM1, GRM4, IQGAP3, LPAR3, MAGI3, MAP2K2, MAP2K5, MAP2K6, MAP3K5, MAPKAPK5, NEK10, PDGFC, PDGFD, PLCE1, S100A12, TGFB3]	FALSE
GO:0043410	GO_BiologicalProcess_22.02.2016_16h56	positive regulation of MAPK cascade	58	14.8338	0.0669732	0.411077	[ADORA1, ADRA1A, ALK, ALOX15, ANGPT1, ANKRD6, ARRB1, BMPER, CD44, CDH2, CSPG4, DNAJC27, EPHA4, ESR1, FGF2, FGFR2, FSHR, GH1, GHR, GRB2, GRM1, GRM4, IGF1R, IL5RA, IQGAP3, KSR2, LPAR3, MAGI3, MAP2K2, MAP2K5, MAP2K6, MAP3K5, MAPKAPK5, MINK1, NEK10, NELFE, NTRK2, PDGFC, PDGFD, PELI2, PLCB1, PLCE1, PRKCE, PSMF1, PTEN, PTK2, RAPGEF2, RASAL2, RASGRP3, S100A12, SCIMP, SHC3, SPRED1, SPTA1, ST5, STK3, SYNG…	TRUE
GO:0045836	GO_BiologicalProcess_22.02.2016_16h56	positive regulation of meiotic nuclear division	2	25	0.255425	0.690967	[PIWIL2, PLCB1]	TRUE
GO:1902101	GO_BiologicalProcess_22.02.2016_16h56	positive regulation of metaphase/anaphase transition of cell cycle	3	50	0.0274698	0.298148	[NSMCE2, PTEN, SMC5]	FALSE
GO:0035794	GO_BiologicalProcess_22.02.2016_16h56	positive regulation of mitochondrial membrane permeability	6	17.6471	0.230747	0.673328	[ATF2, BNIP3L, EYA1, IER3, PPP3R1, YWHAE]	FALSE
GO:1902110	GO_BiologicalProcess_22.02.2016_16h56	positive regulation of mitochondrial membrane permeability involved in apoptotic process	6	18.1818	0.210118	0.644846	[ATF2, BNIP3L, EYA1, IER3, PPP3R1, YWHAE]	TRUE
GO:1901030	GO_BiologicalProcess_22.02.2016_16h56	positive regulation of mitochondrial outer membrane permeabilization involved in apoptotic signaling pathway	2	10	0.721872	0.989932	[PPP3R1, YWHAE]	FALSE
GO:1901992	GO_BiologicalProcess_22.02.2016_16h56	positive regulation of mitotic cell cycle phase transition	7	17.5	0.211394	0.644317	[ANKRD17, MTA3, NSMCE2, PLCB1, PTEN, RAD51B, SMC5]	TRUE
GO:0045842	GO_BiologicalProcess_22.02.2016_16h56	positive regulation of mitotic metaphase/anaphase transition	3	50	0.0274698	0.298148	[NSMCE2, PTEN, SMC5]	TRUE
GO:0045840	GO_BiologicalProcess_22.02.2016_16h56	positive regulation of mitotic nuclear division	4	13.7931	0.48163	0.885642	[IGF1R, NSMCE2, PTEN, SMC5]	FALSE
GO:1901970	GO_BiologicalProcess_22.02.2016_16h56	positive regulation of mitotic sister chromatid separation	3	50	0.0274698	0.298148	[NSMCE2, PTEN, SMC5]	TRUE
GO:1903313	GO_BiologicalProcess_22.02.2016_16h56	positive regulation of mRNA metabolic process	2	7.14286	0.873517	1	[AGO2, CELF4]	FALSE
GO:0050685	GO_BiologicalProcess_22.02.2016_16h56	positive regulation of mRNA processing	2	9.52381	0.746968	0.996703	[AGO2, CELF4]	TRUE
GO:0070257	GO_BiologicalProcess_22.02.2016_16h56	positive regulation of mucus secretion	2	25	0.255425	0.690967	[PRKCE, SYTL2]	TRUE
GO:0048636	GO_BiologicalProcess_22.02.2016_16h56	positive regulation of muscle organ development	3	7.69231	0.872233	1	[AKAP6, FGF2, FGFR2]	FALSE
GO:0031643	GO_BiologicalProcess_22.02.2016_16h56	positive regulation of myelination	2	16.6667	0.441908	0.862497	[PARD3, RNF10]	TRUE
GO:0045663	GO_BiologicalProcess_22.02.2016_16h56	positive regulation of myoblast differentiation	4	23.5294	0.145574	0.551321	[CSRP3, MAP3K5, PLCB1, ZFHX3]	TRUE
GO:0050769	GO_BiologicalProcess_22.02.2016_16h56	positive regulation of neurogenesis	35	13.2576	0.331322	0.775992	[ARHGAP35, BAIAP2, BMP6, BMP7, CDH4, CPNE6, CUX1, CUX2, DAB1, EPHA4, FBXW8, FIG4, FN1, FYCO1, GDPD5, GLI2, LPAR3, LRP8, LRRC7, MAP2K2, NKX2-2, NTRK2, PARK2, PRKCH, PTPRD, RAPGEF2, RIMS1, RIMS2, RUFY3, SEMA4D, STMN2, TCF12, TCF7L2, TENM3, XRCC5]	FALSE
GO:0043525	GO_BiologicalProcess_22.02.2016_16h56	positive regulation of neuron apoptotic process	3	8.82353	0.803729	1	[ATF2, GRIK2, PARK2]	TRUE
GO:0045666	GO_BiologicalProcess_22.02.2016_16h56	positive regulation of neuron differentiation	33	15.6398	0.0812948	0.452203	[ARHGAP35, BAIAP2, BMP6, BMP7, CDH4, CPNE6, CUX1, CUX2, DAB1, EPHA4, FBXW8, FIG4, FN1, FYCO1, GDPD5, GLI2, LPAR3, LRP8, LRRC7, MAP2K2, NKX2-2, NTRK2, PARK2, PTPRD, RAPGEF2, RIMS1, RIMS2, RUFY3, SEMA4D, STMN2, TCF12, TCF7L2, TENM3]	TRUE
GO:0010976	GO_BiologicalProcess_22.02.2016_16h56	positive regulation of neuron projection development	26	16.1491	0.0834903	0.453088	[ARHGAP35, BAIAP2, BMP7, CDH4, CPNE6, CUX1, CUX2, EPHA4, FBXW8, FIG4, FN1, FYCO1, LPAR3, LRP8, LRRC7, MAP2K2, NTRK2, PARK2, PTPRD, RAPGEF2, RIMS1, RIMS2, RUFY3, SEMA4D, STMN2, TENM3]	FALSE
GO:0051582	GO_BiologicalProcess_22.02.2016_16h56	positive regulation of neurotransmitter uptake	2	100	0.0149637	0.283355	[PARK2, RAB3B]	TRUE
GO:0051533	GO_BiologicalProcess_22.02.2016_16h56	positive regulation of NFAT protein import into nucleus	2	25	0.255425	0.690967	[AKAP6, PPP3R1]	TRUE
GO:0051092	GO_BiologicalProcess_22.02.2016_16h56	positive regulation of NF-kappaB transcription factor activity	8	9.30232	0.841739	1	[ALK, CAPN3, ERC1, MTDH, PRKCB, PRKCH, S100A12, TRIM37]	TRUE
GO:0045429	GO_BiologicalProcess_22.02.2016_16h56	positive regulation of nitric oxide biosynthetic process	2	6.45161	0.907291	1	[ASS1, ESR1]	TRUE
GO:0051000	GO_BiologicalProcess_22.02.2016_16h56	positive regulation of nitric-oxide synthase activity	3	25	0.173808	0.59957	[ESR1, GCH1, NPR3]	TRUE
GO:2000052	GO_BiologicalProcess_22.02.2016_16h56	positive regulation of non-canonical Wnt signaling pathway	2	20	0.350943	0.79274	[ANKRD6, MLLT3]	FALSE
GO:0045747	GO_BiologicalProcess_22.02.2016_16h56	positive regulation of Notch signaling pathway	3	11.5385	0.632811	0.9562	[AAK1, EYA1, NOV]	TRUE
GO:1903508	GO_BiologicalProcess_22.02.2016_16h56	positive regulation of nucleic acid-templated transcription	112	11.877	0.654691	0.967898	[ABLIM1, AFAP1L2, AGO2, AHI1, AKNA, ALK, ARHGEF10L, ARID1B, ARNT2, ARRB1, ATF2, ATXN7, BCL9, BMP6, BMP7, BPTF, BTRC, CAMKK2, CAPN3, CHD6, CREB3L1, CRTC3, CSRNP3, CSRP3, CTBP2, CUX1, E2F3, EPAS1, ERC1, ESR1, EYA1, FGF2, FGFR2, FIGLA, FOXN4, GC, GCN1L1, GLI2, GTF2A2, HDAC1, HNF4G, IKZF2, ILF2, ITGA6, LBH, LHX3, LMO1, LMX1A, LMX1B, LRP8, MAML3, MAP2K5, MEIS2, MTDH, MTF2, MYB, MYBL1, NCOA2, NELFE, NF…	FALSE
GO:0046824	GO_BiologicalProcess_22.02.2016_16h56	positive regulation of nucleocytoplasmic transport	7	9.58904	0.805723	0.998738	[AKAP6, BMP6, PIK3R1, PPP3R1, RBPMS, TCF7L2, TGFB3]	FALSE
GO:0030810	GO_BiologicalProcess_22.02.2016_16h56	positive regulation of nucleotide biosynthetic process	9	12.3288	0.544066	0.922322	[ABCA1, CACNA1A, CALCRL, ECE1, FLNB, FSHR, GNAL, NOS1, NTRK2]	FALSE
GO:0045981	GO_BiologicalProcess_22.02.2016_16h56	positive regulation of nucleotide metabolic process	9	10.3448	0.753058	0.995872	[ABCA1, CACNA1A, CALCRL, ECE1, FLNB, FSHR, GNAL, NOS1, NTRK2]	FALSE
GO:0010862	GO_BiologicalProcess_22.02.2016_16h56	positive regulation of pathway-restricted SMAD protein phosphorylation	4	13.7931	0.48163	0.885642	[BMP6, BMP7, RBPMS, TGFB3]	FALSE
GO:0010952	GO_BiologicalProcess_22.02.2016_16h56	positive regulation of peptidase activity	10	10.2041	0.77531	0.995708	[ARRB1, DLC1, DNPEP, FN1, HIP1, IFI27, LY96, MAP3K5, NDUFA2, TNFRSF10A]	FALSE
GO:0090277	GO_BiologicalProcess_22.02.2016_16h56	positive regulation of peptide hormone secretion	5	8.19672	0.882363	1	[ARRB1, FLNB, OXCT1, PRKCE, TCF7L2]	FALSE
GO:0002793	GO_BiologicalProcess_22.02.2016_16h56	positive regulation of peptide secretion	6	9.52381	0.79938	0.999225	[ADORA1, ARRB1, FLNB, OXCT1, PRKCE, TCF7L2]	TRUE
GO:2000758	GO_BiologicalProcess_22.02.2016_16h56	positive regulation of peptidyl-lysine acetylation	3	17.6471	0.346131	0.79192	[ARRB1, NOS1, PIWIL2]	FALSE
GO:0033138	GO_BiologicalProcess_22.02.2016_16h56	positive regulation of peptidyl-serine phosphorylation	6	9.83606	0.773224	0.995904	[ANGPT1, ARRB1, BCAR3, CD44, NTRK2, SMYD3]	TRUE
GO:0050731	GO_BiologicalProcess_22.02.2016_16h56	positive regulation of peptidyl-tyrosine phosphorylation	10	9.52381	0.842497	1	[ADORA1, AFAP1L2, ANGPT1, CD44, CSPG4, GH1, GHR, LRP8, RICTOR, SEMA4D]	TRUE
GO:0050766	GO_BiologicalProcess_22.02.2016_16h56	positive regulation of phagocytosis	4	12.1212	0.587466	0.930328	[ABR, DOCK2, LBP, RAP1GAP]	TRUE
GO:0043552	GO_BiologicalProcess_22.02.2016_16h56	positive regulation of phosphatidylinositol 3-kinase activity	3	13.0435	0.546867	0.925306	[FGF2, PTK2, VAV3]	TRUE
GO:0014068	GO_BiologicalProcess_22.02.2016_16h56	positive regulation of phosphatidylinositol 3-kinase signaling	9	18	0.151109	0.565072	[ANGPT1, CBL, FSHR, GH1, NTRK2, PDGFC, PDGFD, PTK2, SEMA4D]	FALSE
GO:0010518	GO_BiologicalProcess_22.02.2016_16h56	positive regulation of phospholipase activity	10	16.6667	0.19278	0.626183	[ADRA1A, CACNA1A, ESR1, FGF2, FGFR2, ITPR1, PDE1A, PLCB2, PRKACB, PRKCE]	TRUE
GO:0010863	GO_BiologicalProcess_22.02.2016_16h56	positive regulation of phospholipase C activity	8	17.0213	0.210914	0.645065	[ADRA1A, ESR1, FGF2, ITPR1, PDE1A, PLCB2, PRKACB, PRKCE]	FALSE
GO:1903727	GO_BiologicalProcess_22.02.2016_16h56	positive regulation of phospholipid metabolic process	3	9.67742	0.74932	0.993882	[FGF2, PTK2, VAV3]	FALSE
GO:0042327	GO_BiologicalProcess_22.02.2016_16h56	positive regulation of phosphorylation	85	12.4451	0.450501	0.87352	[ADORA1, ADRA1A, AFAP1L2, ALK, ALOX15, ANGPT1, ANKRD6, ARRB1, AXIN2, BCAR3, BMP6, BMP7, BMPER, BRAT1, CD44, CDH2, CDK5R2, CSPG4, CSRP3, DAB1, DNAJC27, EPHA4, ESR1, FAM129A, FGF2, FGFR2, FSHR, GCKR, GH1, GHR, GRB2, GRM1, GRM4, IGF1R, IL5RA, IQGAP3, ITGA6, KSR2, LPAR3, LRP8, MAGI3, MAP2K2, MAP2K5, MAP2K6, MAP3K5, MAPK15, MAPKAPK5, MINK1, NEK10, NELFE, NTRK2, PDGFC, PDGFD, PELI2, PLCB1, PLCE1, PRKAC…	FALSE
GO:1902269	GO_BiologicalProcess_22.02.2016_16h56	positive regulation of polyamine transmembrane transport	2	100	0.0149637	0.283355	[AZIN1, AZIN2]	TRUE
GO:1901381	GO_BiologicalProcess_22.02.2016_16h56	positive regulation of potassium ion transmembrane transport	2	10	0.721872	0.989932	[AKAP6, KCNC1]	TRUE
GO:0043268	GO_BiologicalProcess_22.02.2016_16h56	positive regulation of potassium ion transport	4	14.2857	0.453479	0.871698	[ADORA1, AKAP6, KCNC1, STK39]	TRUE
GO:1902895	GO_BiologicalProcess_22.02.2016_16h56	positive regulation of pri-miRNA transcription from RNA polymerase II promoter	2	33.3333	0.160727	0.583864	[SMARCA4, SPI1]	TRUE
GO:1901800	GO_BiologicalProcess_22.02.2016_16h56	positive regulation of proteasomal protein catabolic process	5	8.19672	0.882363	1	[NSMCE2, PARK2, PTEN, RNF144A, SMC5]	FALSE
GO:0032436	GO_BiologicalProcess_22.02.2016_16h56	positive regulation of proteasomal ubiquitin-dependent protein catabolic process	5	9.25926	0.806947	0.998863	[NSMCE2, PARK2, PTEN, RNF144A, SMC5]	TRUE
GO:1901985	GO_BiologicalProcess_22.02.2016_16h56	positive regulation of protein acetylation	3	13.6364	0.515721	0.903527	[ARRB1, NOS1, PIWIL2]	FALSE
GO:0031954	GO_BiologicalProcess_22.02.2016_16h56	positive regulation of protein autophosphorylation	3	27.2727	0.142675	0.547332	[NEK10, PDGFC, PDGFD]	TRUE
GO:0035307	GO_BiologicalProcess_22.02.2016_16h56	positive regulation of protein dephosphorylation	3	10.3448	0.706733	0.9828	[ADORA1, AKAP6, DLC1]	TRUE
GO:1901881	GO_BiologicalProcess_22.02.2016_16h56	positive regulation of protein depolymerization	3	25	0.173808	0.59957	[LRRC16A, NES, STMN2]	TRUE
GO:0070863	GO_BiologicalProcess_22.02.2016_16h56	positive regulation of protein exit from endoplasmic reticulum	3	50	0.0274698	0.298148	[EDEM2, SEC16B, SLC51B]	TRUE
GO:1904591	GO_BiologicalProcess_22.02.2016_16h56	positive regulation of protein import	6	9.83606	0.773224	0.995904	[AKAP6, BMP6, PIK3R1, PPP3R1, RBPMS, TGFB3]	TRUE
GO:0042307	GO_BiologicalProcess_22.02.2016_16h56	positive regulation of protein import into nucleus	6	10	0.759223	0.99662	[AKAP6, BMP6, PIK3R1, PPP3R1, RBPMS, TGFB3]	FALSE
GO:1900740	GO_BiologicalProcess_22.02.2016_16h56	positive regulation of protein insertion into mitochondrial membrane involved in apoptotic signaling pathway	2	11.7647	0.633818	0.956099	[PPP3R1, YWHAE]	FALSE
GO:0045860	GO_BiologicalProcess_22.02.2016_16h56	positive regulation of protein kinase activity	49	11.9221	0.602294	0.937137	[ADORA1, AFAP1L2, ALK, ANGPT1, ARRB1, CDK5R2, CSPG4, DAB1, EPHA4, FGF2, FGFR2, GH1, GHR, GRB2, GRM1, GRM4, IL5RA, IQGAP3, LPAR3, LRP8, MAGI3, MAP2K2, MAP2K5, MAP2K6, MAP3K5, MAPKAPK5, NEK10, PDGFC, PDGFD, PLCE1, PRKACB, PRLR, PSMF1, PTK2, RAPGEF2, RASAL2, RASGRP3, RPTOR, S100A12, SHC3, SPRED1, SPTA1, STK3, STK39, SYNGAP1, TEAD1, TGFB3, TGFBR2, TNFRSF10A]	FALSE
GO:0051897	GO_BiologicalProcess_22.02.2016_16h56	positive regulation of protein kinase B signaling	8	14.0351	0.397049	0.829515	[ANGPT1, FGF2, IGF1R, MTDH, PTK2, RICTOR, STK3, TCF7L2]	TRUE
GO:1900182	GO_BiologicalProcess_22.02.2016_16h56	positive regulation of protein localization to nucleus	6	8.10811	0.903607	1	[AKAP6, BMP6, PIK3R1, PPP3R1, RBPMS, TGFB3]	FALSE
GO:1903078	GO_BiologicalProcess_22.02.2016_16h56	positive regulation of protein localization to plasma membrane	3	14.2857	0.48346	0.887175	[ANXA13, PIK3R1, SORBS1]	FALSE
GO:1903322	GO_BiologicalProcess_22.02.2016_16h56	positive regulation of protein modification by small protein conjugation or removal	12	10.2564	0.784357	0.998681	[ANGPT1, ARRB1, BTRC, COMMD1, MAPK15, NMI, PARK2, PELI1, PSMF1, PTEN, PTK2, RASSF5]	FALSE
GO:0031401	GO_BiologicalProcess_22.02.2016_16h56	positive regulation of protein modification process	97	12.2475	0.514056	0.90417	[ADORA1, ADRA1A, AFAP1L2, AKAP6, ALK, ALOX15, ANGPT1, ANKRD6, ARRB1, AXIN2, BCAR3, BMP6, BMP7, BMPER, BRAT1, BTRC, CD44, CDH2, CDK5R2, COMMD1, CSPG4, DAB1, DLC1, DNAJC27, EPHA4, ESR1, FAM129A, FGF2, FGFR2, FSHR, GH1, GHR, GRB2, GRM1, GRM4, IGF1R, IL5RA, IQGAP3, JARID2, JDP2, KSR2, LPAR3, LRP8, MAGI3, MAP2K2, MAP2K5, MAP2K6, MAP3K5, MAPK15, MAPKAPK5, MINK1, MTF2, MYB, NEK10, NELFE, NMI, NOS1, NTRK…	FALSE
GO:0001934	GO_BiologicalProcess_22.02.2016_16h56	positive regulation of protein phosphorylation	81	12.4043	0.465503	0.874046	[ADORA1, ADRA1A, AFAP1L2, ALK, ALOX15, ANGPT1, ANKRD6, ARRB1, AXIN2, BCAR3, BMP6, BMP7, BMPER, BRAT1, CD44, CDH2, CDK5R2, CSPG4, DAB1, DNAJC27, EPHA4, ESR1, FAM129A, FGF2, FGFR2, FSHR, GH1, GHR, GRB2, GRM1, GRM4, IGF1R, IL5RA, IQGAP3, KSR2, LPAR3, LRP8, MAGI3, MAP2K2, MAP2K5, MAP2K6, MAP3K5, MAPK15, MAPKAPK5, MINK1, NEK10, NELFE, NTRK2, PDGFC, PDGFD, PELI2, PLCB1, PLCE1, PRKACB, PRKCE, PRLR, PSMF…	FALSE
GO:0032273	GO_BiologicalProcess_22.02.2016_16h56	positive regulation of protein polymerization	8	11.2676	0.653007	0.968627	[ALOX15, ARPC2, BAIAP2, GRB2, IQGAP2, LRRC16A, PRKCE, RICTOR]	FALSE
GO:1902916	GO_BiologicalProcess_22.02.2016_16h56	positive regulation of protein polyubiquitination	2	40	0.116308	0.50992	[NMI, PARK2]	TRUE
GO:0050714	GO_BiologicalProcess_22.02.2016_16h56	positive regulation of protein secretion	11	8.59375	0.925373	1	[ARRB1, BMP6, CD58, IL17RB, NDUFA2, OXCT1, PRKCE, RPH3AL, TCF7L2, TGFB3, VTCN1]	TRUE
GO:0071902	GO_BiologicalProcess_22.02.2016_16h56	positive regulation of protein serine/threonine kinase activity	29	15.0259	0.140088	0.554126	[ALK, ARRB1, CDK5R2, CSPG4, EPHA4, FGF2, GH1, GHR, GRM1, GRM4, IQGAP3, LPAR3, MAGI3, MAP2K2, MAP2K5, MAP2K6, MAP3K5, MAPKAPK5, NEK10, PDGFC, PDGFD, PLCE1, RAPGEF2, RPTOR, S100A12, STK3, TEAD1, TGFB3, TNFRSF10A]	FALSE
GO:0090314	GO_BiologicalProcess_22.02.2016_16h56	positive regulation of protein targeting to membrane	5	27.7778	0.0597409	0.405873	[CACNA1A, MTCL1, MYO1E, PDZK1, SLC51B]	TRUE
GO:0061098	GO_BiologicalProcess_22.02.2016_16h56	positive regulation of protein tyrosine kinase activity	3	12	0.605468	0.937159	[ADORA1, AFAP1L2, LRP8]	TRUE
GO:0031398	GO_BiologicalProcess_22.02.2016_16h56	positive regulation of protein ubiquitination	12	11.3208	0.658258	0.968346	[ANGPT1, ARRB1, BTRC, COMMD1, MAPK15, NMI, PARK2, PELI1, PSMF1, PTEN, PTK2, RASSF5]	TRUE
GO:2000060	GO_BiologicalProcess_22.02.2016_16h56	positive regulation of protein ubiquitination involved in ubiquitin-dependent protein catabolic process	4	8.69565	0.831127	1	[BTRC, PSMF1, PTEN, PTK2]	FALSE
GO:0045862	GO_BiologicalProcess_22.02.2016_16h56	positive regulation of proteolysis	20	9.09091	0.943556	1	[ARRB1, BTRC, CAPN3, DLC1, DNPEP, FN1, HIP1, IFI27, LY96, MAP3K5, NDUFA2, NSMCE2, PARK2, PSMF1, PTEN, PTK2, RNF144A, SH3D19, SMC5, TNFRSF10A]	TRUE
GO:1903052	GO_BiologicalProcess_22.02.2016_16h56	positive regulation of proteolysis involved in cellular protein catabolic process	8	8	0.934172	1	[BTRC, NSMCE2, PARK2, PSMF1, PTEN, PTK2, RNF144A, SMC5]	TRUE
GO:1900373	GO_BiologicalProcess_22.02.2016_16h56	positive regulation of purine nucleotide biosynthetic process	9	12.3288	0.544066	0.922322	[ABCA1, CACNA1A, CALCRL, ECE1, FLNB, FSHR, GNAL, NOS1, NTRK2]	FALSE
GO:1900544	GO_BiologicalProcess_22.02.2016_16h56	positive regulation of purine nucleotide metabolic process	9	10.3448	0.753058	0.995872	[ABCA1, CACNA1A, CALCRL, ECE1, FLNB, FSHR, GNAL, NOS1, NTRK2]	FALSE
GO:0046579	GO_BiologicalProcess_22.02.2016_16h56	positive regulation of Ras protein signal transduction	3	16.6667	0.381338	0.813887	[ARRB1, ITPKB, NOTCH2]	TRUE
GO:0010870	GO_BiologicalProcess_22.02.2016_16h56	positive regulation of receptor biosynthetic process	3	30	0.113657	0.508316	[HDAC1, SCAP, SH2D2A]	TRUE
GO:0002092	GO_BiologicalProcess_22.02.2016_16h56	positive regulation of receptor internalization	4	23.5294	0.145574	0.551321	[AHI1, ANGPT1, ARRB1, GH1]	TRUE
GO:0048260	GO_BiologicalProcess_22.02.2016_16h56	positive regulation of receptor-mediated endocytosis	7	21.875	0.0879655	0.45517	[AHI1, ANGPT1, ARRB1, CBL, GH1, HIP1, SGIP1]	TRUE
GO:1903307	GO_BiologicalProcess_22.02.2016_16h56	positive regulation of regulated secretory pathway	4	11.1111	0.657935	0.969474	[CDK5R2, PLB1, PLCB1, STXBP1]	FALSE
GO:0051281	GO_BiologicalProcess_22.02.2016_16h56	positive regulation of release of sequestered calcium ion into cytosol	2	7.69231	0.845042	1	[AKAP6, CAPN3]	FALSE
GO:1902680	GO_BiologicalProcess_22.02.2016_16h56	positive regulation of RNA biosynthetic process	115	12.0419	0.593127	0.932656	[ABLIM1, AFAP1L2, AGO2, AHI1, AKNA, ALK, ARHGEF10L, ARID1B, ARNT2, ARRB1, ATF2, ATXN7, BCL9, BMP6, BMP7, BPTF, BTRC, CAMKK2, CAPN3, CHD6, CREB3L1, CRTC3, CSRNP3, CSRP3, CTBP2, CUX1, E2F3, EPAS1, ERC1, ESR1, EYA1, FGF2, FGFR2, FIGLA, FOXN4, GC, GCN1L1, GLI2, GTF2A2, HDAC1, HNF4G, IKZF2, ILF2, ITGA6, LBH, LHX3, LMO1, LMX1A, LMX1B, LRP8, MAML3, MAP2K5, MEIS2, MTDH, MTF2, MYB, MYBL1, NCOA2, NELFCD, N…	TRUE
GO:0051254	GO_BiologicalProcess_22.02.2016_16h56	positive regulation of RNA metabolic process	116	11.8609	0.663106	0.967483	[ABLIM1, AFAP1L2, AGO2, AHI1, AKNA, ALK, ARHGEF10L, ARID1B, ARNT2, ARRB1, ATF2, ATXN7, BCL9, BMP6, BMP7, BPTF, BTRC, CAMKK2, CAPN3, CELF4, CHD6, CREB3L1, CRTC3, CSRNP3, CSRP3, CTBP2, CUX1, E2F3, EPAS1, ERC1, ESR1, EYA1, FGF2, FGFR2, FIGLA, FOXN4, GC, GCN1L1, GLI2, GTF2A2, HDAC1, HNF4G, IKZF2, ILF2, ITGA6, LBH, LHX3, LMO1, LMX1A, LMX1B, LRP8, MAML3, MAP2K5, MEIS2, MTDH, MTF2, MYB, MYBL1, NCOA2, NE…	FALSE
GO:0033120	GO_BiologicalProcess_22.02.2016_16h56	positive regulation of RNA splicing	2	13.3333	0.563818	0.924122	[CELF4, PIK3R1]	TRUE
GO:1903532	GO_BiologicalProcess_22.02.2016_16h56	positive regulation of secretion by cell	20	9.13242	0.940777	1	[ARRB1, BMP6, CD58, CDK5R2, CHRNB2, DTNBP1, FLNB, IL17RB, NDUFA2, OXCT1, OXTR, PLB1, PLCB1, PRKCE, RPH3AL, STXBP1, STXBP5, TCF7L2, TGFB3, VTCN1]	TRUE
GO:0051091	GO_BiologicalProcess_22.02.2016_16h56	positive regulation of sequence-specific DNA binding transcription factor activity	17	11.039	0.712465	0.987686	[ALK, ATF2, CAPN3, CRTC3, ERC1, ESR1, GTF2A2, LRP8, MTDH, NKX2-2, PRKCB, PRKCH, PTEN, S100A12, SMARCA4, STK3, TRIM37]	TRUE
GO:0051284	GO_BiologicalProcess_22.02.2016_16h56	positive regulation of sequestering of calcium ion	2	25	0.255425	0.690967	[CASQ2, FCRL5]	FALSE
GO:1901798	GO_BiologicalProcess_22.02.2016_16h56	positive regulation of signal transduction by p53 class mediator	6	35.2941	0.0124155	0.251131	[ANTXR1, CHD6, EEF1E1, MMAB, SPRED1, SPRED2]	FALSE
GO:0045876	GO_BiologicalProcess_22.02.2016_16h56	positive regulation of sister chromatid cohesion	2	50	0.0758243	0.438205	[NSMCE2, SMC5]	FALSE
GO:0043415	GO_BiologicalProcess_22.02.2016_16h56	positive regulation of skeletal muscle tissue regeneration	2	50	0.0758243	0.438205	[CAPN3, TGFBR2]	TRUE
GO:0060391	GO_BiologicalProcess_22.02.2016_16h56	positive regulation of SMAD protein import into nucleus	3	42.8571	0.0437595	0.350864	[BMP6, RBPMS, TGFB3]	TRUE
GO:0051057	GO_BiologicalProcess_22.02.2016_16h56	positive regulation of small GTPase mediated signal transduction	3	13.6364	0.515721	0.903527	[ARRB1, ITPKB, NOTCH2]	FALSE
GO:0014911	GO_BiologicalProcess_22.02.2016_16h56	positive regulation of smooth muscle cell migration	2	8.69565	0.791352	0.996186	[DOCK5, PDGFD]	TRUE
GO:0045987	GO_BiologicalProcess_22.02.2016_16h56	positive regulation of smooth muscle contraction	2	9.09091	0.770092	0.996195	[ADRA1A, OXTR]	TRUE
GO:1902307	GO_BiologicalProcess_22.02.2016_16h56	positive regulation of sodium ion transmembrane transport	2	13.3333	0.563818	0.924122	[NOS1, WNK2]	TRUE
GO:0010765	GO_BiologicalProcess_22.02.2016_16h56	positive regulation of sodium ion transport	2	8.33333	0.810856	1	[NOS1, WNK2]	FALSE
GO:1903672	GO_BiologicalProcess_22.02.2016_16h56	positive regulation of sprouting angiogenesis	2	28.5714	0.207514	0.641274	[FGF2, HDAC9]	TRUE
GO:1904894	GO_BiologicalProcess_22.02.2016_16h56	positive regulation of STAT cascade	3	6.12245	0.949194	1	[GH1, GHR, PRLR]	FALSE
GO:0032373	GO_BiologicalProcess_22.02.2016_16h56	positive regulation of sterol transport	2	15.3846	0.484692	0.887604	[ABCA1, SYCP2]	FALSE
GO:0051496	GO_BiologicalProcess_22.02.2016_16h56	positive regulation of stress fiber assembly	3	8.82353	0.803729	1	[ARHGEF10L, LRRC16A, TPM1]	FALSE
GO:0032874	GO_BiologicalProcess_22.02.2016_16h56	positive regulation of stress-activated MAPK cascade	7	8.23529	0.908955	1	[ANKRD6, EPHA4, MAGI3, MAP3K5, MINK1, PLCB1, STK3]	TRUE
GO:0070304	GO_BiologicalProcess_22.02.2016_16h56	positive regulation of stress-activated protein kinase signaling cascade	7	8.23529	0.908955	1	[ANKRD6, EPHA4, MAGI3, MAP3K5, MINK1, PLCB1, STK3]	FALSE
GO:0045844	GO_BiologicalProcess_22.02.2016_16h56	positive regulation of striated muscle tissue development	3	7.69231	0.872233	1	[AKAP6, FGF2, FGFR2]	FALSE
GO:1900026	GO_BiologicalProcess_22.02.2016_16h56	positive regulation of substrate adhesion-dependent cell spreading	3	14.2857	0.48346	0.887175	[ARPC2, LRRC16A, RREB1]	TRUE
GO:0051965	GO_BiologicalProcess_22.02.2016_16h56	positive regulation of synapse assembly	9	25	0.0262002	0.298951	[ADGRB1, ADGRB3, ADGRL2, ASIC2, CUX2, LRTM1, NRXN3, NTRK2, OXTR]	TRUE
GO:0050806	GO_BiologicalProcess_22.02.2016_16h56	positive regulation of synaptic transmission	19	20.4301	0.0162233	0.267384	[ADORA1, ADRA1A, CHRNB2, CUX2, DTNBP1, GRIK2, LAMA2, NOS1, NTRK2, OXTR, PARK2, PRKCE, PTEN, RAB3B, RIMS1, RIMS2, SLC1A3, SLC24A2, SLC8A3]	TRUE
GO:0032226	GO_BiologicalProcess_22.02.2016_16h56	positive regulation of synaptic transmission, dopaminergic	2	50	0.0758243	0.438205	[CHRNB2, RAB3B]	TRUE
GO:0032230	GO_BiologicalProcess_22.02.2016_16h56	positive regulation of synaptic transmission, GABAergic	3	33.3333	0.0872112	0.453906	[ADRA1A, OXTR, PRKCE]	TRUE
GO:0051968	GO_BiologicalProcess_22.02.2016_16h56	positive regulation of synaptic transmission, glutamatergic	2	16.6667	0.441908	0.862497	[NTRK2, OXTR]	TRUE
GO:0050870	GO_BiologicalProcess_22.02.2016_16h56	positive regulation of T cell activation	14	10.5263	0.765556	0.996118	[GLI2, GPAM, GRB2, IL7, ITPKB, MAPKAP1, MYB, PIK3R1, RICTOR, SPTA1, STAT5B, TGFBR2, TRAC, VTCN1]	FALSE
GO:0045582	GO_BiologicalProcess_22.02.2016_16h56	positive regulation of T cell differentiation	6	12	0.585171	0.930005	[GLI2, IL7, ITPKB, MYB, STAT5B, TGFBR2]	TRUE
GO:0042102	GO_BiologicalProcess_22.02.2016_16h56	positive regulation of T cell proliferation	4	7.27273	0.917759	1	[GPAM, SPTA1, STAT5B, VTCN1]	TRUE
GO:0051973	GO_BiologicalProcess_22.02.2016_16h56	positive regulation of telomerase activity	3	15	0.450204	0.87485	[MAPK15, MAPKAPK5, NEK7]	FALSE
GO:1904884	GO_BiologicalProcess_22.02.2016_16h56	positive regulation of telomerase catalytic core complex assembly	2	50	0.0758243	0.438205	[ANTXR1, MMAB]	FALSE
GO:1904355	GO_BiologicalProcess_22.02.2016_16h56	positive regulation of telomere capping	3	25	0.173808	0.59957	[MAPK15, MAPKAPK5, NEK7]	FALSE
GO:0032206	GO_BiologicalProcess_22.02.2016_16h56	positive regulation of telomere maintenance	5	15.1515	0.378831	0.814394	[ANTXR1, MAPK15, MAPKAPK5, MMAB, NEK7]	FALSE
GO:0032212	GO_BiologicalProcess_22.02.2016_16h56	positive regulation of telomere maintenance via telomerase	5	20.8333	0.162009	0.583756	[ANTXR1, MAPK15, MAPKAPK5, MMAB, NEK7]	TRUE
GO:1904358	GO_BiologicalProcess_22.02.2016_16h56	positive regulation of telomere maintenance via telomere lengthening	5	20.8333	0.162009	0.583756	[ANTXR1, MAPK15, MAPKAPK5, MMAB, NEK7]	FALSE
GO:0098735	GO_BiologicalProcess_22.02.2016_16h56	positive regulation of the force of heart contraction	2	40	0.116308	0.50992	[NOS1, SLC8A1]	TRUE
GO:0034145	GO_BiologicalProcess_22.02.2016_16h56	positive regulation of toll-like receptor 4 signaling pathway	2	20	0.350943	0.79274	[LBP, PELI1]	TRUE
GO:0034123	GO_BiologicalProcess_22.02.2016_16h56	positive regulation of toll-like receptor signaling pathway	2	12.5	0.599973	0.935159	[LBP, PELI1]	FALSE
GO:0032008	GO_BiologicalProcess_22.02.2016_16h56	positive regulation of TOR signaling	2	11.7647	0.633818	0.956099	[RICTOR, RPTOR]	TRUE
GO:0042993	GO_BiologicalProcess_22.02.2016_16h56	positive regulation of transcription factor import into nucleus	3	10.7143	0.683446	0.971673	[AKAP6, PIK3R1, PPP3R1]	FALSE
GO:0045944	GO_BiologicalProcess_22.02.2016_16h56	positive regulation of transcription from RNA polymerase II promoter	80	11.7994	0.659114	0.966411	[ABLIM1, AGO2, AHI1, AKNA, ARHGEF10L, ARNT2, ARRB1, ATF2, ATXN7, BCL9, BMP6, BMP7, CHD6, CREB3L1, CRTC3, CSRNP3, CSRP3, CTBP2, CUX1, EPAS1, ESR1, EYA1, FGF2, FGFR2, FIGLA, GC, GCN1L1, GLI2, GTF2A2, HDAC1, IKZF2, ITGA6, LHX3, LMO1, LMX1A, LMX1B, MAML3, MAP2K5, MEIS2, MTF2, MYB, MYBL1, NCOA2, NELFE, NFIA, NFIC, NKX2-2, NOS1, NR5A2, OSR2, PARK2, PGR, PIK3R1, PMEPA1, POMC, PPP3R1, PRKDC, RFX3, RNF10,…	FALSE
GO:0036003	GO_BiologicalProcess_22.02.2016_16h56	positive regulation of transcription from RNA polymerase II promoter in response to stress	3	25	0.173808	0.59957	[CHD6, CREB3L1, GCN1L1]	TRUE
GO:0045893	GO_BiologicalProcess_22.02.2016_16h56	positive regulation of transcription, DNA-templated	112	11.877	0.654691	0.967898	[ABLIM1, AFAP1L2, AGO2, AHI1, AKNA, ALK, ARHGEF10L, ARID1B, ARNT2, ARRB1, ATF2, ATXN7, BCL9, BMP6, BMP7, BPTF, BTRC, CAMKK2, CAPN3, CHD6, CREB3L1, CRTC3, CSRNP3, CSRP3, CTBP2, CUX1, E2F3, EPAS1, ERC1, ESR1, EYA1, FGF2, FGFR2, FIGLA, FOXN4, GC, GCN1L1, GLI2, GTF2A2, HDAC1, HNF4G, IKZF2, ILF2, ITGA6, LBH, LHX3, LMO1, LMX1A, LMX1B, LRP8, MAML3, MAP2K5, MEIS2, MTDH, MTF2, MYB, MYBL1, NCOA2, NELFE, NF…	FALSE
GO:0045727	GO_BiologicalProcess_22.02.2016_16h56	positive regulation of translation	4	7.54717	0.902945	1	[FAM129A, PIWIL2, STK39, UQCC1]	TRUE
GO:0090100	GO_BiologicalProcess_22.02.2016_16h56	positive regulation of transmembrane receptor protein serine/threonine kinase signaling pathway	6	8.69565	0.863914	1	[BMP6, BMP7, NOTCH2, RBPMS, TGFB3, ZNF423]	TRUE
GO:0010867	GO_BiologicalProcess_22.02.2016_16h56	positive regulation of triglyceride biosynthetic process	2	20	0.350943	0.79274	[GPAM, TCF7L2]	TRUE
GO:0090208	GO_BiologicalProcess_22.02.2016_16h56	positive regulation of triglyceride metabolic process	2	14.2857	0.52537	0.907921	[GPAM, TCF7L2]	FALSE
GO:0042517	GO_BiologicalProcess_22.02.2016_16h56	positive regulation of tyrosine phosphorylation of Stat3 protein	2	8.69565	0.791352	0.996186	[GH1, GHR]	FALSE
GO:0042523	GO_BiologicalProcess_22.02.2016_16h56	positive regulation of tyrosine phosphorylation of Stat5 protein	2	16.6667	0.441908	0.862497	[GH1, GHR]	TRUE
GO:0051437	GO_BiologicalProcess_22.02.2016_16h56	positive regulation of ubiquitin-protein ligase activity involved in regulation of mitotic cell cycle transition	3	8.10811	0.847848	1	[BTRC, PSMF1, PTEN]	TRUE
GO:1904018	GO_BiologicalProcess_22.02.2016_16h56	positive regulation of vasculature development	8	9.09091	0.859288	1	[FGF2, HDAC9, MTDH, PDCL3, PDGFD, PRKCB, RAPGEF2, TGFBR2]	FALSE
GO:0045907	GO_BiologicalProcess_22.02.2016_16h56	positive regulation of vasoconstriction	4	14.8148	0.424841	0.851596	[ADRA1A, GJA5, HRH2, OXTR]	TRUE
GO:0045909	GO_BiologicalProcess_22.02.2016_16h56	positive regulation of vasodilation	2	8.33333	0.810856	1	[GJA5, NOS1]	TRUE
GO:0050434	GO_BiologicalProcess_22.02.2016_16h56	positive regulation of viral transcription	5	17.8571	0.253014	0.688632	[NELFCD, NELFE, POLR2E, SMARCA4, TCEB3]	TRUE
GO:0030177	GO_BiologicalProcess_22.02.2016_16h56	positive regulation of Wnt signaling pathway	14	12.6126	0.49521	0.89399	[ANKRD6, ATP6V1C2, AXIN2, FGF2, FGFR2, MLLT3, PSMF1, RNF220, ROR2, RORA, RSPO2, SMARCA4, SULF2, USP34]	TRUE
GO:2000096	GO_BiologicalProcess_22.02.2016_16h56	positive regulation of Wnt signaling pathway, planar cell polarity pathway	2	28.5714	0.207514	0.641274	[ANKRD6, MLLT3]	TRUE
GO:0043368	GO_BiologicalProcess_22.02.2016_16h56	positive T cell selection	3	15.7895	0.416102	0.847439	[DOCK2, ITPKB, THEMIS]	FALSE
GO:0045059	GO_BiologicalProcess_22.02.2016_16h56	positive thymic T cell selection	2	28.5714	0.207514	0.641274	[DOCK2, ITPKB]	TRUE
GO:0006301	GO_BiologicalProcess_22.02.2016_16h56	postreplication repair	3	6.52174	0.932488	1	[POLD1, RAD18, USP10]	TRUE
GO:0014069	GO_CellularComponent_22.02.2016_16h56	postsynaptic density	34	21.7949	0.000506777	0.112758	[ABLIM1, ADAM10, ADGRB1, ADORA1, ARRB1, AXIN2, BAIAP2, CTNNA2, DAB1, DCLK1, DTNBP1, EPHA4, GRIA1, GRIK2, GRIN3A, GRM1, HOMER1, ITPR1, KCNAB2, LRP8, LRRC7, MINK1, NCOA2, NOS1, NTRK2, PSD3, RGS20, RIMS1, RTN4, SIPA1L1, SORCS3, SRGAP3, STRN, SYNGAP1]	TRUE
GO:0045211	GO_CellularComponent_22.02.2016_16h56	postsynaptic membrane	29	19.4631	0.00719611	0.220846	[ADORA1, ARRB1, CHRNA1, CHRNB2, DTNBP1, EPHA4, GABBR2, GABRA1, GLRB, GRIA1, GRIA2, GRID2IP, GRIK2, GRIN3A, GRM7, HOMER1, KCNMA1, KCTD16, LRFN2, LRRC7, MINK1, NCOA2, NTRK2, PSD3, PTEN, SIPA1L1, SRGAP3, STRN, SYNE1]	TRUE
GO:0016441	GO_BiologicalProcess_22.02.2016_16h56	posttranscriptional gene silencing	2	6.45161	0.907291	1	[AGO2, LIMD1]	TRUE
GO:0035194	GO_BiologicalProcess_22.02.2016_16h56	posttranscriptional gene silencing by RNA	2	6.45161	0.907291	1	[AGO2, LIMD1]	FALSE
GO:0005267	GO_MolecularFunction_22.02.2016_16h56	potassium channel activity	16	20.2532	0.02801	0.293282	[ABCC9, HCN1, KCNA2, KCNAB2, KCNB2, KCNC1, KCND3, KCNH1, KCNK2, KCNMA1, KCNMB1, KCNN2, KCNN3, KCNT1, KCNT2, KCNV2]	TRUE
GO:0034705	GO_CellularComponent_22.02.2016_16h56	potassium channel complex	13	21.6667	0.027219	0.299073	[ABCC9, KCNA2, KCNAB2, KCNB2, KCNC1, KCND3, KCNH1, KCNK2, KCNMA1, KCNMB1, KCNT1, KCNT2, KCNV2]	FALSE
GO:0022821	GO_MolecularFunction_22.02.2016_16h56	potassium ion antiporter activity	2	40	0.116308	0.50992	[SLC24A2, SLC24A3]	FALSE
GO:0071805	GO_BiologicalProcess_22.02.2016_16h56	potassium ion transmembrane transport	21	17.0732	0.0703493	0.417406	[ABCC9, AKAP6, CACNA1D, CASQ2, HCN1, KCNA2, KCNAB2, KCNB2, KCNC1, KCND3, KCNH1, KCNK2, KCNMA1, KCNMB1, KCNN2, KCNN3, KCNT1, KCNT2, KCNV2, STK39, YWHAE]	FALSE
GO:0015079	GO_MolecularFunction_22.02.2016_16h56	potassium ion transmembrane transporter activity	18	18.75	0.0416605	0.349791	[ABCC9, HCN1, KCNA2, KCNAB2, KCNB2, KCNC1, KCND3, KCNH1, KCNK2, KCNMA1, KCNMB1, KCNN2, KCNN3, KCNT1, KCNT2, KCNV2, SLC24A2, SLC24A3]	FALSE
GO:0006813	GO_BiologicalProcess_22.02.2016_16h56	potassium ion transport	26	16.9935	0.0506413	0.381956	[ABCC9, ADORA1, AKAP6, CACNA1D, CASQ2, GJA5, HCN1, KCNA2, KCNAB2, KCNB2, KCNC1, KCND3, KCNH1, KCNK2, KCNMA1, KCNMB1, KCNN2, KCNN3, KCNT1, KCNT2, KCNV2, NOS1, SLC24A2, SLC24A3, STK39, YWHAE]	FALSE
GO:0021783	GO_BiologicalProcess_22.02.2016_16h56	preganglionic parasympathetic fiber development	2	20	0.350943	0.79274	[NAV2, NRP2]	TRUE
GO:0042734	GO_CellularComponent_22.02.2016_16h56	presynaptic membrane	13	30.2326	0.00137521	0.135993	[ADORA1, ERC1, ERC2, GRIK2, GRM4, GRM7, KCNA2, KCNH1, KCTD16, PDE2A, RIMS1, RIMS2, UNC13C]	TRUE
GO:0099531	GO_BiologicalProcess_22.02.2016_16h56	presynaptic process involved in synaptic transmission	9	15.7895	0.25806	0.695979	[CACNA1A, CADPS, CPLX3, OTOF, PARK2, RAB3B, RIMS1, RIMS2, STXBP1]	TRUE
GO:0014020	GO_BiologicalProcess_22.02.2016_16h56	primary neural tube formation	5	7.35294	0.93104	1	[ARHGAP35, CSRP3, DLC1, MTHFD1L, PRKACB]	FALSE
GO:0061614	GO_BiologicalProcess_22.02.2016_16h56	pri-miRNA transcription from RNA polymerase II promoter	2	22.2222	0.303486	0.748207	[SMARCA4, SPI1]	FALSE
KEGG:05020	KEGG_15.11.2016	Prion diseases	3	12.5	0.576805	0.926635	[C8A, MAP2K2, PRKACB]	TRUE
KEGG:04914	KEGG_15.11.2016	Progesterone-mediated oocyte maturation	9	15	0.30993	0.75572	[AKT3, CDC25A, GNAI3, IGF1R, MAD1L1, PGR, PIK3R1, PIK3R3, PRKACB]	TRUE
KEGG:04917	KEGG_15.11.2016	Prolactin signaling pathway	10	18.8679	0.106584	0.491503	[AKT3, CSN2, ESR1, GRB2, MAP2K2, PIK3R1, PIK3R3, PRLR, SHC3, STAT5B]	TRUE
GO:0035524	GO_BiologicalProcess_22.02.2016_16h56	proline transmembrane transport	2	50	0.0758243	0.438205	[SLC1A4, SLC36A2]	FALSE
GO:0015824	GO_BiologicalProcess_22.02.2016_16h56	proline transport	3	50	0.0274698	0.298148	[SLC1A4, SLC36A2, SLC6A17]	FALSE
GO:0048793	GO_BiologicalProcess_22.02.2016_16h56	pronephros development	2	20	0.350943	0.79274	[AHI1, OSR2]	TRUE
GO:0001516	GO_BiologicalProcess_22.02.2016_16h56	prostaglandin biosynthetic process	2	10.5263	0.694705	0.981409	[PLA2G4A, PLA2G4F]	TRUE
GO:0006693	GO_BiologicalProcess_22.02.2016_16h56	prostaglandin metabolic process	3	14.2857	0.48346	0.887175	[PLA2G4A, PLA2G4F, PTGR2]	FALSE
GO:0046457	GO_BiologicalProcess_22.02.2016_16h56	prostanoid biosynthetic process	2	10.5263	0.694705	0.981409	[PLA2G4A, PLA2G4F]	FALSE
GO:0006692	GO_BiologicalProcess_22.02.2016_16h56	prostanoid metabolic process	3	14.2857	0.48346	0.887175	[PLA2G4A, PLA2G4F, PTGR2]	TRUE
KEGG:05215	KEGG_15.11.2016	Prostate cancer	13	22.807	0.0181905	0.265403	[AKT3, CREB3L1, E2F3, FGFR2, GRB2, IGF1R, MAP2K2, PDGFC, PDGFD, PIK3R1, PIK3R3, PTEN, TCF7L2]	TRUE
GO:0060527	GO_BiologicalProcess_22.02.2016_16h56	prostate epithelial cord arborization involved in prostate glandular acinus morphogenesis	2	40	0.116308	0.50992	[ESR1, FGFR2]	FALSE
GO:0060523	GO_BiologicalProcess_22.02.2016_16h56	prostate epithelial cord elongation	2	66.6667	0.0412342	0.349509	[ESR1, FGFR2]	TRUE
GO:0060740	GO_BiologicalProcess_22.02.2016_16h56	prostate gland epithelium morphogenesis	7	35	0.00738662	0.219136	[BMP7, CD44, ESR1, FGFR2, GLI2, IGF1R, TNC]	TRUE
GO:0060736	GO_BiologicalProcess_22.02.2016_16h56	prostate gland growth	4	30.7692	0.0644973	0.412968	[ESR1, FGFR2, PRLR, PTEN]	TRUE
GO:0060512	GO_BiologicalProcess_22.02.2016_16h56	prostate gland morphogenesis	7	33.3333	0.00993111	0.252534	[BMP7, CD44, ESR1, FGFR2, GLI2, IGF1R, TNC]	FALSE
GO:0060737	GO_BiologicalProcess_22.02.2016_16h56	prostate gland morphogenetic growth	2	66.6667	0.0412342	0.349509	[ESR1, FGFR2]	FALSE
GO:0060525	GO_BiologicalProcess_22.02.2016_16h56	prostate glandular acinus development	2	22.2222	0.303486	0.748207	[ESR1, FGFR2]	FALSE
GO:0060526	GO_BiologicalProcess_22.02.2016_16h56	prostate glandular acinus morphogenesis	2	40	0.116308	0.50992	[ESR1, FGFR2]	FALSE
GO:0060513	GO_BiologicalProcess_22.02.2016_16h56	prostatic bud formation	2	28.5714	0.207514	0.641274	[BMP7, GLI2]	TRUE
GO:0010498	GO_BiologicalProcess_22.02.2016_16h56	proteasomal protein catabolic process	24	9.67742	0.914047	1	[ARRB1, BFAR, BTRC, COMMD1, EDEM2, EDEM3, FBXO9, FHIT, KCTD10, KLHL20, MAD1L1, NSFL1C, NSMCE2, PARK2, PPP2R5C, PSMF1, PTEN, RNF121, RNF144A, RNF187, SMC5, TRIM63, UBE2U, UBR2]	TRUE
GO:0043161	GO_BiologicalProcess_22.02.2016_16h56	proteasome-mediated ubiquitin-dependent protein catabolic process	24	10.2128	0.856161	1	[ARRB1, BFAR, BTRC, COMMD1, EDEM2, EDEM3, FBXO9, FHIT, KCTD10, KLHL20, MAD1L1, NSFL1C, NSMCE2, PARK2, PPP2R5C, PSMF1, PTEN, RNF121, RNF144A, RNF187, SMC5, TRIM63, UBE2U, UBR2]	FALSE
GO:0006473	GO_BiologicalProcess_22.02.2016_16h56	protein acetylation	11	10	0.80449	0.999995	[ARRB1, ATF2, CDYL, CHD6, ESCO1, GTF3C4, NCOA2, NOS1, PIWIL2, POLE3, SPI1]	FALSE
GO:0036508	GO_BiologicalProcess_22.02.2016_16h56	protein alpha-1,2-demannosylation	3	75	0.00664405	0.227431	[EDEM2, EDEM3, MAN1A1]	FALSE
GO:0046777	GO_BiologicalProcess_22.02.2016_16h56	protein autophosphorylation	23	13.8554	0.293493	0.737877	[AAK1, ALK, ANTXR1, CAMKK2, CLK1, EPHA4, FGFR2, FRK, IGF1R, LMTK2, MAP2K2, MAPK15, MAPKAPK5, MINK1, MMAB, MYO3B, NEK10, NTRK2, PDGFC, PDGFD, PTK2, STK39, WNK2]	TRUE
GO:0051865	GO_BiologicalProcess_22.02.2016_16h56	protein autoubiquitination	6	17.1429	0.251978	0.690032	[BFAR, PARK2, RNF10, RNF187, RNF220, TRIM37]	TRUE
GO:0006476	GO_BiologicalProcess_22.02.2016_16h56	protein deacetylation	7	16.6667	0.249238	0.693194	[HDAC1, HDAC9, JDP2, SPRED1, SPRED2, TRPS1, ZNHIT1]	FALSE
GO:0035977	GO_BiologicalProcess_22.02.2016_16h56	protein deglycosylation involved in glycoprotein catabolic process	2	100	0.0149637	0.283355	[EDEM2, EDEM3]	TRUE
GO:0036507	GO_BiologicalProcess_22.02.2016_16h56	protein demannosylation	3	75	0.00664405	0.227431	[EDEM2, EDEM3, MAN1A1]	FALSE
GO:0016579	GO_BiologicalProcess_22.02.2016_16h56	protein deubiquitination	8	12.3077	0.549835	0.921569	[ATXN7, BRE, USP10, USP24, USP28, USP34, USP45, USP47]	TRUE
KEGG:04974	KEGG_15.11.2016	Protein digestion and absorption	6	9.67742	0.786607	0.997265	[CELA3B, COL11A1, COL22A1, COL5A3, SLC8A1, SLC8A3]	TRUE
GO:0006611	GO_BiologicalProcess_22.02.2016_16h56	protein export from nucleus	5	12.1951	0.574556	0.928048	[DNAJC27, IFI27, PTPN14, RANBP17, TCF7L2]	FALSE
GO:0051289	GO_BiologicalProcess_22.02.2016_16h56	protein homotetramerization	9	19.5652	0.102296	0.484273	[ACACA, ACADS, CRTC3, DECR1, FBP1, GFPT1, IDE, TNPO1, TRPM8]	TRUE
GO:0070207	GO_BiologicalProcess_22.02.2016_16h56	protein homotrimerization	2	14.2857	0.52537	0.907921	[MGST1, TRPM8]	TRUE
GO:0006606	GO_BiologicalProcess_22.02.2016_16h56	protein import into nucleus	23	12.5	0.490421	0.892587	[AKAP6, ANGPT1, AXIN2, BMP6, BMP7, GCKR, KPNA7, NOV, NUP93, PDE2A, PIK3R1, PKIA, PPP1R10, PPP3R1, RANBP17, RBPMS, RGS20, TCF7L2, TGFB3, TNPO1, TRPS1, TXNIP, ZFYVE9]	TRUE
GO:0000060	GO_BiologicalProcess_22.02.2016_16h56	protein import into nucleus, translocation	3	9.09091	0.786801	0.996092	[GCKR, PDE2A, TNPO1]	TRUE
GO:0051204	GO_BiologicalProcess_22.02.2016_16h56	protein insertion into mitochondrial membrane	2	11.1111	0.665378	0.964473	[PPP3R1, YWHAE]	FALSE
GO:0001844	GO_BiologicalProcess_22.02.2016_16h56	protein insertion into mitochondrial membrane involved in apoptotic signaling pathway	2	11.7647	0.633818	0.956099	[PPP3R1, YWHAE]	TRUE
GO:0070936	GO_BiologicalProcess_22.02.2016_16h56	protein K48-linked ubiquitination	5	14.7059	0.404362	0.834994	[BFAR, NMI, PARK2, PELI1, RNF187]	TRUE
GO:0070534	GO_BiologicalProcess_22.02.2016_16h56	protein K63-linked ubiquitination	2	6.89655	0.885871	1	[BFAR, PARK2]	TRUE
GO:0071539	GO_BiologicalProcess_22.02.2016_16h56	protein localization to centrosome	2	13.3333	0.563818	0.924122	[C2CD3, MCPH1]	TRUE
GO:0006479	GO_BiologicalProcess_22.02.2016_16h56	protein methylation	14	13.3333	0.4089	0.838527	[CAMKMT, CHD6, JARID2, MTF2, MYB, NELFE, PHF19, PRDM6, PRMT3, RAB3B, SETD7, SMYD2, SMYD3, TET3]	FALSE
GO:0032446	GO_BiologicalProcess_22.02.2016_16h56	protein modification by small protein conjugation	67	12.0721	0.569173	0.924387	[ANGPT1, ARRB1, BACH2, BFAR, BIRC6, BTRC, CAPN3, CBL, COMMD1, CUL2, EYA1, FBXO9, FBXW8, HDAC9, HECW1, HERC3, HERC4, KCTD10, KLHL14, KLHL18, KLHL2, KLHL20, KLHL29, KLHL33, MAD1L1, MAPK15, MARCH10, MARCH11, MARCH2, MARCH3, MARCH8, MYLIP, NDC1, NMI, NSMCE2, NUP210, NUP93, NXN, PARK2, PDCL3, PDZRN3, PELI1, PELI2, PMEPA1, PRKCE, PRMT3, PSMF1, PTEN, PTK2, RAD18, RASSF5, RNF10, RNF121, RNF144A, RNF187, …	TRUE
GO:0070646	GO_BiologicalProcess_22.02.2016_16h56	protein modification by small protein removal	8	11.2676	0.653007	0.968627	[ATXN7, BRE, USP10, USP24, USP28, USP34, USP45, USP47]	FALSE
GO:0006513	GO_BiologicalProcess_22.02.2016_16h56	protein monoubiquitination	4	11.1111	0.657935	0.969474	[PARK2, RAD18, RYBP, TRIM37]	TRUE
GO:0006487	GO_BiologicalProcess_22.02.2016_16h56	protein N-linked glycosylation	16	9.52381	0.888202	1	[ALG14, EDEM2, EDEM3, GFPT1, GMDS, GRIA1, MAN1A1, MGAT5, MLEC, MPI, SEC16B, SEC22B, SPTA1, ST3GAL3, ST6GALNAC5, TMED10]	TRUE
GO:0018279	GO_BiologicalProcess_22.02.2016_16h56	protein N-linked glycosylation via asparagine	16	9.87654	0.853052	1	[ALG14, EDEM2, EDEM3, GFPT1, GMDS, GRIA1, MAN1A1, MGAT5, MLEC, MPI, SEC16B, SEC22B, SPTA1, ST3GAL3, ST6GALNAC5, TMED10]	FALSE
GO:0036066	GO_BiologicalProcess_22.02.2016_16h56	protein O-linked fucosylation	2	22.2222	0.303486	0.748207	[ADAMTSL1, SPON1]	TRUE
GO:0006493	GO_BiologicalProcess_22.02.2016_16h56	protein O-linked glycosylation	10	16.129	0.221839	0.667016	[ADAMTSL1, GALNT13, GALNT14, GALNT18, GCNT3, LARGE, SPON1, ST3GAL3, TET3, TRAK2]	TRUE
GO:0000209	GO_BiologicalProcess_22.02.2016_16h56	protein polyubiquitination	11	7.74648	0.968548	1	[BFAR, BTRC, KLHL20, MARCH8, NMI, PARK2, PELI1, PSMF1, RNF144A, RNF187, UBE2U]	TRUE
KEGG:04141	KEGG_15.11.2016	Protein processing in endoplasmic reticulum	8	7.54717	0.956376	1	[EDEM2, EDEM3, ERO1L, MAN1A1, MAP3K5, NSFL1C, PARK2, SEC23B]	TRUE
GO:0016925	GO_BiologicalProcess_22.02.2016_16h56	protein sumoylation	9	11.5385	0.626884	0.948856	[CAPN3, EYA1, HDAC9, NDC1, NSMCE2, NUP210, NUP93, PMEPA1, SMC5]	TRUE
GO:0006612	GO_BiologicalProcess_22.02.2016_16h56	protein targeting to membrane	8	7.54717	0.956376	1	[ADORA1, CACNA1A, KCNB2, MTCL1, MYO1E, PARD3, PDZK1, SLC51B]	TRUE
GO:0006626	GO_BiologicalProcess_22.02.2016_16h56	protein targeting to mitochondrion	8	10	0.778693	0.997175	[BNIP3L, DPH6, ELMOD1, IMMP2L, KCNN3, MTX2, PARK2, PDE2A]	TRUE
GO:0044744	GO_BiologicalProcess_22.02.2016_16h56	protein targeting to nucleus	23	12.5	0.490421	0.892587	[AKAP6, ANGPT1, AXIN2, BMP6, BMP7, GCKR, KPNA7, NOV, NUP93, PDE2A, PIK3R1, PKIA, PPP1R10, PPP3R1, RANBP17, RBPMS, RGS20, TCF7L2, TGFB3, TNPO1, TRPS1, TXNIP, ZFYVE9]	FALSE
GO:0016567	GO_BiologicalProcess_22.02.2016_16h56	protein ubiquitination	58	12.0083	0.58435	0.932027	[ANGPT1, ARRB1, BACH2, BFAR, BIRC6, BTRC, CBL, COMMD1, CUL2, FBXO9, FBXW8, HECW1, HERC3, HERC4, KCTD10, KLHL14, KLHL18, KLHL2, KLHL20, KLHL29, KLHL33, MAD1L1, MAPK15, MARCH10, MARCH11, MARCH2, MARCH3, MARCH8, MYLIP, NMI, NXN, PARK2, PDCL3, PDZRN3, PELI1, PELI2, PRKCE, PRMT3, PSMF1, PTEN, PTK2, RAD18, RASSF5, RNF10, RNF121, RNF144A, RNF187, RNF220, RYBP, TRIM2, TRIM33, TRIM37, TRIM63, TRPC4AP, UBE…	FALSE
GO:0042787	GO_BiologicalProcess_22.02.2016_16h56	protein ubiquitination involved in ubiquitin-dependent protein catabolic process	16	13.0081	0.437355	0.863074	[BFAR, BTRC, CBL, CUL2, HECW1, HERC3, HERC4, KLHL20, MYLIP, PARK2, PDCL3, PSMF1, PTEN, PTK2, RNF144A, UBR4]	TRUE
KEGG:05205	KEGG_15.11.2016	Proteoglycans in cancer	22	15.3846	0.151914	0.565705	[AKT3, ARHGEF12, CBL, CD44, ESR1, FGF2, FLNB, FN1, GRB2, HSPG2, IGF1R, ITPR1, MAP2K2, PIK3R1, PIK3R3, PLCE1, PPP1CC, PRKACB, PRKCB, PTK2, ROCK2, SDC2]	TRUE
GO:0015992	GO_BiologicalProcess_22.02.2016_16h56	proton transport	8	9.87654	0.79033	0.996309	[ATP5H, ATP6V1C2, COX7A2L, COX8A, NNT, SLC36A2, SLC4A10, SLC9A9]	FALSE
KEGG:04964	KEGG_15.11.2016	Proximal tubule bicarbonate reclamation	2	13.3333	0.563818	0.924122	[SLC38A3, SLC4A4]	TRUE
GO:0003177	GO_BiologicalProcess_22.02.2016_16h56	pulmonary valve development	3	33.3333	0.0872112	0.453906	[GJA5, NOTCH2, STRA6]	TRUE
GO:0003184	GO_BiologicalProcess_22.02.2016_16h56	pulmonary valve morphogenesis	3	33.3333	0.0872112	0.453906	[GJA5, NOTCH2, STRA6]	FALSE
KEGG:00230	KEGG_15.11.2016	Purine metabolism	18	16.2162	0.128542	0.53459	[AK1, AK9, AMPD3, DCK, ENTPD8, FHIT, GMPR, NME7, NTPCR, PDE11A, PDE1A, PDE2A, PDE9A, PGM1, POLD1, POLE3, POLR2E, PRIM2]	TRUE
GO:0070035	GO_MolecularFunction_22.02.2016_16h56	purine NTP-dependent helicase activity	11	15.493	0.246937	0.691114	[ASCC3, CHD1L, CHD3, CHD6, DDX55, DHX29, DHX32, DHX9, SNRNP200, TTF2, XRCC5]	FALSE
GO:0042451	GO_BiologicalProcess_22.02.2016_16h56	purine nucleoside biosynthetic process	8	13.5593	0.436052	0.862414	[ACACA, ACOT7, AK1, AK9, ATP5H, GBAS, NME7, PPCDC]	TRUE
GO:0034033	GO_BiologicalProcess_22.02.2016_16h56	purine nucleoside bisphosphate biosynthetic process	3	23.0769	0.206601	0.642919	[ACACA, ACOT7, PPCDC]	FALSE
GO:0034032	GO_BiologicalProcess_22.02.2016_16h56	purine nucleoside bisphosphate metabolic process	4	17.3913	0.308085	0.75536	[ACACA, ACOT7, MCCC2, PPCDC]	FALSE
GO:0009135	GO_BiologicalProcess_22.02.2016_16h56	purine nucleoside diphosphate metabolic process	11	17.1875	0.153245	0.565926	[AK1, AK9, AMPD3, FBP1, HK1, HK2, IER3, MAGI3, PFKFB4, PFKP, PGM1]	TRUE
GO:0009127	GO_BiologicalProcess_22.02.2016_16h56	purine nucleoside monophosphate biosynthetic process	5	11.9048	0.596803	0.933488	[AK1, AK9, AMPD3, ATP5H, GBAS]	FALSE
GO:0009126	GO_BiologicalProcess_22.02.2016_16h56	purine nucleoside monophosphate metabolic process	16	10.7383	0.749189	0.995191	[AK1, AK9, AMPD3, ATP5H, COX8A, FBP1, GBAS, HK1, HK2, IER3, MAGI3, NDUFA2, NDUFS4, PFKFB4, PFKP, PGM1]	FALSE
GO:0009145	GO_BiologicalProcess_22.02.2016_16h56	purine nucleoside triphosphate biosynthetic process	4	13.7931	0.48163	0.885642	[AK9, ATP5H, GBAS, NME7]	TRUE
GO:0009144	GO_BiologicalProcess_22.02.2016_16h56	purine nucleoside triphosphate metabolic process	17	12.6866	0.476135	0.882834	[AK1, AK9, AMPD3, ATP5H, COX8A, FBP1, GBAS, GNAI3, HK1, HK2, IER3, NDUFA2, NDUFS4, NME7, PFKFB4, PFKP, PGM1]	FALSE
GO:0006164	GO_BiologicalProcess_22.02.2016_16h56	purine nucleotide biosynthetic process	24	14.8148	0.185257	0.612933	[ABCA1, ACACA, ACOT7, AK1, AK9, AKAP6, AMPD3, ATP5H, CACNA1A, CALCRL, ECE1, FLNB, FSHR, GABBR2, GBAS, GNAI3, GNAL, GRM7, NME7, NOS1, NPR3, NTRK2, PDE2A, PPCDC]	FALSE
GO:0006195	GO_BiologicalProcess_22.02.2016_16h56	purine nucleotide catabolic process	4	10.8108	0.67953	0.973884	[AMPD3, PDE11A, PDE2A, PDE9A]	FALSE
GO:0006163	GO_BiologicalProcess_22.02.2016_16h56	purine nucleotide metabolic process	41	13.0573	0.351591	0.790191	[ABCA1, ACACA, ACOT7, AK1, AK9, AKAP6, AMPD3, ATP5H, CACNA1A, CALCRL, COX8A, ECE1, FBP1, FHIT, FLNB, FSHR, GABBR2, GBAS, GMPR, GNAI3, GNAL, GRM7, HK1, HK2, IER3, MAGI3, MCCC2, NDUFA2, NDUFS4, NME7, NOS1, NPR3, NTRK2, PDE11A, PDE2A, PDE9A, PFKFB4, PFKP, PGM1, PPCDC, RORA]	TRUE
GO:0046129	GO_BiologicalProcess_22.02.2016_16h56	purine ribonucleoside biosynthetic process	8	13.5593	0.436052	0.862414	[ACACA, ACOT7, AK1, AK9, ATP5H, GBAS, NME7, PPCDC]	FALSE
GO:0009179	GO_BiologicalProcess_22.02.2016_16h56	purine ribonucleoside diphosphate metabolic process	11	17.1875	0.153245	0.565926	[AK1, AK9, AMPD3, FBP1, HK1, HK2, IER3, MAGI3, PFKFB4, PFKP, PGM1]	TRUE
GO:0046128	GO_BiologicalProcess_22.02.2016_16h56	purine ribonucleoside metabolic process	23	11.6162	0.63896	0.957365	[ACACA, ACOT7, AK1, AK9, AMPD3, ATP5H, COX8A, FBP1, GBAS, GNAI3, HK1, HK2, IER3, MAGI3, MCCC2, NDUFA2, NDUFS4, NME7, PFKFB4, PFKP, PGM1, PPCDC, PTGDR]	FALSE
GO:0009168	GO_BiologicalProcess_22.02.2016_16h56	purine ribonucleoside monophosphate biosynthetic process	5	11.9048	0.596803	0.933488	[AK1, AK9, AMPD3, ATP5H, GBAS]	FALSE
GO:0009167	GO_BiologicalProcess_22.02.2016_16h56	purine ribonucleoside monophosphate metabolic process	16	10.8108	0.739554	0.995768	[AK1, AK9, AMPD3, ATP5H, COX8A, FBP1, GBAS, HK1, HK2, IER3, MAGI3, NDUFA2, NDUFS4, PFKFB4, PFKP, PGM1]	FALSE
GO:0009206	GO_BiologicalProcess_22.02.2016_16h56	purine ribonucleoside triphosphate biosynthetic process	4	13.7931	0.48163	0.885642	[AK9, ATP5H, GBAS, NME7]	FALSE
GO:0009205	GO_BiologicalProcess_22.02.2016_16h56	purine ribonucleoside triphosphate metabolic process	17	12.8788	0.450109	0.87658	[AK1, AK9, AMPD3, ATP5H, COX8A, FBP1, GBAS, GNAI3, HK1, HK2, IER3, NDUFA2, NDUFS4, NME7, PFKFB4, PFKP, PGM1]	FALSE
GO:0009152	GO_BiologicalProcess_22.02.2016_16h56	purine ribonucleotide biosynthetic process	24	15.0943	0.161478	0.584208	[ABCA1, ACACA, ACOT7, AK1, AK9, AKAP6, AMPD3, ATP5H, CACNA1A, CALCRL, ECE1, FLNB, FSHR, GABBR2, GBAS, GNAI3, GNAL, GRM7, NME7, NOS1, NPR3, NTRK2, PDE2A, PPCDC]	TRUE
GO:0009154	GO_BiologicalProcess_22.02.2016_16h56	purine ribonucleotide catabolic process	4	16.6667	0.337301	0.783805	[AMPD3, PDE11A, PDE2A, PDE9A]	FALSE
GO:0009150	GO_BiologicalProcess_22.02.2016_16h56	purine ribonucleotide metabolic process	39	13	0.367339	0.803271	[ABCA1, ACACA, ACOT7, AK1, AK9, AKAP6, AMPD3, ATP5H, CACNA1A, CALCRL, COX8A, ECE1, FBP1, FLNB, FSHR, GABBR2, GBAS, GNAI3, GNAL, GRM7, HK1, HK2, IER3, MAGI3, MCCC2, NDUFA2, NDUFS4, NME7, NOS1, NPR3, NTRK2, PDE11A, PDE2A, PDE9A, PFKFB4, PFKP, PGM1, PPCDC, RORA]	FALSE
GO:0086068	GO_BiologicalProcess_22.02.2016_16h56	Purkinje myocyte to ventricular cardiac muscle cell communication	2	66.6667	0.0412342	0.349509	[CASQ2, GJA5]	FALSE
GO:0086029	GO_BiologicalProcess_22.02.2016_16h56	Purkinje myocyte to ventricular cardiac muscle cell signaling	2	66.6667	0.0412342	0.349509	[CASQ2, GJA5]	TRUE
GO:0009446	GO_BiologicalProcess_22.02.2016_16h56	putrescine biosynthetic process	4	80	0.00100735	0.149423	[AGMAT, AZIN1, AZIN2, SLC25A21]	TRUE
GO:0033387	GO_BiologicalProcess_22.02.2016_16h56	putrescine biosynthetic process from ornithine	3	75	0.00664405	0.227431	[AZIN1, AZIN2, SLC25A21]	FALSE
GO:0009445	GO_BiologicalProcess_22.02.2016_16h56	putrescine metabolic process	4	50	0.0103933	0.25	[AGMAT, AZIN1, AZIN2, SLC25A21]	FALSE
GO:0021860	GO_BiologicalProcess_22.02.2016_16h56	pyramidal neuron development	2	40	0.116308	0.50992	[FGFR2, SLC4A10]	TRUE
GO:0021859	GO_BiologicalProcess_22.02.2016_16h56	pyramidal neuron differentiation	3	50	0.0274698	0.298148	[FGFR2, SLC4A10, UNC5D]	TRUE
GO:0019362	GO_BiologicalProcess_22.02.2016_16h56	pyridine nucleotide metabolic process	11	12.0879	0.565629	0.923688	[CYB5R4, FBP1, HK1, HK2, IER3, KCNAB2, NNT, PFKFB4, PFKP, PGM1, PHACTR1]	TRUE
KEGG:00240	KEGG_15.11.2016	Pyrimidine metabolism	9	16.0714	0.241418	0.690875	[AK9, DCK, DPYD, ENTPD8, NME7, POLD1, POLE3, POLR2E, PRIM2]	TRUE
GO:0046134	GO_BiologicalProcess_22.02.2016_16h56	pyrimidine nucleoside biosynthetic process	2	12.5	0.599973	0.935159	[DCK, NME7]	TRUE
GO:0006220	GO_BiologicalProcess_22.02.2016_16h56	pyrimidine nucleotide metabolic process	2	8.69565	0.791352	0.996186	[DCK, NME7]	FALSE
GO:0006090	GO_BiologicalProcess_22.02.2016_16h56	pyruvate metabolic process	9	12.6761	0.509033	0.902468	[CELA3B, FBP1, HK1, HK2, IER3, ME3, PFKFB4, PFKP, PGM1]	FALSE
KEGG:00620	KEGG_15.11.2016	Pyruvate metabolism	3	14.2857	0.48346	0.887175	[ACACA, ALDH2, ME3]	TRUE
GO:0048365	GO_MolecularFunction_22.02.2016_16h56	Rac GTPase binding	2	6.25	0.916531	1	[IQGAP2, SRGAP3]	TRUE
GO:0021942	GO_BiologicalProcess_22.02.2016_16h56	radial glia guided migration of Purkinje cell	2	40	0.116308	0.50992	[CTNNA2, DAB1]	TRUE
KEGG:04015	KEGG_15.11.2016	Rap1 signaling pathway	28	20.438	0.00408038	0.181577	[AKT3, ANGPT1, APBB1IP, FGF2, FGFR2, GNAI3, IGF1R, ITGA2B, LPAR3, MAGI3, MAP2K2, MAP2K6, PARD3, PDGFC, PDGFD, PIK3R1, PIK3R3, PLCB1, PLCB2, PLCE1, PRKCB, RAP1GAP, RAPGEF2, RAPGEF4, RASGRP3, RASSF5, SIPA1L1, TLN2]	TRUE
KEGG:04014	KEGG_15.11.2016	Ras signaling pathway	28	19.8582	0.0061768	0.219894	[AKT3, ANGPT1, FGF2, FGFR2, GNB5, GNG7, GNGT2, GRB2, IGF1R, KSR2, MAP2K2, PDGFC, PDGFD, PIK3R1, PIK3R3, PLA2G2F, PLA2G4A, PLA2G4F, PLCE1, PRKACB, PRKCB, RAB5C, RASAL2, RASGRP3, RASSF5, RGL1, SHC3, SYNGAP1]	TRUE
GO:0000725	GO_BiologicalProcess_22.02.2016_16h56	recombinational repair	8	7.76699	0.946281	1	[ANTXR1, BRE, CCDC155, MMAB, MMS22L, NSMCE2, RAD51B, SMC5]	FALSE
GO:0055037	GO_CellularComponent_22.02.2016_16h56	recycling endosome	7	8.43374	0.895967	1	[COMMD1, FIG4, GRIA1, LMTK2, MYO5A, NCOA2, SLC9A9]	TRUE
GO:0045055	GO_BiologicalProcess_22.02.2016_16h56	regulated exocytosis	15	11.6279	0.624675	0.948739	[ABR, CACNA1A, CADPS, CDK5R2, CPLX3, OTOF, PLB1, PLCB1, RAB31, RAPGEF4, RIMS1, RIMS2, RPH3AL, STXBP1, TMED10]	FALSE
GO:0060046	GO_BiologicalProcess_22.02.2016_16h56	regulation of acrosome reaction	2	13.3333	0.563818	0.924122	[PLB1, PLCB1]	FALSE
KEGG:04810	KEGG_15.11.2016	Regulation of actin cytoskeleton	26	18.4397	0.0205196	0.280961	[ARHGAP35, ARHGEF12, ARPC2, BAIAP2, BDKRB2, DIAPH3, DOCK1, FGF2, FGFR2, FN1, IQGAP2, IQGAP3, ITGA2B, ITGA6, ITGA9, ITGAE, MAP2K2, PDGFC, PDGFD, PIK3R1, PIK3R3, PPP1CC, PTK2, ROCK2, TMSB4X, VAV3]	TRUE
GO:0032231	GO_BiologicalProcess_22.02.2016_16h56	regulation of actin filament bundle assembly	9	13.8462	0.400329	0.83052	[ALMS1, ARHGEF10L, DLC1, LRRC16A, MTSS1, PARK2, PIK3R1, ROCK2, TPM1]	FALSE
GO:0030834	GO_BiologicalProcess_22.02.2016_16h56	regulation of actin filament depolymerization	3	8.82353	0.803729	1	[ADD2, LRRC16A, SPTA1]	FALSE
GO:0030832	GO_BiologicalProcess_22.02.2016_16h56	regulation of actin filament length	12	10.9091	0.708372	0.983543	[ADD2, ALOX15, ARPC2, BAIAP2, FHOD3, GRB2, IQGAP2, LRRC16A, PRKCE, RICTOR, SPTA1, SYNGAP1]	FALSE
GO:0030833	GO_BiologicalProcess_22.02.2016_16h56	regulation of actin filament polymerization	12	12.3711	0.530513	0.911499	[ADD2, ALOX15, ARPC2, BAIAP2, FHOD3, GRB2, IQGAP2, LRRC16A, PRKCE, RICTOR, SPTA1, SYNGAP1]	FALSE
GO:0008064	GO_BiologicalProcess_22.02.2016_16h56	regulation of actin polymerization or depolymerization	12	11.0092	0.696283	0.982079	[ADD2, ALOX15, ARPC2, BAIAP2, FHOD3, GRB2, IQGAP2, LRRC16A, PRKCE, RICTOR, SPTA1, SYNGAP1]	FALSE
GO:0046006	GO_BiologicalProcess_22.02.2016_16h56	regulation of activated T cell proliferation	2	11.1111	0.665378	0.964473	[GPAM, STAT5B]	FALSE
GO:0045761	GO_BiologicalProcess_22.02.2016_16h56	regulation of adenylate cyclase activity	8	18.1818	0.162934	0.582375	[CACNA1A, FSHR, GABBR2, GNAI3, GNAL, GRM7, NPR3, NTRK2]	TRUE
GO:0032344	GO_BiologicalProcess_22.02.2016_16h56	regulation of aldosterone metabolic process	2	50	0.0758243	0.438205	[BMP6, KCNMA1]	TRUE
GO:0046634	GO_BiologicalProcess_22.02.2016_16h56	regulation of alpha-beta T cell activation	3	6.25	0.944107	1	[ITPKB, MYB, TGFBR2]	FALSE
GO:0046637	GO_BiologicalProcess_22.02.2016_16h56	regulation of alpha-beta T cell differentiation	3	8.57143	0.819512	1	[ITPKB, MYB, TGFBR2]	FALSE
GO:0000381	GO_BiologicalProcess_22.02.2016_16h56	regulation of alternative mRNA splicing, via spliceosome	3	14.2857	0.48346	0.887175	[CELF4, RBFOX1, RBFOX3]	FALSE
GO:0051955	GO_BiologicalProcess_22.02.2016_16h56	regulation of amino acid transport	3	15.7895	0.416102	0.847439	[ADORA1, GRM7, SLC38A3]	TRUE
GO:0060765	GO_BiologicalProcess_22.02.2016_16h56	regulation of androgen receptor signaling pathway	2	14.2857	0.52537	0.907921	[HDAC1, SMARCA4]	FALSE
GO:0045765	GO_BiologicalProcess_22.02.2016_16h56	regulation of angiogenesis	12	8.57143	0.934218	1	[ADGRB1, ADGRB3, FGF2, HDAC9, MAP2K5, MTDH, PDCL3, PRKCB, ROCK2, STAB1, TGFBR2, TIE1]	TRUE
GO:0050854	GO_BiologicalProcess_22.02.2016_16h56	regulation of antigen receptor-mediated signaling pathway	4	13.7931	0.48163	0.885642	[DUSP3, FCRL5, PRKCB, PRKCH]	FALSE
GO:0032012	GO_BiologicalProcess_22.02.2016_16h56	regulation of ARF protein signal transduction	3	16.6667	0.381338	0.813887	[ARFGEF3, PSD2, PSD3]	TRUE
GO:0048710	GO_BiologicalProcess_22.02.2016_16h56	regulation of astrocyte differentiation	2	10.5263	0.694705	0.981409	[DAB1, EPHA4]	TRUE
GO:0030516	GO_BiologicalProcess_22.02.2016_16h56	regulation of axon extension	8	13.3333	0.455455	0.866144	[CDH4, FN1, FYCO1, PLXNA2, RTN4, RUFY3, SEMA3B, SEMA4D]	TRUE
GO:0048841	GO_BiologicalProcess_22.02.2016_16h56	regulation of axon extension involved in axon guidance	3	13.0435	0.546867	0.925306	[PLXNA2, SEMA3B, SEMA4D]	TRUE
GO:1902667	GO_BiologicalProcess_22.02.2016_16h56	regulation of axon guidance	3	11.1111	0.658807	0.967555	[PLXNA2, SEMA3B, SEMA4D]	FALSE
GO:0048679	GO_BiologicalProcess_22.02.2016_16h56	regulation of axon regeneration	3	20	0.275456	0.716831	[EPHA4, MAP2K2, PTEN]	TRUE
GO:0050770	GO_BiologicalProcess_22.02.2016_16h56	regulation of axonogenesis	22	19.1304	0.0213044	0.278837	[CACNA1A, CDH2, CDH4, CHN1, DAB1, EPHA4, FN1, FYCO1, LPAR3, MAP2K2, NTRK2, PLXNA2, PTEN, PTK2, RTN4, RUFY3, SEMA3B, SEMA4D, SIPA1L1, SLIT1, SLIT3, SYNGAP1]	TRUE
GO:0030888	GO_BiologicalProcess_22.02.2016_16h56	regulation of B cell proliferation	4	10.5263	0.700153	0.979774	[CHRNB2, IL7, PELI1, VAV3]	FALSE
GO:0050855	GO_BiologicalProcess_22.02.2016_16h56	regulation of B cell receptor signaling pathway	3	27.2727	0.142675	0.547332	[FCRL5, PRKCB, PRKCH]	TRUE
GO:2000810	GO_BiologicalProcess_22.02.2016_16h56	regulation of bicellular tight junction assembly	3	25	0.173808	0.59957	[MYO1E, PRKCH, ROCK2]	TRUE
GO:0043535	GO_BiologicalProcess_22.02.2016_16h56	regulation of blood vessel endothelial cell migration	4	13.3333	0.509188	0.90095	[ANGPT1, FGF2, HDAC9, MAP2K5]	FALSE
GO:0030510	GO_BiologicalProcess_22.02.2016_16h56	regulation of BMP signaling pathway	7	12.963	0.496813	0.895069	[BMPER, CAPN5, NOTCH2, PCSK6, TCF7L2, TRIM33, ZNF423]	TRUE
GO:0030500	GO_BiologicalProcess_22.02.2016_16h56	regulation of bone mineralization	7	15.5556	0.309307	0.756272	[ANKH, BMP6, BMP7, OSR2, PLA2G4A, SLC8A1, TGFB3]	FALSE
GO:0060687	GO_BiologicalProcess_22.02.2016_16h56	regulation of branching involved in prostate gland morphogenesis	3	42.8571	0.0437595	0.350864	[BMP7, ESR1, FGFR2]	TRUE
GO:0090279	GO_BiologicalProcess_22.02.2016_16h56	regulation of calcium ion import	11	15.493	0.246937	0.691114	[AKAP6, CAPN3, CASQ2, FCRL5, HOMER1, JPH1, MYO5A, NOS1, PRKCE, SLC8A1, TRPV3]	FALSE
GO:1903169	GO_BiologicalProcess_22.02.2016_16h56	regulation of calcium ion transmembrane transport	11	14.2857	0.339795	0.7855	[AKAP6, CAPN3, CASQ2, FCRL5, GNB5, JPH1, MYO5A, NOS1, PRKCE, SLC8A1, TMEM110]	FALSE
GO:1901019	GO_BiologicalProcess_22.02.2016_16h56	regulation of calcium ion transmembrane transporter activity	7	17.0732	0.230052	0.67573	[AKAP6, CASQ2, GNB5, JPH1, MYO5A, NOS1, TMEM110]	TRUE
GO:0051924	GO_BiologicalProcess_22.02.2016_16h56	regulation of calcium ion transport	18	12.4138	0.512291	0.904642	[AKAP6, CACNA1B, CACNA1D, CACNA2D3, CAPN3, CASQ2, FCRL5, GNB5, HOMER1, JPH1, LPAR3, MYO5A, NOS1, PRKCE, SLC8A1, STC2, TMEM110, TRPV3]	TRUE
GO:0010522	GO_BiologicalProcess_22.02.2016_16h56	regulation of calcium ion transport into cytosol	9	15	0.30993	0.75572	[AKAP6, CAPN3, CASQ2, FCRL5, JPH1, MYO5A, NOS1, PRKCE, SLC8A1]	FALSE
GO:0017158	GO_BiologicalProcess_22.02.2016_16h56	regulation of calcium ion-dependent exocytosis	6	12	0.585171	0.930005	[CACNA1A, CDK5R2, PLB1, PLCB1, RPH3AL, STXBP1]	TRUE
GO:0050848	GO_BiologicalProcess_22.02.2016_16h56	regulation of calcium-mediated signaling	2	6.45161	0.907291	1	[AKAP6, ITPR1]	TRUE
GO:0030817	GO_BiologicalProcess_22.02.2016_16h56	regulation of cAMP biosynthetic process	14	18.9189	0.0628522	0.42059	[ABCA1, AKAP6, CACNA1A, CALCRL, ECE1, FLNB, FSHR, GABBR2, GNAI3, GNAL, GRM7, NPR3, NTRK2, PDE2A]	TRUE
GO:0030814	GO_BiologicalProcess_22.02.2016_16h56	regulation of cAMP metabolic process	14	18.1818	0.0823633	0.449714	[ABCA1, AKAP6, CACNA1A, CALCRL, ECE1, FLNB, FSHR, GABBR2, GNAI3, GNAL, GRM7, NPR3, NTRK2, PDE2A]	FALSE
GO:2000479	GO_BiologicalProcess_22.02.2016_16h56	regulation of cAMP-dependent protein kinase activity	3	27.2727	0.142675	0.547332	[PKIA, RAPGEF2, SESN2]	TRUE
GO:0043949	GO_BiologicalProcess_22.02.2016_16h56	regulation of cAMP-mediated signaling	2	11.7647	0.633818	0.956099	[CRTC3, RAPGEF2]	TRUE
GO:0060828	GO_BiologicalProcess_22.02.2016_16h56	regulation of canonical Wnt signaling pathway	22	13.8365	0.301326	0.747019	[ANKRD6, AXIN2, BTRC, CDH2, FGF2, FGFR2, FRZB, HDAC1, HECW1, INVS, LIMD1, MLLT3, PARK2, PSMF1, RGS20, RNF220, ROR2, RORA, RSPO2, STK3, TCF7L2, USP34]	FALSE
GO:1903779	GO_BiologicalProcess_22.02.2016_16h56	regulation of cardiac conduction	7	14	0.413785	0.844653	[ABCC9, CASQ2, GJA5, ITPR1, NOS1, SLC8A1, SLC8A3]	TRUE
GO:0086004	GO_BiologicalProcess_22.02.2016_16h56	regulation of cardiac muscle cell contraction	2	8.69565	0.791352	0.996186	[CTNNA3, GJA5]	FALSE
GO:0060043	GO_BiologicalProcess_22.02.2016_16h56	regulation of cardiac muscle cell proliferation	4	17.3913	0.308085	0.75536	[FGF2, FGFR2, KCNK2, TGFBR2]	FALSE
GO:0055117	GO_BiologicalProcess_22.02.2016_16h56	regulation of cardiac muscle contraction	7	15.5556	0.309307	0.756272	[ADORA1, ADRA1A, CASQ2, CTNNA3, GJA5, NOS1, SLC8A1]	TRUE
GO:0010882	GO_BiologicalProcess_22.02.2016_16h56	regulation of cardiac muscle contraction by calcium ion signaling	2	15.3846	0.484692	0.887604	[CASQ2, SLC8A1]	FALSE
GO:0010881	GO_BiologicalProcess_22.02.2016_16h56	regulation of cardiac muscle contraction by regulation of the release of sequestered calcium ion	2	22.2222	0.303486	0.748207	[CASQ2, SLC8A1]	TRUE
GO:0055024	GO_BiologicalProcess_22.02.2016_16h56	regulation of cardiac muscle tissue development	5	13.8889	0.454927	0.868852	[AKAP6, FGF2, FGFR2, KCNK2, TGFBR2]	FALSE
GO:0055021	GO_BiologicalProcess_22.02.2016_16h56	regulation of cardiac muscle tissue growth	5	17.8571	0.253014	0.688632	[AKAP6, FGF2, FGFR2, KCNK2, TGFBR2]	TRUE
GO:0050433	GO_BiologicalProcess_22.02.2016_16h56	regulation of catecholamine secretion	5	16.6667	0.3025	0.747846	[CHRNB2, DTNBP1, KCNA2, OXTR, PARK2]	FALSE
GO:0035412	GO_BiologicalProcess_22.02.2016_16h56	regulation of catenin import into nucleus	2	12.5	0.599973	0.935159	[AXIN2, RGS20]	FALSE
GO:2001257	GO_BiologicalProcess_22.02.2016_16h56	regulation of cation channel activity	8	14.5455	0.358095	0.798759	[AKAP6, CASQ2, GNB5, HOMER1, JPH1, MYO5A, NOS1, TMEM110]	FALSE
GO:1904062	GO_BiologicalProcess_22.02.2016_16h56	regulation of cation transmembrane transport	21	14.4828	0.235913	0.683917	[AKAP6, CACNA1D, CAPN3, CASQ2, COMMD1, FCRL5, GNB5, HOMER1, JPH1, KCNAB2, KCNC1, KCNN2, MYO5A, NOS1, PIK3C2A, PRKCE, SLC8A1, STK39, TMEM110, WNK2, YWHAE]	TRUE
GO:0090049	GO_BiologicalProcess_22.02.2016_16h56	regulation of cell migration involved in sprouting angiogenesis	2	18.1818	0.397225	0.82794	[HDAC9, MAP2K5]	TRUE
GO:1901722	GO_BiologicalProcess_22.02.2016_16h56	regulation of cell proliferation involved in kidney development	2	25	0.255425	0.690967	[BMP7, PDGFD]	FALSE
GO:0006521	GO_BiologicalProcess_22.02.2016_16h56	regulation of cellular amino acid metabolic process	4	11.4286	0.635379	0.955215	[ATCAY, AZIN1, PSMF1, SLC25A21]	TRUE
GO:0002691	GO_BiologicalProcess_22.02.2016_16h56	regulation of cellular extravasation	3	15	0.450204	0.87485	[ABR, PDGFD, PLCB1]	TRUE
GO:1900076	GO_BiologicalProcess_22.02.2016_16h56	regulation of cellular response to insulin stimulus	4	9.7561	0.756205	0.994125	[LMBRD1, PIK3R1, PIK3R3, PRKCB]	TRUE
GO:0046605	GO_BiologicalProcess_22.02.2016_16h56	regulation of centrosome cycle	4	17.3913	0.308085	0.75536	[MCPH1, PKHD1, ROCK2, TRIM37]	TRUE
GO:0010824	GO_BiologicalProcess_22.02.2016_16h56	regulation of centrosome duplication	3	14.2857	0.48346	0.887175	[PKHD1, ROCK2, TRIM37]	FALSE
GO:0021936	GO_BiologicalProcess_22.02.2016_16h56	regulation of cerebellar granule cell precursor proliferation	2	18.1818	0.397225	0.82794	[FGF2, GLI2]	FALSE
GO:0030826	GO_BiologicalProcess_22.02.2016_16h56	regulation of cGMP biosynthetic process	2	13.3333	0.563818	0.924122	[CACNA1A, NOS1]	FALSE
GO:0030823	GO_BiologicalProcess_22.02.2016_16h56	regulation of cGMP metabolic process	2	10.5263	0.694705	0.981409	[CACNA1A, NOS1]	FALSE
GO:0070099	GO_BiologicalProcess_22.02.2016_16h56	regulation of chemokine-mediated signaling pathway	2	25	0.255425	0.690967	[SLIT1, SLIT3]	FALSE
GO:0045540	GO_BiologicalProcess_22.02.2016_16h56	regulation of cholesterol biosynthetic process	2	15.3846	0.484692	0.887604	[SCAP, SH2D2A]	FALSE
GO:0032374	GO_BiologicalProcess_22.02.2016_16h56	regulation of cholesterol transport	2	7.69231	0.845042	1	[ABCA1, SYCP2]	FALSE
GO:0032330	GO_BiologicalProcess_22.02.2016_16h56	regulation of chondrocyte differentiation	7	19.4444	0.143266	0.54724	[ADAMTS12, AXIN2, BMP6, GLI2, LOXL2, SOX6, TRPS1]	TRUE
GO:1903308	GO_BiologicalProcess_22.02.2016_16h56	regulation of chromatin modification	13	13.9785	0.348279	0.79479	[ARRB1, JARID2, JDP2, MTF2, MYB, NELFE, NOS1, PHF19, PIWIL2, SETD7, SPI1, TRPS1, ZNHIT1]	FALSE
GO:1902017	GO_BiologicalProcess_22.02.2016_16h56	regulation of cilium assembly	3	7.31707	0.893094	1	[MNS1, TBC1D22A, TBC1D2B]	TRUE
GO:0045188	GO_BiologicalProcess_22.02.2016_16h56	regulation of circadian sleep/wake cycle, non-REM sleep	3	30	0.113657	0.508316	[ADORA1, CHRNB2, KCNA2]	TRUE
GO:0048670	GO_BiologicalProcess_22.02.2016_16h56	regulation of collateral sprouting	2	14.2857	0.52537	0.907921	[LPAR3, SEMA4D]	FALSE
GO:2000846	GO_BiologicalProcess_22.02.2016_16h56	regulation of corticosteroid hormone secretion	2	25	0.255425	0.690967	[BMP6, POMC]	TRUE
GO:0030802	GO_BiologicalProcess_22.02.2016_16h56	regulation of cyclic nucleotide biosynthetic process	15	17.0455	0.114141	0.5029	[ABCA1, AKAP6, CACNA1A, CALCRL, ECE1, FLNB, FSHR, GABBR2, GNAI3, GNAL, GRM7, NOS1, NPR3, NTRK2, PDE2A]	FALSE
GO:0030799	GO_BiologicalProcess_22.02.2016_16h56	regulation of cyclic nucleotide metabolic process	15	15.7895	0.180666	0.604486	[ABCA1, AKAP6, CACNA1A, CALCRL, ECE1, FLNB, FSHR, GABBR2, GNAI3, GNAL, GRM7, NOS1, NPR3, NTRK2, PDE2A]	FALSE
GO:1904029	GO_BiologicalProcess_22.02.2016_16h56	regulation of cyclin-dependent protein kinase activity	6	6.81818	0.966375	1	[CDC25A, CDK5R2, CDK5RAP1, LRTM1, PKIA, PTEN]	TRUE
GO:0000079	GO_BiologicalProcess_22.02.2016_16h56	regulation of cyclin-dependent protein serine/threonine kinase activity	4	7.84314	0.885818	1	[CDC25A, CDK5R2, CDK5RAP1, PTEN]	TRUE
GO:2000116	GO_BiologicalProcess_22.02.2016_16h56	regulation of cysteine-type endopeptidase activity	13	9.09091	0.904984	1	[ARRB1, CD44, DLC1, DNPEP, HIP1, IFI27, LY96, MAP2K5, MAP3K5, NDUFA2, TNFRSF10A, USP47, YWHAE]	FALSE
GO:0043281	GO_BiologicalProcess_22.02.2016_16h56	regulation of cysteine-type endopeptidase activity involved in apoptotic process	13	9.70149	0.85051	1	[ARRB1, CD44, DLC1, DNPEP, HIP1, IFI27, LY96, MAP2K5, MAP3K5, NDUFA2, TNFRSF10A, USP47, YWHAE]	FALSE
GO:2001267	GO_BiologicalProcess_22.02.2016_16h56	regulation of cysteine-type endopeptidase activity involved in apoptotic signaling pathway	3	14.2857	0.48346	0.887175	[LY96, NDUFA2, TNFRSF10A]	FALSE
GO:0050707	GO_BiologicalProcess_22.02.2016_16h56	regulation of cytokine secretion	8	9.87654	0.79033	0.996309	[ANGPT1, ANXA4, CD58, FN1, GPAM, IL17RB, NDUFA2, VTCN1]	FALSE
GO:0051480	GO_BiologicalProcess_22.02.2016_16h56	regulation of cytosolic calcium ion concentration	28	15.3846	0.118148	0.512937	[ADRA1A, AKAP6, BDKRB2, CACNA1A, CAPN3, CASQ2, CDH23, ERO1L, ESR1, FCRL5, FGF2, GRM1, ITPR1, JPH1, LPAR3, MYO5A, NOS1, OXTR, PLCE1, PRKCE, PTH1R, RIC3, SLC8A1, SLC8A3, SLC8B1, TMEM178A, TPCN1, TRPM1]	FALSE
GO:0050691	GO_BiologicalProcess_22.02.2016_16h56	regulation of defense response to virus by host	8	12.6984	0.512761	0.903678	[COX8A, KIAA1549L, MTSS1, NUP93, SLC1A3, SNRPB2, SNTG1, TRAF3IP2]	FALSE
GO:0050690	GO_BiologicalProcess_22.02.2016_16h56	regulation of defense response to virus by virus	2	9.09091	0.770092	0.996195	[AP1B1, DOCK2]	TRUE
GO:0050773	GO_BiologicalProcess_22.02.2016_16h56	regulation of dendrite development	19	21.8391	0.0079998	0.229672	[ADGRB3, ASAP1, BAIAP2, BMP7, CHRNB2, CIT, CUX1, CUX2, EPHA4, FAT3, FBXW8, LRP8, NTRK2, PTEN, PTPRD, RAPGEF2, SDC2, SEMA4D, SIPA1L1]	FALSE
GO:1903859	GO_BiologicalProcess_22.02.2016_16h56	regulation of dendrite extension	4	26.6667	0.101272	0.487202	[CPNE6, PARK2, RIMS1, RIMS2]	TRUE
GO:0048814	GO_BiologicalProcess_22.02.2016_16h56	regulation of dendrite morphogenesis	15	28.8462	0.0010387	0.132063	[ADGRB3, BAIAP2, CHRNB2, CIT, CUX1, CUX2, EPHA4, FBXW8, LRP8, PTEN, PTPRD, RAPGEF2, SDC2, SEMA4D, SIPA1L1]	TRUE
GO:0060998	GO_BiologicalProcess_22.02.2016_16h56	regulation of dendritic spine development	7	17.9487	0.193327	0.625678	[ASAP1, BAIAP2, CUX2, EPHA4, LRP8, PTEN, SIPA1L1]	FALSE
GO:0061001	GO_BiologicalProcess_22.02.2016_16h56	regulation of dendritic spine morphogenesis	6	25	0.0643521	0.418054	[BAIAP2, CUX2, EPHA4, LRP8, PTEN, SIPA1L1]	TRUE
GO:2000278	GO_BiologicalProcess_22.02.2016_16h56	regulation of DNA biosynthetic process	4	7.84314	0.885818	1	[KCNK2, MAPK15, MAPKAPK5, NEK7]	FALSE
GO:0043516	GO_BiologicalProcess_22.02.2016_16h56	regulation of DNA damage response, signal transduction by p53 class mediator	7	35	0.00738662	0.219136	[ANTXR1, CD44, EEF1E1, MMAB, SMYD2, SPRED1, SPRED2]	TRUE
GO:0051105	GO_BiologicalProcess_22.02.2016_16h56	regulation of DNA ligation	2	50	0.0758243	0.438205	[APLF, TFIP11]	TRUE
GO:0006282	GO_BiologicalProcess_22.02.2016_16h56	regulation of DNA repair	5	10	0.748906	0.996302	[AXIN2, BRE, EYA1, IER3, TFIP11]	TRUE
GO:0006275	GO_BiologicalProcess_22.02.2016_16h56	regulation of DNA replication	14	12.6126	0.49521	0.89399	[ANKRD17, ANTXR1, BMP6, ESCO1, GLI2, IGF1R, MAPK15, MAPKAPK5, MMAB, NEK7, PDGFC, S100A11, SMG6, TGFB3]	FALSE
GO:0043620	GO_BiologicalProcess_22.02.2016_16h56	regulation of DNA-templated transcription in response to stress	5	14.2857	0.42976	0.857592	[CHD6, CREB3L1, CUL2, EPAS1, GCN1L1]	FALSE
GO:0042053	GO_BiologicalProcess_22.02.2016_16h56	regulation of dopamine metabolic process	2	16.6667	0.441908	0.862497	[CHRNB2, PARK2]	TRUE
GO:0014059	GO_BiologicalProcess_22.02.2016_16h56	regulation of dopamine secretion	4	22.2222	0.170097	0.59601	[CHRNB2, DTNBP1, KCNA2, PARK2]	FALSE
GO:0052548	GO_BiologicalProcess_22.02.2016_16h56	regulation of endopeptidase activity	17	7.62332	0.9907	0.998554	[ARRB1, BIRC6, CAST, CD44, DLC1, DNPEP, ERC2, HIP1, IFI27, LY96, MAP2K5, MAP3K5, NDUFA2, PSMF1, TNFRSF10A, USP47, YWHAE]	FALSE
GO:1902235	GO_BiologicalProcess_22.02.2016_16h56	regulation of endoplasmic reticulum stress-induced intrinsic apoptotic signaling pathway	2	10	0.721872	0.989932	[CREB3L1, PARK2]	FALSE
GO:1900101	GO_BiologicalProcess_22.02.2016_16h56	regulation of endoplasmic reticulum unfolded protein response	3	16.6667	0.381338	0.813887	[BFAR, PIK3R1, PPP1R15B]	TRUE
GO:0010594	GO_BiologicalProcess_22.02.2016_16h56	regulation of endothelial cell migration	8	10.6667	0.713495	0.986041	[ANGPT1, BMPER, FGF2, HDAC9, MAP2K5, NRP2, PTK2, ROCK2]	FALSE
GO:0042058	GO_BiologicalProcess_22.02.2016_16h56	regulation of epidermal growth factor receptor signaling pathway	7	12.5	0.536972	0.917284	[ADORA1, AFAP1L2, CBL, ESR1, GRB2, MVB12A, SH3GL2]	TRUE
GO:1904035	GO_BiologicalProcess_22.02.2016_16h56	regulation of epithelial cell apoptotic process	4	8.16326	0.866113	1	[ANGPT1, CAST, ERC2, TCF7L2]	FALSE
GO:0010632	GO_BiologicalProcess_22.02.2016_16h56	regulation of epithelial cell migration	14	12.2807	0.537471	0.916378	[ANGPT1, BMPER, EPB41L4B, EPB41L5, FGF2, HDAC9, MAP2K5, NRP2, PRKCE, PTK2, PTPRG, ROCK2, RREB1, TGFBR2]	FALSE
GO:0010717	GO_BiologicalProcess_22.02.2016_16h56	regulation of epithelial to mesenchymal transition	5	11.3636	0.639264	0.956209	[AXIN2, EPB41L5, TCF7L2, TGFB3, TGFBR2]	FALSE
GO:1901184	GO_BiologicalProcess_22.02.2016_16h56	regulation of ERBB signaling pathway	7	12.2807	0.556561	0.920705	[ADORA1, AFAP1L2, CBL, ESR1, GRB2, MVB12A, SH3GL2]	FALSE
GO:0070372	GO_BiologicalProcess_22.02.2016_16h56	regulation of ERK1 and ERK2 cascade	26	16.9935	0.0506413	0.381956	[ADRA1A, ALOX15, ANGPT1, ARRB1, BMPER, CD44, CRYBA1, DNAJC27, DUSP3, ECE1, ESR1, FGF2, FGFR2, FN1, FSHR, NDRG2, NEK10, NELFE, PDGFC, PDGFD, PKHD1, PTEN, RAPGEF2, SCIMP, ST5, WNK2]	FALSE
GO:0045646	GO_BiologicalProcess_22.02.2016_16h56	regulation of erythrocyte differentiation	2	7.69231	0.845042	1	[SPI1, STAT5B]	TRUE
GO:0090175	GO_BiologicalProcess_22.02.2016_16h56	regulation of establishment of planar polarity	8	22.8571	0.0567181	0.391311	[ANKRD6, CELSR2, DAAM1, MLLT3, PRICKLE2, ROR1, ROR2, RORA]	FALSE
GO:1903747	GO_BiologicalProcess_22.02.2016_16h56	regulation of establishment of protein localization to mitochondrion	7	9.21053	0.837658	1	[BNIP3L, DPH6, ELMOD1, KCNN3, PARK2, PPP3R1, YWHAE]	FALSE
GO:0090003	GO_BiologicalProcess_22.02.2016_16h56	regulation of establishment of protein localization to plasma membrane	4	14.2857	0.453479	0.871698	[ANXA13, PIK3R1, SORBS1, VAMP4]	FALSE
GO:0017157	GO_BiologicalProcess_22.02.2016_16h56	regulation of exocytosis	12	10.7143	0.731638	0.991108	[ABR, CACNA1A, CDK5R2, CHMP6, PLB1, PLCB1, RAB3B, RAPGEF4, RIMS2, RPH3AL, STXBP1, STXBP5]	TRUE
GO:2001236	GO_BiologicalProcess_22.02.2016_16h56	regulation of extrinsic apoptotic signaling pathway	10	8.54701	0.920095	1	[BIRC6, EYA1, IL7, ITGA6, MAP2K5, STK3, TCF7L2, TNFRSF10A, TRPS1, WWOX]	TRUE
GO:2001239	GO_BiologicalProcess_22.02.2016_16h56	regulation of extrinsic apoptotic signaling pathway in absence of ligand	4	12.1212	0.587466	0.930328	[EYA1, IL7, MAP2K5, WWOX]	FALSE
GO:1902041	GO_BiologicalProcess_22.02.2016_16h56	regulation of extrinsic apoptotic signaling pathway via death domain receptors	3	6.38298	0.938551	1	[STK3, TNFRSF10A, TRPS1]	FALSE
GO:0042304	GO_BiologicalProcess_22.02.2016_16h56	regulation of fatty acid biosynthetic process	3	12.5	0.576805	0.926635	[PLA2G4A, SCAP, SH2D2A]	TRUE
GO:0040036	GO_BiologicalProcess_22.02.2016_16h56	regulation of fibroblast growth factor receptor signaling pathway	4	20	0.222857	0.667822	[FGFR2, HHIP, SULF2, TCF7L2]	TRUE
GO:0010762	GO_BiologicalProcess_22.02.2016_16h56	regulation of fibroblast migration	3	16.6667	0.381338	0.813887	[FGF2, PRKCE, SLC8A1]	TRUE
GO:0051893	GO_BiologicalProcess_22.02.2016_16h56	regulation of focal adhesion assembly	5	11.9048	0.596803	0.933488	[DLC1, EPB41L5, PTEN, PTK2, ROCK2]	FALSE
GO:2000045	GO_BiologicalProcess_22.02.2016_16h56	regulation of G1/S transition of mitotic cell cycle	9	10.4651	0.740663	0.995756	[ANKRD17, GML, PLCB1, PPP2R5C, PRKDC, PSMF1, PTEN, SMARCA4, ZC3H12D]	FALSE
GO:0010389	GO_BiologicalProcess_22.02.2016_16h56	regulation of G2/M transition of mitotic cell cycle	6	14.2857	0.409925	0.838698	[FOXN3, IER3, MTA3, PKIA, RAD51B, USP47]	TRUE
GO:0060453	GO_BiologicalProcess_22.02.2016_16h56	regulation of gastric acid secretion	2	50	0.0758243	0.438205	[FLNB, OXTR]	TRUE
GO:0045685	GO_BiologicalProcess_22.02.2016_16h56	regulation of glial cell differentiation	4	8.88889	0.817884	1	[DAB1, EPHA4, NKX2-2, TCF7L2]	TRUE
GO:0060251	GO_BiologicalProcess_22.02.2016_16h56	regulation of glial cell proliferation	2	11.1111	0.665378	0.964473	[PRKCH, RNF10]	TRUE
GO:0014013	GO_BiologicalProcess_22.02.2016_16h56	regulation of gliogenesis	7	10.4478	0.727851	0.993539	[CDH2, DAB1, EPHA4, NKX2-2, PRKCH, RNF10, TCF7L2]	TRUE
GO:0003093	GO_BiologicalProcess_22.02.2016_16h56	regulation of glomerular filtration	2	20	0.350943	0.79274	[ADORA1, GJA5]	TRUE
GO:0072124	GO_BiologicalProcess_22.02.2016_16h56	regulation of glomerular mesangial cell proliferation	2	40	0.116308	0.50992	[BMP7, PDGFD]	TRUE
GO:0090192	GO_BiologicalProcess_22.02.2016_16h56	regulation of glomerulus development	2	25	0.255425	0.690967	[BMP7, PDGFD]	FALSE
GO:0010962	GO_BiologicalProcess_22.02.2016_16h56	regulation of glucan biosynthetic process	3	13.6364	0.515721	0.903527	[GFPT1, SORBS1, STK39]	FALSE
GO:0033131	GO_BiologicalProcess_22.02.2016_16h56	regulation of glucokinase activity	2	40	0.116308	0.50992	[GCKR, PARK2]	FALSE
GO:0006111	GO_BiologicalProcess_22.02.2016_16h56	regulation of gluconeogenesis	3	10	0.728682	0.991632	[FBP1, SESN2, TCF7L2]	TRUE
GO:0046324	GO_BiologicalProcess_22.02.2016_16h56	regulation of glucose import	6	13.0435	0.500214	0.899374	[ESR1, HK2, LMBRD1, PIK3R1, PIK3R3, SORBS1]	TRUE
GO:2001273	GO_BiologicalProcess_22.02.2016_16h56	regulation of glucose import in response to insulin stimulus	2	15.3846	0.484692	0.887604	[PIK3R1, PIK3R3]	FALSE
GO:0010906	GO_BiologicalProcess_22.02.2016_16h56	regulation of glucose metabolic process	11	14.8649	0.292329	0.737033	[FBP1, GCKR, GFPT1, NCOA2, PARK2, POMC, RORA, SESN2, SORBS1, STK39, TCF7L2]	TRUE
GO:0010827	GO_BiologicalProcess_22.02.2016_16h56	regulation of glucose transport	11	14.4737	0.323792	0.768466	[ESR1, GCKR, HK2, LMBRD1, NDC1, NUP210, NUP93, PIK3R1, PIK3R3, PRKCB, SORBS1]	TRUE
GO:0014048	GO_BiologicalProcess_22.02.2016_16h56	regulation of glutamate secretion	2	15.3846	0.484692	0.887604	[ADORA1, GRM7]	FALSE
GO:0005979	GO_BiologicalProcess_22.02.2016_16h56	regulation of glycogen biosynthetic process	3	13.6364	0.515721	0.903527	[GFPT1, SORBS1, STK39]	FALSE
GO:0070873	GO_BiologicalProcess_22.02.2016_16h56	regulation of glycogen metabolic process	4	15.3846	0.395838	0.828932	[GFPT1, POMC, SORBS1, STK39]	TRUE
GO:0006110	GO_BiologicalProcess_22.02.2016_16h56	regulation of glycolytic process	2	8.69565	0.791352	0.996186	[FBP1, IER3]	FALSE
GO:0042996	GO_BiologicalProcess_22.02.2016_16h56	regulation of Golgi to plasma membrane protein transport	2	40	0.116308	0.50992	[ANXA13, VAMP4]	TRUE
GO:0031282	GO_BiologicalProcess_22.02.2016_16h56	regulation of guanylate cyclase activity	2	25	0.255425	0.690967	[CACNA1A, NOS1]	TRUE
GO:0060420	GO_BiologicalProcess_22.02.2016_16h56	regulation of heart growth	5	16.129	0.327785	0.77177	[AKAP6, FGF2, FGFR2, KCNK2, TGFBR2]	FALSE
GO:0086091	GO_BiologicalProcess_22.02.2016_16h56	regulation of heart rate by cardiac conduction	4	18.1818	0.279142	0.715956	[CACNA1D, CTNNA3, GJA5, YWHAE]	TRUE
GO:0003062	GO_BiologicalProcess_22.02.2016_16h56	regulation of heart rate by chemical signal	2	40	0.116308	0.50992	[TPM1, YWHAE]	TRUE
GO:1903706	GO_BiologicalProcess_22.02.2016_16h56	regulation of hemopoiesis	13	6.63265	0.996713	0.997834	[FSHR, GLI2, IL7, INPP4B, ITPKB, MEIS2, MYB, PIK3R1, PRDM16, SPI1, STAT5B, TGFBR2, TMEM178A]	TRUE
GO:1903299	GO_BiologicalProcess_22.02.2016_16h56	regulation of hexokinase activity	2	33.3333	0.160727	0.583864	[GCKR, PARK2]	FALSE
GO:0035065	GO_BiologicalProcess_22.02.2016_16h56	regulation of histone acetylation	4	12.9032	0.536063	0.917492	[ARRB1, NOS1, PIWIL2, SPI1]	FALSE
GO:0031063	GO_BiologicalProcess_22.02.2016_16h56	regulation of histone deacetylation	3	21.4286	0.24062	0.690811	[JDP2, TRPS1, ZNHIT1]	TRUE
GO:0061085	GO_BiologicalProcess_22.02.2016_16h56	regulation of histone H3-K27 methylation	2	40	0.116308	0.50992	[MTF2, PHF19]	FALSE
GO:0051569	GO_BiologicalProcess_22.02.2016_16h56	regulation of histone H3-K4 methylation	2	10	0.721872	0.989932	[MYB, NELFE]	FALSE
GO:0051570	GO_BiologicalProcess_22.02.2016_16h56	regulation of histone H3-K9 methylation	3	30	0.113657	0.508316	[JARID2, MYB, SETD7]	TRUE
GO:0090239	GO_BiologicalProcess_22.02.2016_16h56	regulation of histone H4 acetylation	2	25	0.255425	0.690967	[ARRB1, SPI1]	TRUE
GO:0031060	GO_BiologicalProcess_22.02.2016_16h56	regulation of histone methylation	6	15.3846	0.341115	0.784475	[JARID2, MTF2, MYB, NELFE, PHF19, SETD7]	FALSE
GO:0031056	GO_BiologicalProcess_22.02.2016_16h56	regulation of histone modification	13	15.4762	0.223146	0.666443	[ARRB1, JARID2, JDP2, MTF2, MYB, NELFE, NOS1, PHF19, PIWIL2, SETD7, SPI1, TRPS1, ZNHIT1]	FALSE
GO:0046883	GO_BiologicalProcess_22.02.2016_16h56	regulation of hormone secretion	21	11.0526	0.724943	0.99109	[ADORA1, ARRB1, BMP6, CACNA1A, CACNA1D, FLNB, ITPR1, NDUFAF2, NOS1, NOV, OXCT1, PARK2, POMC, PRKACB, PRKCE, RAPGEF4, RFX3, SLC8B1, STK39, STXBP1, TCF7L2]	FALSE
GO:0046626	GO_BiologicalProcess_22.02.2016_16h56	regulation of insulin receptor signaling pathway	2	6.89655	0.885871	1	[LMBRD1, PRKCB]	FALSE
GO:0050796	GO_BiologicalProcess_22.02.2016_16h56	regulation of insulin secretion	16	11.6788	0.618948	0.943259	[ARRB1, CACNA1A, CACNA1D, ITPR1, NDUFAF2, NOS1, NOV, OXCT1, PARK2, PRKACB, PRKCE, RAPGEF4, RFX3, SLC8B1, STXBP1, TCF7L2]	FALSE
GO:0061178	GO_BiologicalProcess_22.02.2016_16h56	regulation of insulin secretion involved in cellular response to glucose stimulus	5	14.7059	0.404362	0.834994	[ARRB1, NDUFAF2, OXCT1, PRKCE, TCF7L2]	TRUE
GO:0043567	GO_BiologicalProcess_22.02.2016_16h56	regulation of insulin-like growth factor receptor signaling pathway	2	11.7647	0.633818	0.956099	[ATXN7, GH1]	TRUE
GO:0045075	GO_BiologicalProcess_22.02.2016_16h56	regulation of interleukin-12 biosynthetic process	2	28.5714	0.207514	0.641274	[MAST2, MAST4]	TRUE
GO:2000482	GO_BiologicalProcess_22.02.2016_16h56	regulation of interleukin-8 secretion	2	20	0.350943	0.79274	[ANXA4, CD58]	TRUE
GO:2001242	GO_BiologicalProcess_22.02.2016_16h56	regulation of intrinsic apoptotic signaling pathway	5	6.17284	0.976468	1	[BDKRB2, CD44, CREB3L1, PARK2, USP47]	FALSE
GO:1902253	GO_BiologicalProcess_22.02.2016_16h56	regulation of intrinsic apoptotic signaling pathway by p53 class mediator	3	27.2727	0.142675	0.547332	[BDKRB2, CD44, PARK2]	FALSE
GO:1902229	GO_BiologicalProcess_22.02.2016_16h56	regulation of intrinsic apoptotic signaling pathway in response to DNA damage	2	12.5	0.599973	0.935159	[CD44, USP47]	FALSE
GO:0032412	GO_BiologicalProcess_22.02.2016_16h56	regulation of ion transmembrane transporter activity	14	11.4754	0.643443	0.959236	[AKAP6, CACNA1D, CASQ2, GNB5, HOMER1, JPH1, MINK1, MYO5A, NOS1, PRKCE, STK39, TMEM110, WNK2, YWHAE]	TRUE
GO:0046328	GO_BiologicalProcess_22.02.2016_16h56	regulation of JNK cascade	13	12.2642	0.541322	0.921179	[ANKRD6, DTNBP1, DUSP3, EPHA4, GRIK2, IGF1R, MAGI3, MAP3K5, MAP4K4, MINK1, PARK2, PLCB1, STK3]	TRUE
GO:0043506	GO_BiologicalProcess_22.02.2016_16h56	regulation of JUN kinase activity	4	7.54717	0.902945	1	[DTNBP1, EPHA4, MAGI3, MAP3K5]	TRUE
GO:0045616	GO_BiologicalProcess_22.02.2016_16h56	regulation of keratinocyte differentiation	2	9.52381	0.746968	0.996703	[PRKCH, ROCK2]	TRUE
[truncated: 543 more rows]

## Sheet: Enrichment all hits
© 2000-2016 QIAGEN. All rights reserved.
Ingenuity Canonical Pathways	-log(p-value)	Ratio	Molecules
Neuropathic Pain Signaling In Dorsal Horn Neurons	7.59	0.211	FGFR2,PRKCE,PLCB1,PIK3R3,PIK3C2A,PLCB2,GRIA1,KCNN2,PLCE1,PIK3R1,PRKACB,GRM4,KCNN3,GRIA2,GRB2,GRM7,PRKCB,ITPR1,GRM1,NTRK2,PRKCH,GRIN3A,PLCL1,PIK3C2G
G-Protein Coupled Receptor Signaling	6.97	0.144	FGFR2,ATF2,AKT3,PIK3C2A,PLCB2,PIK3R1,PRKACB,GNAL,GNAI3,PDE11A,GRM4,GRB2,GRM7,PRKCB,GRM1,PTGDR,PIK3C2G,ADRA1A,PRKCE,PLCB1,PIK3R3,RAPGEF4,RGS7,VIPR1,RAP1GAP,FSHR,PDE2A,SYNGAP1,NPR3,PTH1R,GABBR2,LTB4R,MAP2K2,RGS10,PDE1A,ADORA1,PDE9A,HTR4,HRH2
CREB Signaling in Neurons	6.14	0.158	FGFR2,ATF2,AKT3,PIK3C2A,PLCB2,GNG7,PLCE1,PIK3R1,PRKACB,GNAL,GNAI3,GRM4,GRIA2,GRB2,GRM7,PRKCB,ITPR1,GRM1,PRKCH,PLCL1,PIK3C2G,PLCB1,PRKCE,PIK3R3,GRIA1,GRIK2,POLR2E,GNB5,MAP2K2
Synaptic Long Term Depression	6.06	0.171	PLCB2,PLCE1,GNAL,PPP2R5C,GNAI3,NOS1,GRM4,GRIA2,GRM7,PRKCB,ITPR1,GRM1,PRKCH,PLB1,PLCL1,PLA2G4A,PLCB1,PRKCE,GRIA1,PRKG1,PLA2G4F,PLA2G2F,IGF1R,MAP2K2,PPP2R2B
Axonal Guidance Signaling	5.94	0.116	PIK3C2A,PLCB2,SRGAP3,GNG7,SLIT3,PLCE1,PRKACB,ROCK2,GNAL,GNAI3,ADAM11,PRKCB,ADAM12,PRKCH,UNC5D,PRKCE,PIK3R3,PTK2,RTN4,HHIP,PDGFC,ARPC2,PPP3R1,GNB5,SLIT1,FGFR2,SEMA4D,PDGFD,AKT3,NRP2,PAPPA,ARHGEF12,PIK3R1,ADAM10,RGS3,DOCK1,GRB2,BMP6,NTRK2,PLCL1,PIK3C2G,BMP7,PLXNA2,PLCB1,SDC2,SEMA3B,GLI2,EPHA4,RASSF5,BAIAP2,MAP2K2,ABLIM1
Role of NFAT in Cardiac Hypertrophy	5.75	0.151	FGFR2,AKT3,PIK3C2A,PLCB2,GNG7,SLC8A1,PLCE1,PIK3R1,PRKACB,GNAI3,GRB2,PRKCB,ITPR1,PRKCH,HDAC9,PLCL1,HDAC1,PIK3C2G,PLCB1,PRKCE,TGFB3,PIK3R3,IGF1R,TGFBR2,SLC8A3,PPP3R1,GNB5,MAP2K2,MAP2K6
Nitric Oxide Signaling in the Cardiovascular System	5.2	0.177	FGFR2,PRKCE,PIK3R3,AKT3,PIK3C2A,PRKG1,BDKRB2,PDE2A,PIK3R1,PRKACB,CACNA1A,PDGFC,MAP2K2,GRB2,PRKCB,ITPR1,PRKCH,CACNA1D,PIK3C2G,PDE1A
Synaptic Long Term Potentiation	4.8	0.167	PRKCE,PLCB1,PPP1CC,ATF2,PLCB2,GRIA1,PLCE1,PRKACB,PPP1R10,GRM4,PPP3R1,GRIA2,MAP2K2,GRM7,PRKCB,ITPR1,GRM1,PRKCH,GRIN3A,PLCL1
Amyotrophic Lateral Sclerosis Signaling	4.76	0.171	FGFR2,PIK3R3,AKT3,PIK3C2A,GRIA1,GRIK2,PIK3R1,CACNA1A,HECW1,PDGFC,RAB5C,CAPN3,CAPN5,NOS1,GRIA2,GRB2,GRIN3A,CACNA1D,PIK3C2G
P2Y Purigenic Receptor Signaling Pathway	4.69	0.159	FGFR2,PRKCE,PLCB1,ATF2,PIK3R3,AKT3,PIK3C2A,PLCB2,GNG7,PLCE1,PIK3R1,PRKACB,GNAI3,ITGA2B,GNB5,MAP2K2,GRB2,PRKCB,PRKCH,PLCL1,PIK3C2G
cAMP-mediated signaling	4.54	0.131	ATF2,AKAP13,PRKACB,GNAL,GNAI3,PDE11A,GRM4,GRM7,PTGDR,AKAP6,RAPGEF4,RGS7,VIPR1,RAP1GAP,FSHR,PKIA,PDE2A,NPR3,PTH1R,GABBR2,LTB4R,PPP3R1,MAP2K2,RGS10,PDE1A,ADORA1,PDE9A,HTR4,HRH2
Melatonin Signaling	4.36	0.197	PLCB1,PRKCE,MAP2K5,PLCB2,PLCE1,PRKACB,RORA,GNAI3,MAP2K2,PRKCB,PRKCH,MAP2K6,PLCL1,RORB
FAK Signaling	4.34	0.172	FGFR2,ASAP1,PTEN,PIK3R3,AKT3,PIK3C2A,TNS1,PIK3R1,TLN2,PTK2,DOCK1,CAPN3,CAPN5,MAP2K2,GRB2,ARHGAP26,PIK3C2G
CCR3 Signaling in Eosinophils	4.28	0.154	FGFR2,PRKCE,PLCB1,PIK3R3,PIK3C2A,PLCB2,GNG7,PLA2G4F,PIK3R1,ROCK2,PLA2G2F,GNAI3,GNB5,MAP2K2,GRB2,PRKCB,ITPR1,PRKCH,PLA2G4A,PIK3C2G
Dopamine-DARPP32 Feedback in cAMP Signaling	4.26	0.142	PRKCE,PLCB1,PPP1CC,ATF2,PLCB2,PRKG1,PLCE1,PRKACB,CACNA1A,GNAI3,PPP2R5C,PPP1R10,NOS1,PPP3R1,CSNK1G3,PRKCB,ITPR1,PPP2R2B,PRKCH,CAMKK2,GRIN3A,PLCL1,CACNA1D
Protein Kinase A Signaling	4.15	0.108	FLNB,PPP1CC,ATF2,AKAP13,PTEN,DUSP3,PLCB2,GNG7,PLCE1,PRKACB,ROCK2,ADD2,YWHAE,GNAI3,PPP1R10,PDE11A,PRKCB,ITPR1,PTPDC1,PRKCH,TCF7L2,SIRPA,PLCL1,AKAP6,PRKCE,PLCB1,TGFB3,PTPN14,EYA1,CDC25A,PDE2A,PTK2,TGFBR2,PTPRK,PPP3R1,GNB5,PTPRD,PTPRG,MAP2K2,TTN,PDE1A,PDE9A
Cardiac Hypertrophy Signaling	4.05	0.123	FGFR2,ATF2,PIK3C2A,PLCB2,GNG7,PLCE1,EIF2B3,PIK3R1,PRKACB,ROCK2,GNAL,GNAI3,GRB2,EIF2B2,PLCL1,CACNA1D,PIK3C2G,ADRA1A,PLCB1,TGFB3,MAP3K5,PIK3R3,CACNA1A,IGF1R,TGFBR2,PPP3R1,GNB5,MAP2K2,MAP2K6
Gap Junction Signaling	4.01	0.137	FGFR2,PRKCE,PLCB1,MAP2K5,PIK3R3,AKT3,PIK3C2A,PLCB2,PRKG1,PLCE1,PIK3R1,PRKACB,NOV,GNAI3,PPP3R1,CSNK1G3,MAP2K2,GRB2,PRKCB,ITPR1,PRKCH,PLCL1,PIK3C2G
VEGF Family Ligand-Receptor Interactions	3.86	0.17	FGFR2,PRKCE,PIK3R3,AKT3,PIK3C2A,NRP2,PLA2G4F,PIK3R1,PLA2G2F,MAP2K2,GRB2,PRKCB,PRKCH,PLA2G4A,PIK3C2G
p70S6K Signaling	3.75	0.145	FGFR2,PRKCE,PLCB1,PIK3R3,AKT3,PIK3C2A,PLCB2,PLCE1,PIK3R1,YWHAE,GNAI3,PPP2R5C,MAP2K2,GRB2,PRKCB,PPP2R2B,PRKCH,PLCL1,PIK3C2G
fMLP Signaling in Neutrophils	3.72	0.149	FGFR2,PRKCE,PLCB1,PIK3R3,PIK3C2A,PLCB2,GNG7,PIK3R1,GNAI3,ARPC2,PPP3R1,GNB5,MAP2K2,GRB2,PRKCB,ITPR1,PRKCH,PIK3C2G
Endothelin-1 Signaling	3.72	0.128	FGFR2,PRKCE,PLCB1,PIK3R3,PIK3C2A,PLCB2,PLCE1,PLA2G4F,PIK3R1,PLA2G2F,GNAL,GNAI3,SHC3,MAPK15,NOS1,ECE1,GRB2,PRKCB,ITPR1,PRKCH,PLB1,PLA2G4A,PLCL1,PIK3C2G
Prolactin Signaling	3.59	0.169	FGFR2,PRKCE,PIK3R3,PIK3C2A,PIK3R1,PRLR,MAP2K2,GRB2,PRKCB,CSN2,PRKCH,STAT5B,NMI,PIK3C2G
VEGF Signaling	3.59	0.155	FGFR2,PIK3R3,AKT3,PIK3C2A,EIF2B3,PIK3R1,YWHAE,ROCK2,PTK2,SH2D2A,PDGFC,MAP2K2,GRB2,PRKCB,EIF2B2,PIK3C2G
Fcγ Receptor-mediated Phagocytosis in Macrophages and Monocytes	3.59	0.161	PRKCE,PTEN,PIK3R3,AKT3,PIK3R1,TLN2,CBL,DOCK1,ARPC2,MYO5A,DGKB,PRKCB,PRKCH,PIK3C2G,VAV3
Sperm Motility	3.54	0.144	PRKCE,PLCB1,PLCB2,PRKG1,PLCE1,PLA2G4F,PDE2A,PRKACB,PTK2,PLA2G2F,FRK,PRKCB,ITPR1,PRKCH,PLB1,PLA2G4A,PLCL1,PDE1A
Actin Cytoskeleton Signaling	3.52	0.118	FGFR2,PDGFD,PIK3C2A,ARHGEF12,LBP,PIK3R1,TLN2,ROCK2,DOCK1,IQGAP3,FN1,TRIO,GRB2,IQGAP2,PIK3C2G,VAV3,PIK3R3,ARHGAP35,FGF2,PTK2,PDGFC,BAIAP2,ARPC2,MAP2K2,DIAPH3,TTN,TMSB10/TMSB4X
Leptin Signaling in Obesity	3.48	0.165	FGFR2,PLCB1,PIK3R3,AKT3,PIK3C2A,PLCB2,PLCE1,PIK3R1,PRKACB,MAP2K2,GRB2,POMC,PLCL1,PIK3C2G
Gαq Signaling	3.46	0.131	FGFR2,PRKCE,PLCB1,PIK3R3,AKT3,PIK3C2A,PLCB2,RGS7,GNG7,PIK3R1,ROCK2,PPP3R1,GNB5,MAP2K2,GRB2,PRKCB,ITPR1,GRM1,PRKCH,PIK3C2G,ADRA1A
Glutamate Receptor Signaling	3.46	0.193	HOMER1,GRM4,GRIA1,GRIA2,GRIK2,GNG7,GRM7,SLC1A4,GRM1,SLC1A3,GRIN3A
Neurotrophin/TRK Signaling	3.44	0.171	FGFR2,MAP2K5,ATF2,PIK3R3,MAP3K5,PIK3C2A,SORCS1,PIK3R1,MAP2K2,GRB2,NTRK2,MAP2K6,PIK3C2G
LPS-stimulated MAPK Signaling	3.43	0.163	FGFR2,PRKCE,ATF2,MAP3K5,PIK3R3,PIK3C2A,LBP,PIK3R1,MAP2K2,GRB2,PRKCB,PRKCH,MAP2K6,PIK3C2G
Ephrin Receptor Signaling	3.37	0.126	ATF2,MAP4K4,AKT3,PDGFD,SDC2,GNG7,ADAM10,ROCK2,PTK2,RGS3,EPHA4,GNAL,GNAI3,PDGFC,ARPC2,GNB5,SORBS1,MAP2K2,GRB2,ANGPT1,GRIN3A,PIK3C2G
Leukocyte Extravasation Signaling	3.34	0.119	FGFR2,PIK3C2A,PIK3R1,ROCK2,GNAI3,DLC1,GRB2,PRKCB,PRKCH,PIK3C2G,VAV3,PRKCE,PIK3R3,RAPGEF4,ITGA6,ARHGAP35,RAP1GAP,CTNNA3,PTK2,CD44,RASSF5,CTNNA2,SELPLG,MAP2K2,MMP24
Fc Epsilon RI Signaling	3.34	0.143	FGFR2,PRKCE,PIK3R3,AKT3,PIK3C2A,PLA2G4F,PIK3R1,PLA2G2F,MAP2K2,GRB2,PRKCB,SYNJ2,PRKCH,MAP2K6,PLA2G4A,PIK3C2G,VAV3
PTEN Signaling	3.34	0.143	FGFR2,PTEN,PIK3R3,AKT3,PIK3R1,PTK2,CBL,MAST2,IGF1R,PREX2,TGFBR2,GHR,MAP2K2,GRB2,SYNJ2,NTRK2,MAGI3
14-3-3-mediated Signaling	3.33	0.138	FGFR2,PRKCE,PLCB1,MAP3K5,PIK3R3,AKT3,PIK3C2A,PLCB2,PLCE1,PIK3R1,YWHAE,CBL,MAP2K2,GRB2,PRKCB,PRKCH,PLCL1,PIK3C2G
Gα12/13 Signaling	3.33	0.138	FGFR2,CDH2,MAP3K5,PIK3R3,AKT3,PIK3C2A,CDH4,PIK3R1,ROCK2,PTK2,CDH18,CDH10,MAP2K2,GRB2,LPAR3,CDH11,PIK3C2G,VAV3
ERK/MAPK Signaling	3.31	0.121	FGFR2,PRKCE,PPP1CC,ATF2,MAPKAPK5,PIK3R3,PIK3C2A,RAPGEF4,PLA2G4F,PIK3R1,TLN2,PRKACB,PTK2,PLA2G2F,DOCK1,PPP2R5C,PPP1R10,MAP2K2,GRB2,PRKCB,PPP2R2B,PLA2G4A,ESR1,PIK3C2G
CXCR4 Signaling	3.28	0.127	FGFR2,PRKCE,PLCB1,PIK3R3,AKT3,PIK3C2A,PLCB2,GNG7,PIK3R1,ROCK2,PTK2,GNAL,DOCK1,GNAI3,GNB5,MAP2K2,GRB2,PRKCB,ITPR1,PRKCH,PIK3C2G
Erythropoietin Signaling	3.27	0.165	FGFR2,PRKCE,PIK3R3,AKT3,PIK3C2A,PIK3R1,CBL,MAP2K2,GRB2,PRKCB,PRKCH,STAT5B,PIK3C2G
Glioma Signaling	3.26	0.145	FGFR2,PRKCE,PTEN,PIK3R3,AKT3,PDGFD,PIK3C2A,PIK3R1,E2F3,PDGFC,IGF1R,MAP2K2,GRB2,PRKCB,PRKCH,PIK3C2G
Ephrin A Signaling	3.26	0.183	FGFR2,PIK3R3,PIK3C2A,GRB2,PIK3R1,ADAM10,PTK2,ROCK2,EPHA4,PIK3C2G,VAV3
Cholecystokinin/Gastrin-mediated Signaling	3.19	0.149	PRKCE,PLCB1,MAP2K5,ATF2,PLCB2,GH1,ROCK2,PTK2,EPHA4,MAP2K2,GRB2,PRKCB,ITPR1,PRKCH,MAP2K6
Breast Cancer Regulation by Stathmin1	3.19	0.118	FGFR2,PRKCE,PLCB1,PPP1CC,PIK3R3,PIK3C2A,PLCB2,ARHGEF12,GNG7,PIK3R1,PRKACB,E2F3,ROCK2,GNAI3,PPP2R5C,PPP1R10,GNB5,MAP2K2,GRB2,PRKCB,ITPR1,PPP2R2B,PRKCH,PIK3C2G
Growth Hormone Signaling	3.16	0.16	FGFR2,PRKCE,PIK3R3,PIK3C2A,GH1,PIK3R1,IGF1R,GHR,GRB2,PRKCB,PRKCH,STAT5B,PIK3C2G
Huntington's Disease Signaling	3.14	0.112	FGFR2,ATF2,AKT3,PIK3C2A,PLCB2,GNG7,CACNA1B,PSMF1,PIK3R1,CAPN3,TCERG1,HIP1,GRB2,PRKCB,ITPR1,GRM1,PRKCH,HDAC9,HDAC1,PIK3C2G,PRKCE,PLCB1,PIK3R3,POLR2E,IGF1R,CAPN5,GNB5
Cardiac β-adrenergic Signaling	3.13	0.133	PPP1CC,AKAP13,GNG7,SLC8A1,PKIA,PDE2A,PRKACB,CACNA1A,PPP2R5C,SLC8A3,PPP1R10,PDE11A,GNB5,PPP2R2B,CACNA1D,PDE9A,AKAP6,PDE1A
IL-3 Signaling	3.06	0.157	FGFR2,PRKCE,PIK3R3,AKT3,PIK3C2A,PIK3R1,PPP3R1,MAP2K2,GRB2,PRKCB,PRKCH,STAT5B,PIK3C2G
Chronic Myeloid Leukemia Signaling	3.06	0.144	FGFR2,TGFB3,PIK3R3,AKT3,PIK3C2A,PIK3R1,E2F3,TGFBR2,CTBP2,MAP2K2,GRB2,STAT5B,HDAC9,HDAC1,PIK3C2G
GDP-glucose Biosynthesis	2.96	0.444	PGM1,HK2,PGM5,HK1
Thrombopoietin Signaling	2.96	0.169	FGFR2,PRKCE,PIK3R3,PIK3C2A,MAP2K2,GRB2,PRKCB,PRKCH,PIK3R1,STAT5B,PIK3C2G
HIPPO signaling	2.91	0.151	PPP1CC,STK3,PARD3,FRMD6,BTRC,YWHAE,CD44,PPP2R5C,PATJ,PPP1R10,FAT4,TEAD1,PPP2R2B
Insulin Receptor Signaling	2.91	0.128	FGFR2,PPP1CC,PTEN,PIK3R3,AKT3,PIK3C2A,EIF2B3,PIK3R1,PRKACB,CBL,PPP1R10,RPTOR,MAP2K2,GRB2,ASIC2,SYNJ2,EIF2B2,PIK3C2G
Thrombin Signaling	2.83	0.113	FGFR2,PRKCE,PLCB1,PIK3R3,AKT3,PIK3C2A,PLCB2,ARHGEF12,GNG7,PLCE1,PIK3R1,ROCK2,PTK2,GNAL,GNAI3,GNB5,MAP2K2,GRB2,PRKCB,ITPR1,PRKCH,PLCL1,PIK3C2G
Sphingosine-1-phosphate Signaling	2.77	0.131	FGFR2,PLCB1,PIK3R3,AKT3,PDGFD,PIK3C2A,PLCB2,ASAH1,PLCE1,PIK3R1,PTK2,GNAI3,PDGFC,GRB2,PLCL1,PIK3C2G
Glucose and Glucose-1-phosphate Degradation	2.76	0.4	PGM1,HK2,PGM5,HK1
Acute Myeloid Leukemia Signaling	2.69	0.143	FGFR2,MAP2K5,PIK3R3,AKT3,PIK3C2A,SPI1,PIK3R1,MAP2K2,GRB2,TCF7L2,STAT5B,MAP2K6,PIK3C2G
HGF Signaling	2.61	0.13	FGFR2,PRKCE,ATF2,MAP3K5,PIK3R3,AKT3,PIK3C2A,PIK3R1,PTK2,DOCK1,MAP2K2,GRB2,PRKCB,PRKCH,PIK3C2G
GM-CSF Signaling	2.54	0.151	FGFR2,PIK3R3,AKT3,PIK3C2A,PPP3R1,MAP2K2,GRB2,PRKCB,PIK3R1,STAT5B,PIK3C2G
Aldosterone Signaling in Epithelial Cells	2.49	0.114	FGFR2,PRKCE,PLCB1,PIK3R3,PIK3C2A,PLCB2,DNAJC11,PLCE1,NR3C2,PIK3R1,DNAJC27,MAP2K2,GRB2,PRKCB,ASIC2,ITPR1,PRKCH,PLCL1,PIK3C2G
GPCR-Mediated Nutrient Sensing in Enteroendocrine Cells	2.48	0.141	PLCB1,PRKCE,PLCB2,RAPGEF4,GNG7,PRKCB,PLCE1,ITPR1,PRKCH,PRKACB,PLCL1,GNAI3
Endometrial Cancer Signaling	2.47	0.156	FGFR2,CTNNA2,PIK3R3,AKT3,PTEN,PIK3C2A,MAP2K2,GRB2,PIK3R1,PIK3C2G
Renin-Angiotensin Signaling	2.43	0.125	FGFR2,PRKCE,ATF2,PIK3R3,PIK3C2A,PIK3R1,PRKACB,PTK2,SHC3,MAP2K2,GRB2,PRKCB,ITPR1,PRKCH,PIK3C2G
Gαs Signaling	2.41	0.128	ATF2,RAPGEF4,GNG7,VIPR1,FSHR,PRKACB,ADD2,PTH1R,GNB5,MAP2K2,PTGDR,RAPGEF2,HRH2,HTR4
Melanoma Signaling	2.41	0.164	FGFR2,PIK3R3,AKT3,PTEN,PIK3C2A,MAP2K2,GRB2,PIK3R1,PIK3C2G
Integrin Signaling	2.41	0.105	FGFR2,ASAP1,PTEN,PIK3R3,AKT3,PIK3C2A,ITGA6,ITGAE,PIK3R1,TLN2,PTK2,ITGA9,DOCK1,ITGA2B,ARPC2,CAPN3,CAPN5,MAP2K2,GRB2,BCAR3,ARHGAP26,TTN,PIK3C2G
TR/RXR Activation	2.4	0.133	FGFR2,PFKP,PIK3R3,AKT3,PIK3C2A,NXPH2,GH1,PIK3R1,RAB3B,GRB2,ACACA,NCOA2,PIK3C2G
α-Adrenergic Signaling	2.39	0.138	PRKCE,SLC8A3,GNB5,MAP2K2,SLC8A1,GNG7,PRKCB,ITPR1,PRKCH,PRKACB,GNAI3,ADRA1A
RhoA Signaling	2.36	0.123	NRP2,ARHGEF12,ARHGAP35,RHPN1,ROCK2,PTK2,ARPC2,BAIAP2,IGF1R,KTN1,DLC1,CIT,LPAR3,TTN,RAPGEF2
phagosome formation	2.36	0.123	FGFR2,PLCB1,PRKCE,PIK3R3,PIK3C2A,PLCB2,PLCE1,PIK3R1,FN1,GRB2,PRKCB,PRKCH,MARCO,PLCL1,PIK3C2G
Angiopoietin Signaling	2.35	0.143	FGFR2,TIE1,PIK3R3,AKT3,PIK3C2A,GRB2,ANGPT1,PIK3R1,STAT5B,PTK2,PIK3C2G
Non-Small Cell Lung Cancer Signaling	2.35	0.143	FGFR2,PIK3R3,FHIT,AKT3,PIK3C2A,MAP2K2,GRB2,ITPR1,PIK3R1,PIK3C2G,RASSF5
Estrogen-Dependent Breast Cancer Signaling	2.35	0.143	IGF1R,FGFR2,ATF2,PIK3R3,AKT3,PIK3C2A,GRB2,PIK3R1,STAT5B,ESR1,PIK3C2G
HER-2 Signaling in Breast Cancer	2.35	0.136	FGFR2,PRKCE,PIK3R3,AKT3,MAP3K5,PIK3C2A,PARD3,GRB2,PRKCB,PRKCH,PIK3R1,PIK3C2G
p53 Signaling	2.34	0.126	FGFR2,PIK3R3,AKT3,PTEN,PIK3C2A,PIK3R1,TNFRSF10A,ADGRB1,GRB2,HDAC9,PRKDC,GML,HDAC1,PIK3C2G
Glioblastoma Multiforme Signaling	2.33	0.113	FGFR2,PLCB1,PTEN,PIK3R3,AKT3,PDGFD,PIK3C2A,PLCB2,PLCE1,PIK3R1,E2F3,PDGFC,IGF1R,MAP2K2,GRB2,ITPR1,PLCL1,PIK3C2G
nNOS Signaling in Neurons	2.31	0.17	PRKCE,CAPN3,NOS1,CAPN5,PPP3R1,PRKCB,PRKCH,GRIN3A
B Cell Receptor Signaling	2.3	0.108	FGFR2,ATF2,MAP3K5,PTEN,PIK3R3,AKT3,PIK3C2A,PIK3R1,PTK2,RASSF5,PPP3R1,MAP2K2,GRB2,PRKCB,APBB1IP,SYNJ2,BLNK,MAP2K6,PIK3C2G,VAV3
FGF Signaling	2.27	0.133	FGFR2,ATF2,PIK3R3,AKT3,MAP3K5,PIK3C2A,GRB2,ITPR1,FGF2,PIK3R1,MAP2K6,PIK3C2G
Relaxin Signaling	2.24	0.113	FGFR2,RXFP1,PIK3R3,AKT3,PIK3C2A,GNG7,PDE2A,PIK3R1,PRKACB,GNAL,GNAI3,PDE11A,GNB5,GRB2,PDE9A,PIK3C2G,PDE1A
AMPK Signaling	2.2	0.106	FGFR2,PFKP,ATF2,PIK3R3,AKT3,PIK3C2A,PBRM1,SMARCA4,PIK3R1,PRKACB,PPP2R5C,RPTOR,PFKFB4,GRB2,PPP2R2B,CAMKK2,ACACA,PIK3C2G,ADRA1A,AK1
Macropinocytosis Signaling	2.19	0.136	FGFR2,PRKCE,PIK3R3,PDGFD,PIK3C2A,GRB2,PRKCB,PRKCH,PIK3R1,PIK3C2G,PDGFC
Role of Macrophages, Fibroblasts and Endothelial Cells in Rheumatoid Arthritis	2.18	0.0939	FGFR2,ATF2,AKT3,PDGFD,PIK3C2A,PLCB2,PLCE1,PIK3R1,ROCK2,FN1,GRB2,PRKCB,PRKCH,TCF7L2,PLCL1,PIK3C2G,PLCB1,PRKCE,PIK3R3,TRAF3IP2,ROR2,FGF2,DAAM1,PDGFC,IL7,PPP3R1,MAP2K2,FRZB,MAP2K6
PI3K Signaling in B Lymphocytes	2.17	0.117	PLCB1,ATF2,PTEN,AKT3,PLCB2,PLCE1,PIK3R1,CBL,PPP3R1,MAP2K2,PRKCB,ITPR1,BLNK,PLCL1,VAV3
Rac Signaling	2.14	0.12	FGFR2,PIK3R3,PIK3C2A,PARD3,PIK3R1,PTK2,CD44,ARPC2,BAIAP2,IQGAP3,MAP2K2,GRB2,IQGAP2,PIK3C2G
IGF-1 Signaling	2.11	0.123	FGFR2,PIK3R3,AKT3,PIK3C2A,PIK3R1,PRKACB,YWHAE,PTK2,NOV,IGF1R,MAP2K2,GRB2,PIK3C2G
NF-κB Signaling	2.11	0.106	FGFR2,MAP4K4,PIK3R3,AKT3,PIK3C2A,GH1,PIK3R1,BTRC,PRKACB,PELI1,IGF1R,TGFBR2,GHR,GRB2,PRKCB,NTRK2,MAP2K6,HDAC1,PIK3C2G
ErbB4 Signaling	2.1	0.139	FGFR2,PRKCE,PIK3R3,PIK3C2A,MAP2K2,GRB2,PRKCB,PRKCH,PIK3R1,PIK3C2G
eNOS Signaling	2.1	0.11	FGFR2,PRKCE,PIK3R3,AKT3,PIK3C2A,PRKG1,BDKRB2,PIK3R1,PRKACB,PDGFC,GRB2,PRKCB,ITPR1,PRKCH,LPAR3,ESR1,PIK3C2G
Human Embryonic Stem Cell Pluripotency	2.09	0.112	FGFR2,TGFB3,PIK3R3,AKT3,PDGFD,PIK3C2A,FGF2,PIK3R1,PDGFC,TGFBR2,GRB2,BMP6,NTRK2,TCF7L2,PIK3C2G,BMP7
Signaling by Rho Family GTPases	2.07	0.0972	FGFR2,CDH2,PIK3R3,PIK3C2A,PARD3,ARHGEF12,GNG7,CDH4,PIK3R1,ROCK2,PTK2,GNAL,GNAI3,CDH18,ARPC2,BAIAP2,GNB5,CDH10,MAP2K2,CIT,GRB2,DIAPH3,CDH11,PIK3C2G
Small Cell Lung Cancer Signaling	2.07	0.131	FGFR2,PIK3R3,FHIT,AKT3,PTEN,NOS1,PIK3C2A,GRB2,PIK3R1,PTK2,PIK3C2G
Wnt/β-catenin Signaling	2.06	0.107	CDH2,SOX6,TGFB3,AKT3,NR5A2,BTRC,CD44,PPP2R5C,AXIN2,TGFBR2,TLE3,CSNK1G3,PPP2R2B,TCF7L2,FRZB,BCL9,HDAC1,TLE4
Phospholipases	2.06	0.145	PLCB1,LIPC,PLCB2,PLCE1,PLA2G4F,PLB1,PLA2G2F,PLA2G4A,PLCL1
Gαi Signaling	2.04	0.117	RGS7,GNG7,RAP1GAP,PRKACB,GNAI3,NPR3,GABBR2,LTB4R,GRM4,GNB5,GRM7,GRB2,RGS10,ADORA1
Tec Kinase Signaling	2.04	0.106	FGFR2,PRKCE,PIK3R3,PIK3C2A,GNG7,PIK3R1,PTK2,FRK,GNAL,GNAI3,TNFRSF10A,GNB5,GRB2,PRKCB,PRKCH,STAT5B,PIK3C2G,VAV3
Docosahexaenoic Acid (DHA) Signaling	2.04	0.154	FGFR2,PIK3R3,AKT3,PIK3C2A,GRB2,PIK3R1,PIK3C2G,ALOX15
ILK Signaling	2.03	0.102	FLNB,FGFR2,ATF2,PTEN,PIK3R3,AKT3,PIK3C2A,RSU1,RICTOR,PIK3R1,PTK2,DOCK1,PPP2R5C,PDGFC,FN1,GRB2,PPP2R2B,MAP2K6,PIK3C2G,TMSB10/TMSB4X
IL-17 Signaling	2.03	0.129	FGFR2,ATF2,PIK3R3,AKT3,TRAF3IP2,PIK3C2A,MAP2K2,GRB2,PIK3R1,MAP2K6,PIK3C2G
FLT3 Signaling in Hematopoietic Progenitor Cells	2.03	0.129	FGFR2,ATF2,PIK3R3,AKT3,PIK3C2A,MAP2K2,GRB2,PIK3R1,STAT5B,CBL,PIK3C2G
CNTF Signaling	2.02	0.143	FGFR2,PIK3R3,PIK3C2A,MAP2K2,GRB2,PIK3R1,CNTFR,LIFR,PIK3C2G
IL-8 Signaling	2.01	0.102	FGFR2,PRKCE,MAP4K4,PIK3R3,AKT3,PIK3C2A,PLCB2,GNG7,PIK3R1,ROCK2,PTK2,GNAI3,PDGFC,GNB5,MAP2K2,GRB2,PRKCB,ANGPT1,PRKCH,PIK3C2G
NF-κB Activation by Viruses	1.99	0.128	FGFR2,PRKCE,PIK3R3,AKT3,PIK3C2A,ITGA6,GRB2,PRKCB,PRKCH,PIK3R1,PIK3C2G
Role of NFAT in Regulation of the Immune Response	1.99	0.103	FGFR2,PLCB1,ATF2,PIK3R3,AKT3,PIK3C2A,PLCB2,GNG7,PIK3R1,GNAL,GNAI3,PPP3R1,GNB5,CSNK1G3,MAP2K2,GRB2,ITPR1,BLNK,PIK3C2G
Antiproliferative Role of Somatostatin Receptor 2	1.98	0.133	FGFR2,PIK3R3,NOS1,PIK3C2A,GNB5,MAP2K2,GNG7,GRB2,PIK3R1,PIK3C2G
IL-2 Signaling	1.97	0.141	FGFR2,PIK3R3,AKT3,PIK3C2A,MAP2K2,GRB2,PIK3R1,STAT5B,PIK3C2G
Superpathway of Inositol Phosphate Compounds	1.95	0.0973	FGFR2,PLCB1,PPP1CC,PTEN,PIK3R3,PIK3C2A,PLCB2,CDC25A,PLCE1,PIK3R1,FIG4,STYXL1,ITPK1,ALPL,PI4KB,ITPKB,GRB2,CA3,SYNJ2,SIRPA,PPFIBP2,PIK3C2G
CDK5 Signaling	1.95	0.121	MAPK15,PPP1CC,PPP1R10,MAP2K2,ITGA6,PPP2R2B,NTRK2,PRKACB,CACNA1A,GNAL,CABLES1,PPP2R5C
IL-15 Signaling	1.94	0.132	FGFR2,PIK3R3,AKT3,PIK3C2A,MAP2K2,GRB2,PIK3R1,STAT5B,PTK2,PIK3C2G
GDNF Family Ligand-Receptor Interactions	1.94	0.132	FGFR2,PIK3R3,PIK3C2A,GFRA1,MAP2K2,GRB2,DOK6,ITPR1,PIK3R1,PIK3C2G
Neuregulin Signaling	1.92	0.125	PRKCE,TMEFF2,PIK3R3,AKT3,PTEN,MAP2K2,GRB2,PRKCB,PRKCH,PIK3R1,STAT5B
IL-17A Signaling in Airway Cells	1.9	0.13	FGFR2,PIK3R3,AKT3,PTEN,TRAF3IP2,PIK3C2A,MAP2K2,GRB2,PIK3R1,PIK3C2G
UVB-Induced MAPK Signaling	1.89	0.136	FGFR2,PRKCE,PIK3R3,PIK3C2A,GRB2,PRKCB,PRKCH,PIK3R1,PIK3C2G
Paxillin Signaling	1.89	0.115	FGFR2,PIK3R3,PIK3C2A,ITGAE,ITGA6,TLN2,PIK3R1,PTK2,ITGA9,DOCK1,ITGA2B,GRB2,PIK3C2G
RANK Signaling in Osteoclasts	1.88	0.119	FGFR2,PIK3R3,AKT3,MAP3K5,PIK3C2A,PPP3R1,MAP2K2,GRB2,PIK3R1,MAP2K6,CBL,PIK3C2G
IL-9 Signaling	1.87	0.156	FGFR2,PIK3R3,PIK3C2A,GRB2,PIK3R1,STAT5B,PIK3C2G
PDGF Signaling	1.85	0.122	FGFR2,PIK3R3,PDGFD,PIK3C2A,MAP2K2,GRB2,PRKCB,SYNJ2,PIK3R1,PIK3C2G,PDGFC
Virus Entry via Endocytic Pathways	1.85	0.118	FLNB,FGFR2,PRKCE,PIK3R3,PIK3C2A,ITGA6,GRB2,PRKCB,PRKCH,PIK3R1,PIK3C2G,AP1B1
Role of IL-17A in Arthritis	1.85	0.134	FGFR2,ATF2,PIK3R3,PIK3C2A,MAP2K2,GRB2,PIK3R1,MAP2K6,PIK3C2G
Calcium Signaling	1.85	0.101	ATF2,SLC8B1,GRIA1,SLC8A1,MICU1,PRKACB,SLC8A3,PPP3R1,CASQ2,GRIA2,CHRNA1,CHRNB2,ITPR1,CAMKK2,TPM1,HDAC9,HDAC1,GRIN3A
Glucocorticoid Receptor Signaling	1.83	0.0906	FGFR2,AKT3,PIK3C2A,PBRM1,NR3C2,SMARCA4,PIK3R1,PGR,PRKACB,GTF2A2,GRB2,TAF6,CSN2,POMC,ESR1,PIK3C2G,TGFB3,PIK3R3,POLR2E,VIPR1,TAF13,TGFBR2,PPP3R1,MAP2K2,STAT5B,NCOA2
SAPK/JNK Signaling	1.79	0.115	FGFR2,MAP4K4,ATF2,PIK3R3,MAP3K5,PIK3C2A,GNG7,GRB2,PIK3R1,SH2D2A,MINK1,PIK3C2G
Reelin Signaling in Neurons	1.79	0.12	FGFR2,DAB1,PIK3R3,PIK3C2A,ARHGEF12,ITGA6,GRB2,PIK3R1,LRP8,FRK,PIK3C2G
GNRH Signaling	1.78	0.109	PRKCE,PLCB1,ATF2,MAP3K5,PLCB2,PRKACB,PTK2,GNAI3,MAP2K2,GRB2,PRKCB,ITPR1,PRKCH,MAP2K6
Hereditary Breast Cancer Signaling	1.78	0.106	FGFR2,PIK3R3,AKT3,PTEN,PIK3C2A,PBRM1,FANCC,POLR2E,FAAP100,SMARCA4,PIK3R1,GRB2,HDAC9,HDAC1,PIK3C2G
Ketogenesis	1.78	0.3	HMGCS2,HMGCLL1,HADHB
ErbB2-ErbB3 Signaling	1.77	0.13	FGFR2,PIK3R3,PTEN,PIK3C2A,MAP2K2,GRB2,PIK3R1,STAT5B,PIK3C2G
Cellular Effects of Sildenafil (Viagra)	1.76	0.108	PLCB1,PLCB2,KCNN2,PRKG1,PLCE1,PDE2A,PRKACB,CACNA1A,SLC4A10,KCNN3,ITPR1,PLCL1,CACNA1D,PDE1A
Myc Mediated Apoptosis Signaling	1.73	0.129	IGF1R,FGFR2,PIK3R3,AKT3,PIK3C2A,GRB2,PIK3R1,YWHAE,PIK3C2G
Glioma Invasiveness Signaling	1.73	0.129	FGFR2,PIK3R3,PIK3C2A,GRB2,PIK3R1,PTK2,PLG,CD44,PIK3C2G
Ovarian Cancer Signaling	1.73	0.104	FGFR2,PTEN,PIK3R3,AKT3,PIK3C2A,FSHR,PIK3R1,PRKACB,CD44,PDGFC,ARRB1,MAP2K2,GRB2,TCF7L2,PIK3C2G
Prostate Cancer Signaling	1.72	0.117	FGFR2,SRD5A1,ATF2,PIK3R3,AKT3,PTEN,PIK3C2A,MAP2K2,GRB2,PIK3R1,PIK3C2G
Clathrin-mediated Endocytosis Signaling	1.72	0.0964	FGFR2,SH3GL2,PIK3R3,PDGFD,PIK3C2A,AAK1,FGF2,PIK3R1,CBL,AP1B1,PDGFC,ARRB1,ARPC2,RAB5C,PPP3R1,HIP1,MYO1E,GRB2,PIK3C2G
Role of JAK1 and JAK3 in γc Cytokine Signaling	1.7	0.127	FGFR2,PIK3R3,PIK3C2A,GRB2,BLNK,PIK3R1,STAT5B,PIK3C2G,IL7
Role of MAPK Signaling in the Pathogenesis of Influenza	1.66	0.125	ATF2,AKT3,MAP3K5,MAP2K2,PLA2G4F,PLB1,MAP2K6,PLA2G2F,PLA2G4A
PEDF Signaling	1.66	0.119	FGFR2,TCF12,PIK3R3,AKT3,PIK3C2A,GRB2,PIK3R1,DOCK3,ROCK2,PIK3C2G
Glycogen Degradation II	1.66	0.273	AGL,PGM1,PGM5
Natural Killer Cell Signaling	1.63	0.107	FGFR2,PRKCE,PIK3R3,AKT3,PIK3C2A,PIK3R1,MAP2K2,GRB2,PRKCB,SYNJ2,PRKCH,PIK3C2G,VAV3
Role of Tissue Factor in Cancer	1.63	0.107	FGFR2,PLCB1,PIK3R3,AKT3,PTEN,PIK3C2A,ITGA6,PIK3R1,FRK,ARRB1,GRB2,STAT5B,PIK3C2G
Ephrin B Signaling	1.63	0.123	GNB5,GNG7,PTK2,ROCK2,CBL,RGS3,GNAL,GNAI3,VAV3
Regulation of the Epithelial-Mesenchymal Transition Pathway	1.61	0.0952	FGFR2,MAP2K5,CDH2,TGFB3,PIK3R3,AKT3,PDGFD,PIK3C2A,FGF2,PIK3R1,NOTCH2,TGFBR2,MAP2K2,GRB2,TCF7L2,BCL9,MAP2K6,PIK3C2G
ErbB Signaling	1.6	0.112	FGFR2,PRKCE,PIK3R3,PIK3C2A,MAP2K2,GRB2,PRKCB,PRKCH,PIK3R1,MAP2K6,PIK3C2G
Neuroprotective Role of THOP1 in Alzheimer's Disease	1.59	0.15	PDYN,IDE,ECE1,PRKACB,YWHAE,PLG
Telomerase Signaling	1.59	0.108	FGFR2,PIK3R3,AKT3,PIK3C2A,MAP2K2,GRB2,PPP2R2B,PIK3R1,HDAC9,HDAC1,PIK3C2G,PPP2R5C
TGF-β Signaling	1.56	0.115	TGFB3,TGFBR2,MAP2K2,ZNF423,GRB2,PMEPA1,MAP2K6,HDAC1,ZFYVE9,BMP7
PPARα/RXRα Activation	1.56	0.0955	PLCB1,TGFB3,MAP4K4,PLCB2,ABCA1,PLCE1,GH1,PRKACB,TGFBR2,GHR,MAP2K2,GRB2,PRKCB,STAT5B,MAP2K6,PLCL1,GPD2
Mechanisms of Viral Exit from Host Cells	1.54	0.146	PRKCE,SH3GL2,LMNB1,PRKCB,PRKCH,CHMP6
Trehalose Degradation II (Trehalase)	1.53	0.4	HK2,HK1
Citrulline-Nitric Oxide Cycle	1.53	0.4	NOS1,ASS1
G Beta Gamma Signaling	1.53	0.114	PRKCE,AKT3,GNB5,GNG7,GRB2,PRKCB,PRKCH,PRKACB,GNAL,GNAI3
Role of PI3K/AKT Signaling in the Pathogenesis of Influenza	1.52	0.118	FGFR2,PIK3R3,AKT3,PIK3C2A,MAP2K2,GRB2,PIK3R1,GNAI3,PIK3C2G
PAK Signaling	1.52	0.109	FGFR2,PIK3R3,PDGFD,ARHGAP10,PIK3C2A,MAP2K2,GRB2,PIK3R1,PTK2,PIK3C2G,PDGFC
FcγRIIB Signaling in B Lymphocytes	1.51	0.132	FGFR2,PIK3R3,PIK3C2A,GRB2,BLNK,PIK3R1,PIK3C2G
UVA-Induced MAPK Signaling	1.49	0.108	FGFR2,PLCB1,PIK3R3,PIK3C2A,PLCB2,GRB2,PLCE1,PIK3R1,PARP8,PLCL1,PIK3C2G
HIF1α Signaling	1.48	0.104	MAPK15,FGFR2,PIK3R3,AKT3,NOS1,PIK3C2A,GRB2,PIK3R1,CUL2,PIK3C2G,MMP24,PDGFC
CD40 Signaling	1.46	0.115	FGFR2,MAP2K5,PIK3R3,PIK3C2A,MAP2K2,GRB2,PIK3R1,MAP2K6,PIK3C2G
Glycogen Degradation III	1.45	0.231	AGL,PGM1,PGM5
Role of p14/p19ARF in Tumor Suppression	1.45	0.14	FGFR2,PIK3R3,PIK3C2A,GRB2,PIK3R1,PIK3C2G
NGF Signaling	1.43	0.103	FGFR2,ATF2,PIK3R3,AKT3,MAP3K5,PIK3C2A,MAP2K2,TRIO,GRB2,PIK3R1,ROCK2,PIK3C2G
Pancreatic Adenocarcinoma Signaling	1.41	0.102	FGFR2,TGFB3,TGFBR2,PIK3R3,AKT3,PIK3C2A,MAP2K2,GRB2,PIK3R1,E2F3,PIK3C2G,PDGFC
3-phosphoinositide Biosynthesis	1.4	0.0914	FGFR2,PPP1CC,PTEN,PIK3R3,PIK3C2A,CDC25A,PIK3R1,FIG4,STYXL1,ITPK1,ALPL,PI4KB,GRB2,CA3,SIRPA,PPFIBP2,PIK3C2G
EGF Signaling	1.39	0.118	FGFR2,PIK3R3,AKT3,PIK3C2A,GRB2,ITPR1,PIK3R1,PIK3C2G
Germ Cell-Sertoli Cell Junction Signaling	1.38	0.0925	FGFR2,CDH2,TGFB3,MAP3K5,PIK3R3,PIK3C2A,ITGA6,PIK3R1,PTK2,CTNNA2,TGFBR2,SORBS1,MAP2K2,GRB2,MAP2K6,PIK3C2G
RhoGDI Signaling	1.38	0.0925	CDH2,ARHGEF12,GNG7,ARHGAP35,CDH4,ROCK2,CD44,GNAL,GNAI3,CDH18,ARPC2,GNB5,DLC1,CDH10,CDH11,ESR1
Molecular Mechanisms of Cancer	1.38	0.0802	FGFR2,AKT3,PIK3C2A,PLCB2,ARHGEF12,PIK3R1,PRKACB,E2F3,CBL,GNAL,GNAI3,GRB2,BMP6,PRKCB,PRKCH,PRKDC,PIK3C2G,BMP7,PLCB1,PRKCE,TGFB3,MAP3K5,PIK3R3,CDC25A,PTK2,SYNGAP1,CTNNA2,TGFBR2,MAP2K2,MAP2K6
IL-12 Signaling and Production in Macrophages	1.38	0.0959	FGFR2,PRKCE,TGFB3,PIK3R3,AKT3,PIK3C2A,SPI1,PIK3R1,MAP2K2,GRB2,PRKCB,PRKCH,PIK3C2G,ALOX15
Renal Cell Carcinoma Signaling	1.37	0.111	FGFR2,PIK3R3,AKT3,PIK3C2A,MAP2K2,GRB2,PIK3R1,CUL2,PIK3C2G
Phenylalanine Degradation IV (Mammalian, via Side Chain)	1.37	0.214	ALDH2,HPD,GOT1
Colanic Acid Building Blocks Biosynthesis	1.37	0.214	MPI,GMDS,GALK2
Role of JAK2 in Hormone-like Cytokine Signaling	1.36	0.147	PRLR,GHR,GH1,STAT5B,SIRPA
CDP-diacylglycerol Biosynthesis I	1.34	0.167	GPAM,MBOAT1,TAMM41,LCLAT1
Melanocyte Development and Pigmentation Signaling	1.34	0.105	FGFR2,ATF2,PIK3R3,PIK3C2A,MAP2K2,GRB2,PIK3R1,PRKACB,POMC,PIK3C2G
JAK/Stat Signaling	1.31	0.108	FGFR2,PIK3R3,AKT3,PIK3C2A,MAP2K2,GRB2,PIK3R1,STAT5B,PIK3C2G
T Cell Receptor Signaling	1.31	0.101	FGFR2,PIK3R3,PIK3C2A,PPP3R1,MAP2K2,GRB2,PIK3R1,SHB,CBL,PIK3C2G,VAV3
Chemokine Signaling	1.3	0.113	PLCB1,PLCB2,MAP2K2,PRKCB,PTK2,ROCK2,GNAI3,PIK3C2G
nNOS Signaling in Skeletal Muscle Cells	1.29	0.2	CAPN3,NOS1,CHRNA1
Production of Nitric Oxide and Reactive Oxygen Species in Macrophages	1.27	0.0881	FGFR2,PRKCE,PPP1CC,MAP3K5,PIK3R3,AKT3,PIK3C2A,SPI1,PIK3R1,PPP2R5C,PPP1R10,GRB2,PRKCB,PPP2R2B,PRKCH,SIRPA,PIK3C2G
GPCR-Mediated Integration of Enteroendocrine Signaling Exemplified by an L Cell	1.27	0.111	PLCB1,PLCB2,PLCE1,VIPR1,ITPR1,PRKACB,PLCL1,GNAI3
Corticotropin Releasing Hormone Signaling	1.26	0.0991	PRKCE,ATF2,NOS1,MAP2K2,GLI2,PRKCB,ITPR1,PRKCH,PRKACB,POMC,GNAI3
Phospholipase C Signaling	1.25	0.0844	PRKCE,PLCB1,ATF2,PLCB2,ARHGEF12,GNG7,PLCE1,PLA2G4F,PLA2G2F,PPP3R1,GNB5,MAP2K2,GRB2,PRKCB,ITPR1,PRKCH,BLNK,HDAC9,HDAC1,PLA2G4A
D-mannose Degradation	1.24	1	MPI
CTLA4 Signaling in Cytotoxic T Lymphocytes	1.23	0.101	FGFR2,PIK3R3,AKT3,PIK3C2A,GRB2,PPP2R2B,PIK3R1,PIK3C2G,PPP2R5C,AP1B1
tRNA Splicing	1.23	0.135	PDE11A,TSEN54,PDE2A,PDE9A,PDE1A
Phosphatidylglycerol Biosynthesis II (Non-plastidic)	1.23	0.154	GPAM,MBOAT1,TAMM41,LCLAT1
Cancer Drug Resistance By Drug Efflux	1.22	0.122	PIK3R3,AKT3,PTEN,MAP2K2,PIK3R1,ABCC1
D-myo-inositol (1,4,5)-Trisphosphate Biosynthesis	1.18	0.148	PLCB1,PI4KB,PLCB2,PLCE1
Regulation of eIF4 and p70S6K Signaling	1.16	0.0892	FGFR2,PIK3R3,AKT3,PIK3C2A,EIF2B3,PIK3R1,PPP2R5C,EIF4EBP3,MAP2K2,GRB2,PPP2R2B,AGO2,EIF2B2,PIK3C2G
IL-4 Signaling	1.16	0.101	FGFR2,PIK3R3,AKT3,PIK3C2A,GRB2,SYNJ2,NR3C2,PIK3R1,PIK3C2G
Netrin Signaling	1.15	0.128	PPP3R1,PRKG1,ABLIM1,PRKACB,UNC5D
tRNA Charging	1.15	0.128	WARS2,LARS2,SARS,AARS2,QARS
Inhibition of Matrix Metalloproteases	1.15	0.128	SDC2,HSPG2,ADAM12,ADAM10,MMP24
Antioxidant Action of Vitamin C	1.14	0.0971	PLCB1,NXN,PLCB2,PLCE1,PLA2G4F,PLB1,STAT5B,PLA2G2F,PLA2G4A,PLCL1
Cyclins and Cell Cycle Regulation	1.1	0.103	TGFB3,CDC25A,PPP2R2B,BTRC,HDAC9,E2F3,HDAC1,PPP2R5C
Factors Promoting Cardiogenesis in Vertebrates	1.09	0.0978	PRKCE,TGFB3,TGFBR2,ATF2,BMP6,PRKCB,PRKCH,TCF7L2,BMP7
Mouse Embryonic Stem Cell Pluripotency	1.08	0.0943	FGFR2,PIK3R3,AKT3,PIK3C2A,MAP2K2,GRB2,TCF7L2,PIK3R1,LIFR,PIK3C2G
Ceramide Signaling	1.06	0.0968	FGFR2,PIK3R3,AKT3,PIK3C2A,GRB2,PPP2R2B,PIK3R1,PIK3C2G,PPP2R5C
D-myo-inositol-5-phosphate Metabolism	1.06	0.0872	PLCB1,PPP1CC,PTEN,PLCB2,CDC25A,PLCE1,FIG4,STYXL1,ITPK1,ALPL,CA3,SIRPA,PPFIBP2
Lymphotoxin β Receptor Signaling	1.05	0.104	FGFR2,PIK3R3,AKT3,PIK3C2A,GRB2,PIK3R1,PIK3C2G
Eicosanoid Signaling	1.05	0.104	LTB4R,PLA2G4F,PLB1,PLA2G2F,PLA2G4A,PTGDR,ALOX15
NRF2-mediated Oxidative Stress Response	1.04	0.0829	FGFR2,PRKCE,MAP2K5,MAP3K5,PIK3R3,PIK3C2A,DNAJC11,PIK3R1,ABCC1,MGST1,MAP2K2,GRB2,PRKCB,PRKCH,MAP2K6,PIK3C2G
Assembly of RNA Polymerase I Complex	1.04	0.222	TAF1B,TAF1A
Leucine Degradation I	1.04	0.222	MCCC2,HMGCLL1
Ketolysis	1.04	0.222	OXCT1,HADHB
Role of NANOG in Mammalian Embryonic Stem Cell Pluripotency	1.03	0.0902	FGFR2,PIK3R3,AKT3,PIK3C2A,MAP2K2,GRB2,BMP6,PIK3R1,LIFR,PIK3C2G,BMP7
PI3K/AKT Signaling	0.996	0.0887	PIK3R3,AKT3,MAP3K5,PTEN,MAP2K2,GRB2,SYNJ2,PPP2R2B,PIK3R1,YWHAE,PPP2R5C
The Visual Cycle	0.982	0.15	RPE65,DHRS4,RDH10
1D-myo-inositol Hexakisphosphate Biosynthesis II (Mammalian)	0.982	0.15	ITPK1,ITPKB,SYNJ2
D-myo-inositol (1,3,4)-trisphosphate Biosynthesis	0.982	0.15	PTEN,ITPKB,SYNJ2
Androgen Signaling	0.976	0.0901	PRKCE,GNB5,POLR2E,GNG7,PRKCB,PRKCH,PRKACB,NCOA2,GNAL,GNAI3
Regulation of Cellular Mechanics by Calpain Protease	0.967	0.105	CAPN3,CAPN5,GRB2,CAST,TLN2,PTK2
Wnt/Ca+ pathway	0.967	0.105	PLCB1,ATF2,PLCB2,PLCE1,PLCL1,ROR1
G Protein Signaling Mediated by Tubby	0.961	0.125	PLCB1,PLCB2,GNB5,GNG7
Pyrimidine Ribonucleotides Interconversion	0.961	0.125	NME7,AK9,ENTPD8,AK1
mTOR Signaling	0.957	0.0804	FGFR2,PRKCE,PIK3R3,AKT3,PIK3C2A,RICTOR,PIK3R1,PPP2R5C,MAPKAP1,PDGFC,RPTOR,GRB2,PRKCB,PPP2R2B,PRKCH,PIK3C2G
Asparagine Degradation I	0.952	0.5	ASRGL1
All-trans-decaprenyl Diphosphate Biosynthesis	0.952	0.5	PDSS2
L-cysteine Degradation III	0.952	0.5	GOT1
GDP-L-fucose Biosynthesis I (from GDP-D-mannose)	0.952	0.5	GMDS
Putrescine Biosynthesis III	0.952	0.5	AZIN2
Type II Diabetes Mellitus Signaling	0.942	0.0866	FGFR2,PRKCE,PIK3R3,AKT3,MAP3K5,PIK3C2A,GRB2,PRKCB,PRKCH,PIK3R1,PIK3C2G
IL-6 Signaling	0.942	0.0866	FGFR2,MAP4K4,PIK3R3,AKT3,PIK3C2A,MAP2K2,GRB2,LBP,PIK3R1,MAP2K6,PIK3C2G
Estrogen Receptor Signaling	0.925	0.0859	TAF13,CTBP2,POLR2E,MAP2K2,GRB2,TAF6,SMARCA4,PGR,PRKDC,NCOA2,ESR1
MSP-RON Signaling Pathway	0.913	0.102	FGFR2,PIK3R3,PIK3C2A,GRB2,PIK3R1,PIK3C2G
STAT3 Pathway	0.901	0.0959	IGF1R,FGFR2,TGFBR2,GHR,MAP2K2,CDC25A,NTRK2
UDP-N-acetyl-D-galactosamine Biosynthesis II	0.89	0.182	HK2,HK1
Oncostatin M Signaling	0.889	0.118	MAP2K2,GRB2,EPAS1,STAT5B
Inhibition of Angiogenesis by TSP1	0.889	0.118	TGFBR2,AKT3,SDC2,HSPG2
Retinoate Biosynthesis I	0.889	0.118	ALDH1A2,ALDH8A1,DHRS4,RDH10
Pyrimidine Ribonucleotides De Novo Biosynthesis	0.889	0.118	NME7,AK9,ENTPD8,AK1
RAR Activation	0.876	0.0789	PRKCE,TGFB3,PIK3R3,AKT3,MAP3K5,PTEN,PBRM1,SMARCA4,PIK3R1,PRKACB,ALDH1A2,PRKCB,PRKCH,STAT5B,RDH10
Dendritic Cell Maturation	0.876	0.0789	FGFR2,PLCB1,ATF2,PIK3R3,AKT3,PIK3C2A,PLCB2,CD58,CD1A,COL5A3,PLCE1,PIK3R1,GRB2,PLCL1,PIK3C2G
CD28 Signaling in T Helper Cells	0.875	0.084	ARPC2,FGFR2,PIK3R3,AKT3,PIK3C2A,PPP3R1,MAP2K2,GRB2,ITPR1,PIK3R1,PIK3C2G
Apoptosis Signaling	0.856	0.0899	PRKCE,MAP4K4,CAPN3,MAP3K5,CAPN5,BIRC6,MAP2K2,GAS2
Pyrimidine Deoxyribonucleotides De Novo Biosynthesis I	0.844	0.13	NME7,AK9,AK1
HMGB1 Signaling	0.843	0.0827	FGFR2,MAP2K5,TGFB3,PIK3R3,AKT3,PIK3C2A,MAP2K2,GRB2,PIK3R1,MAP2K6,PIK3C2G
3-phosphoinositide Degradation	0.839	0.0811	ITPK1,PPP1CC,ALPL,PTEN,CDC25A,CA3,SYNJ2,INPP4B,FIG4,SIRPA,PPFIBP2,STYXL1
BMP signaling pathway	0.835	0.0921	ATF2,MAP2K2,ZNF423,GRB2,BMP6,PRKACB,BMP7
Adipogenesis pathway	0.827	0.0821	FGFR2,TXNIP,CTBP2,ZNF423,RUNX1T1,FGF2,STAT5B,HDAC9,HDAC1,BMP7,RPS6KC1
Dopamine Receptor Signaling	0.814	0.0909	PPP1CC,GCH1,PPP1R10,PPP2R2B,SLC18A2,PRKACB,PPP2R5C
Estrogen-mediated S-phase Entry	0.804	0.125	CDC25A,E2F3,ESR1
Cell Cycle: G1/S Checkpoint Regulation	0.793	0.0938	TGFB3,CDC25A,BTRC,HDAC9,E2F3,HDAC1
Diphthamide Biosynthesis	0.788	0.333	DPH6
Tetrahydrobiopterin Biosynthesis I	0.788	0.333	GCH1
Biotin-carboxyl Carrier Protein Assembly	0.788	0.333	ACACA
1D-myo-inositol Hexakisphosphate Biosynthesis V (from Ins(1,3,4)P3)	0.788	0.333	ITPK1
Tetrahydrobiopterin Biosynthesis II	0.788	0.333	GCH1
Glutamate Degradation II	0.788	0.333	GOT1
Aspartate Biosynthesis	0.788	0.333	GOT1
iCOS-iCOSL Signaling in T Helper Cells	0.784	0.082	FGFR2,PIK3R3,AKT3,PTEN,PIK3C2A,PPP3R1,GRB2,ITPR1,PIK3R1,PIK3C2G
Amyloid Processing	0.775	0.098	PRKCE,CAPN3,AKT3,CAPN5,PRKACB
Hepatic Fibrosis / Hepatic Stellate Cell Activation	0.771	0.0765	FGFR2,TGFB3,PDGFD,COL5A3,COL22A1,FGF2,COL8A1,LBP,PDGFC,IGF1R,TGFBR2,FN1,COL11A1,ECE1
Mevalonate Pathway I	0.771	0.154	HMGCS2,HADHB
Superpathway of D-myo-inositol (1,4,5)-trisphosphate Metabolism	0.766	0.12	PTEN,ITPKB,SYNJ2
Calcium-induced T Lymphocyte Apoptosis	0.75	0.0909	PRKCE,PPP3R1,PRKCB,ITPR1,PRKCH,HDAC1
Role of Osteoblasts, Osteoclasts and Chondrocytes in Rheumatoid Arthritis	0.739	0.0733	FGFR2,MAP3K5,PIK3R3,AKT3,PIK3C2A,PIK3R1,CBL,IL7,ALPL,PPP3R1,GRB2,BMP6,TCF7L2,FRZB,MAP2K6,PIK3C2G,BMP7
DNA Double-Strand Break Repair by Non-Homologous End Joining	0.72	0.143	XRCC5,PRKDC
Superpathway of Citrulline Metabolism	0.72	0.143	NOS1,ASS1
CCR5 Signaling in Macrophages	0.689	0.087	PRKCE,GNB5,GNG7,PRKCB,PRKCH,GNAI3
Uracil Degradation II (Reductive)	0.676	0.25	DPYD
Heme Biosynthesis from Uroporphyrinogen-III I	0.676	0.25	PPOX
Phenylethylamine Degradation I	0.676	0.25	ALDH2
Thymine Degradation	0.676	0.25	DPYD
Glycerol-3-phosphate Shuttle	0.676	0.25	GPD2
L-cysteine Degradation I	0.676	0.25	GOT1
Epithelial Adherens Junction Signaling	0.659	0.0753	ARPC2,BAIAP2,CTNNA2,CDH2,TGFBR2,AKT3,PTEN,PARD3,SORBS1,TCF7L2,NOTCH2
UVC-Induced MAPK Signaling	0.657	0.0952	PRKCE,MAP2K2,PRKCB,PRKCH
D-myo-inositol (1,4,5,6)-Tetrakisphosphate Biosynthesis	0.654	0.0763	ITPK1,PPP1CC,ALPL,PTEN,CDC25A,CA3,FIG4,SIRPA,PPFIBP2,STYXL1
D-myo-inositol (3,4,5,6)-tetrakisphosphate Biosynthesis	0.654	0.0763	ITPK1,PPP1CC,ALPL,PTEN,CDC25A,CA3,FIG4,SIRPA,PPFIBP2,STYXL1
Caveolar-mediated Endocytosis Signaling	0.651	0.0845	FLNB,ITGA2B,RAB5C,ITGAE,ITGA6,ITGA9
p38 MAPK Signaling	0.637	0.0769	TGFB3,TGFBR2,ATF2,MAPKAPK5,MAP3K5,PLA2G4F,MAP2K6,PLA2G2F,PLA2G4A
Granzyme B Signaling	0.631	0.125	LMNB1,PRKDC
Triacylglycerol Biosynthesis	0.61	0.0909	GPAM,DGAT1,MBOAT1,LCLAT1
Sonic Hedgehog Signaling	0.607	0.1	GLI2,PRKACB,HHIP
Superpathway of Geranylgeranyldiphosphate Biosynthesis I (via Mevalonate)	0.592	0.118	HMGCS2,HADHB
Colorectal Cancer Metastasis Signaling	0.592	0.0688	FGFR2,TGFB3,PIK3R3,AKT3,PIK3C2A,GNG7,PIK3R1,PRKACB,PDGFC,ARRB1,TGFBR2,GNB5,MAP2K2,GRB2,TCF7L2,PIK3C2G,MMP24
Creatine-phosphate Biosynthesis	0.591	0.2	MAP4K4
Tetrahydrofolate Salvage from 5,10-methenyltetrahydrofolate	0.591	0.2	MTHFD1L
Galactose Degradation I (Leloir Pathway)	0.591	0.2	GALK2
Tyrosine Degradation I	0.591	0.2	HPD
Folate Polyglutamylation	0.591	0.2	MTHFD1L
Triacylglycerol Degradation	0.588	0.0889	ABHD6,DAGLA,LIPC,ABHD2
4-1BB Signaling in T Lymphocytes	0.58	0.0968	ATF2,MAP3K5,MAP2K2
Role of Pattern Recognition Receptors in Recognition of Bacteria and Viruses	0.579	0.073	FGFR2,PRKCE,TGFB3,PIK3R3,PIK3C2A,GRB2,PRKCB,PRKCH,PIK3R1,PIK3C2G
Gustation Pathway	0.571	0.0738	PDE11A,PLCB2,GNG7,ASIC2,ITPR1,PDE2A,PRKACB,PDE9A,PDE1A
Salvage Pathways of Pyrimidine Ribonucleotides	0.542	0.0753	PRKCE,NME7,AK9,MAP2K2,PRKCH,MAP2K6,AK1
Xenobiotic Metabolism Signaling	0.537	0.0664	FGFR2,PRKCE,MAP2K5,MAP3K5,PIK3R3,PIK3C2A,PIK3R1,MGST1,PPP2R5C,ALDH1A2,HS3ST5,MAP2K2,GRB2,PRKCB,PPP2R2B,PRKCH,MAP2K6,ALDH8A1,PIK3C2G
Role of BRCA1 in DNA Damage Response	0.535	0.0769	PBRM1,FANCC,BRE,FAAP100,SMARCA4,E2F3
MIF-mediated Glucocorticoid Regulation	0.531	0.0909	PLA2G4F,PLA2G2F,PLA2G4A
PCP pathway	0.529	0.0794	ATF2,SDC2,ROR2,DAAM1,ROCK2
Arginine Biosynthesis IV	0.524	0.167	ASS1
Urea Cycle	0.524	0.167	ASS1
Chondroitin and Dermatan Biosynthesis	0.524	0.167	CHSY3
Thioredoxin Pathway	0.524	0.167	NXN
Glycerol Degradation I	0.524	0.167	GPD2
Selenocysteine Biosynthesis II (Archaea and Eukaryotes)	0.524	0.167	SARS
UDP-N-acetyl-D-glucosamine Biosynthesis II	0.524	0.167	GFPT1
Ceramide Degradation	0.524	0.167	ASAH1
GDP-mannose Biosynthesis	0.524	0.167	MPI
Histamine Degradation	0.524	0.105	ALDH1A2,ALDH2
FXR/RXR Activation	0.523	0.0714	ABCB11,GC,AKT3,LIPC,SLC10A1,FBP1,SLC51B,NR5A2,TTR
Regulation of IL-2 Expression in Activated and Anergic T Lymphocytes	0.52	0.0759	TGFB3,TGFBR2,PPP3R1,MAP2K2,GRB2,VAV3
Hepatic Cholestasis	0.512	0.0692	ABCB11,PRKCE,TGFB3,SLC10A1,PRKCB,PRKCH,LBP,ABCC1,NR5A2,PRKACB,ESR1
Atherosclerosis Signaling	0.512	0.0709	PDGFD,SELPLG,COL5A3,PLA2G4F,PLB1,PLA2G2F,PLA2G4A,ALOX15,PDGFC
PXR/RXR Activation	0.497	0.0769	ABCB11,HMGCS2,AKT3,ABCB9,PRKACB
Cardiomyocyte Differentiation via BMP Receptors	0.494	0.1	ATF2,BMP7
DNA Methylation and Transcriptional Repression Signaling	0.494	0.1	CHD3,HDAC1
Assembly of RNA Polymerase II Complex	0.49	0.08	TAF13,POLR2E,TAF6,GTF2A2
Cell Cycle Regulation by BTG Family Proteins	0.486	0.0857	PPP2R2B,E2F3,PPP2R5C
Sertoli Cell-Sertoli Cell Junction Signaling	0.485	0.0674	CTNNA2,TGFB3,ATF2,AKT3,MAP3K5,PTEN,NOS1,SORBS1,PRKG1,MAP2K2,SPTA1,PRKACB
Aspartate Degradation II	0.469	0.143	GOT1
GABA Receptor Signaling	0.467	0.0746	GABBR2,KCNN2,KCNN3,GABRA1,AP1B1
Maturity Onset Diabetes of Young (MODY) Signaling	0.466	0.0952	CACNA1A,CACNA1D
Oxidative Ethanol Degradation III	0.466	0.0952	ALDH1A2,ALDH2
PKCθ Signaling in T Lymphocytes	0.458	0.0682	FGFR2,PIK3R3,MAP3K5,PIK3C2A,PPP3R1,GRB2,PIK3R1,PIK3C2G,VAV3
CD27 Signaling in Lymphocytes	0.456	0.0769	MAP2K5,MAP3K5,MAP2K2,MAP2K6
Ethanol Degradation II	0.445	0.0811	ALDH1A2,ALDH2,DHRS4
Polyamine Regulation in Colon Cancer	0.439	0.0909	PSMF1,AZIN1
Fatty Acid α-oxidation	0.439	0.0909	ALDH1A2,ALDH2
Semaphorin Signaling in Neurons	0.439	0.0755	SEMA4D,ARHGEF12,PTK2,ROCK2
Cell Cycle Control of Chromosomal Replication	0.426	0.0789	POLD1,PRIM2,MCM3
Sphingosine and Sphingosine-1-phosphate Metabolism	0.423	0.125	ASAH1
Histidine Degradation III	0.423	0.125	MTHFD1L
Acute Phase Response Signaling	0.42	0.0651	PIK3R3,FN1,AKT3,MAP3K5,MAP2K2,GRB2,LBP,PIK3R1,MAP2K6,PLG,TTR
Putrescine Degradation III	0.415	0.087	ALDH1A2,ALDH2
Role of CHK Proteins in Cell Cycle Checkpoint Control	0.409	0.0727	CDC25A,PPP2R2B,E2F3,PPP2R5C
Basal Cell Carcinoma Signaling	0.399	0.0694	GLI2,BMP6,TCF7L2,BMP7,HHIP
Actin Nucleation by ARP-WASP Complex	0.394	0.0714	ARPC2,BAIAP2,GRB2,ROCK2
IL-22 Signaling	0.392	0.0833	AKT3,STAT5B
Thyroid Cancer Signaling	0.391	0.075	MAP2K2,NTRK2,TCF7L2
Retinol Biosynthesis	0.391	0.075	LIPC,DHRS4,RDH10
Noradrenaline and Adrenaline Degradation	0.391	0.075	ALDH1A2,ALDH2,DHRS4
Heme Biosynthesis II	0.384	0.111	PPOX
Folate Transformations I	0.384	0.111	MTHFD1L
Aryl Hydrocarbon Receptor Signaling	0.382	0.0643	NFIC,TGFB3,ALDH1A2,SMARCA4,NFIA,MGST1,ALDH8A1,NCOA2,ESR1
MIF Regulation of Innate Immunity	0.375	0.0732	PLA2G4F,PLA2G2F,PLA2G4A
Serotonin Degradation	0.374	0.0676	ALDH1A2,LARGE1,ALDH2,DHRS4,EXT2
Tryptophan Degradation X (Mammalian, via Tryptamine)	0.371	0.08	ALDH1A2,ALDH2
Glycolysis I	0.371	0.08	PFKP,FBP1
Gluconeogenesis I	0.371	0.08	ME3,FBP1
Ethanol Degradation IV	0.371	0.08	ALDH1A2,ALDH2
IL-1 Signaling	0.371	0.0659	GNB5,GNG7,MAP2K6,PRKACB,GNAL,GNAI3
EIF2 Signaling	0.357	0.0619	FGFR2,PPP1CC,PIK3R3,AKT3,PIK3C2A,MAP2K2,GRB2,EIF2B3,AGO2,PIK3R1,EIF2B2,PIK3C2G
Nur77 Signaling in T Lymphocytes	0.354	0.0678	MAP2K5,PPP3R1,HDAC9,HDAC1
Lipid Antigen Presentation by CD1	0.351	0.0769	CD1A,AP1B1
Antiproliferative Role of TOB in T Cell Signaling	0.351	0.0769	TGFB3,TGFBR2
PPAR Signaling	0.35	0.0645	MAP4K4,PDGFD,MAP2K2,GRB2,STAT5B,PDGFC
Glycine Betaine Degradation	0.35	0.1	SARDH
Serotonin Receptor Signaling	0.344	0.0698	GCH1,SLC18A2,HTR4
IL-15 Production	0.333	0.0741	PTK2,FRK
VDR/RXR Activation	0.33	0.0641	PRKCE,SEMA3B,PRKCB,PRKCH,NCOA2
Role of IL-17F in Allergic Inflammatory Airway Diseases	0.33	0.0682	ATF2,TRAF3IP2,MAP2K2
Dolichyl-diphosphooligosaccharide Biosynthesis	0.32	0.0909	ALG14
Superpathway of Cholesterol Biosynthesis	0.315	0.0714	HMGCS2,HADHB
ERK5 Signaling	0.307	0.0635	MAP2K5,ATF2,YWHAE,SH2D2A
Pyridoxal 5'-phosphate Salvage Pathway	0.296	0.0625	PRKCE,MAP2K2,PRKCH,MAP2K6
Hematopoiesis from Multipotent Stem Cells	0.294	0.0833	IL7
Glutaryl-CoA Degradation	0.294	0.0833	HADHB
Acyl-CoA Hydrolysis	0.294	0.0833	ACOT7
BER pathway	0.294	0.0833	POLG
Assembly of RNA Polymerase III Complex	0.27	0.0769	GTF3C4
NAD Phosphorylation and Dephosphorylation	0.27	0.0769	NNT
Superpathway of Methionine Degradation	0.268	0.0645	PRMT3,GOT1
Chondroitin Sulfate Biosynthesis (Late Stages)	0.267	0.0612	HS3ST5,CHSY3,CHST9
Cell Cycle: G2/M DNA Damage Checkpoint Regulation	0.267	0.0612	BTRC,PRKDC,YWHAE
Isoleucine Degradation I	0.249	0.0714	HADHB
Androgen Biosynthesis	0.249	0.0714	SRD5A1
Agrin Interactions at Neuromuscular Junction	0.247	0.058	CHRNA1,ITGA6,PTK2,LAMA2
Circadian Rhythm Signaling	0.242	0.0606	ATF2,GRIN3A
Telomere Extension by Telomerase	0.23	0.0667	XRCC5
Vitamin-C Transport	0.23	0.0667	NXN
RAN Signaling	0.213	0.0625	TNPO1
Mismatch Repair in Eukaryotes	0.213	0.0625	POLD1
Chondroitin Sulfate Degradation (Metazoa)	0.213	0.0625	CD44
Methionine Degradation I (to Homocysteine)	0.213	0.0625	PRMT3
Parkinson's Signaling	0.213	0.0625	PARK2
Dermatan Sulfate Degradation (Metazoa)	0.197	0.0588	CD44
